# Supplementary material for: Ancient genomes from eastern Kazakhstan reveal dynamic genetic legacy of Inner Eurasian hunter-gatherers
Source: Sci Adv. 2025 Oct 15;11(42):eadw8219. doi: 10.1126/sciadv.adw8219 (PMC12526762; doi:10.1126/sciadv.adw8219)
Supplement: Supplementary file 2 — Data S1 to S8 [file sciadv.adw8219_data_s1_to_s8.zip]

Archive with 1 entries (1 files):
- adw8219_data_s1_to_s8.xlsx
