# Supplementary material for: Ancient genomes from eastern Kazakhstan reveal dynamic genetic legacy of Inner Eurasian hunter-gatherers
Source: Sci Adv. 2025 Oct 15;11(42):eadw8219. doi: 10.1126/sciadv.adw8219 (PMC12526762; doi:10.1126/sciadv.adw8219)
Supplement: Supplementary file 2 — Data S1 to S8 [file sciadv.adw8219_data_s1_to_s8.zip › adw8219_data_s1_to_s8.xlsx]

## Sheet: Data S1
Data S1. Summary details of samples presented in this study. For each Koken individual, we provide their bioarchaeological metadata and sequencing summary for each library. For the sequencing summary part, nr.all, nr.trimmed, nr.mapped, nr.rmdup, nr.rmdup.q30 refer to the total number of reads sequenced, the number of reads after trimming Illumina adapter sequences, the number of reads mapped to …
Site	Period	Analysis Group ID	Grave	Archaeological ID	Individual ID	Skeletal element	Age at Death	Osteological Sex	Genetic Sex	Calibrated date BC (95.4%; 2σ)*	Library ID	Sequencing Method	Accession ID	nr.all	nr.trimmed	len.trimmed	nr.mapped	%.human	nr.rmdup	nr.rmdup.q30	DMG51	DMG52	DMG31	DMG32	cov.auto	cov.X	cov.Y	cov.MT	X.cont	X.cont.SE	MT.cont	n1240K	p1240K	nHO	pHO	MThap	Yhap
Koken	Neolithic	Koken_EN1	Neolithic Grave No. 1	KKOP6_ctx29H.2	KKN001	Tooth	Adolescent	Not determined	M	5477-5369	KKN001.C0101.SG1	Shotgun	ERS22839356	3180910950	2524853560	64.2204	1909094438	75.6121	1564957966	1196602723	0.233673	0.133367	0.00312717	0.00118076	29.8327	14.3541	13.9291	1285.84	0.022693	0.000802978	0.01 (0.00-0.02)	1231988	0.999169	597509	0.999893	A10	N1a (N-P189.2)
			Neolithic Grave No. 1	KKOP6_ctx29H.2	KKN001	Tooth			M		KKN001.C0101.TF1.1	Capture		23911964	20425882	59.0586	19374038	94.8504	16608878	12966636	0.213446	0.112336	0.017636	0.00784227	5.74506	1.71785	2.66737	11.45	0.010123	0.00158997	0.01 (0.00-0.02)	886224	0.718747	473848	0.792954	A10	N1a (N-P189.2)
			Neolithic Grave No. 1	KKOP6_ctx29H.2	KKN001	Petrous			M		KKN001.A0101.TF1.1	Capture		22022308	15371735	48.1946	13792246	89.7247	11443720	7821643	0.428958	0.249148	0.00586392	0.00395799	3.73628	1.11735	1.69238	18.31	0.032079	0.00334023	0.01 (0.00-0.02)	733701	0.595047	397566	0.665301	A10	N1a (N-P189.2)
			-	-	KKN001	-			M		KKN001_merge (KKN001.A0101.TF1.1+KKN001.C0101.TF1.1)	Capture		45934272	35797617	54.3935	33166284	92.6494	28052598	20788279	0.294424	0.162865	0.0126941	0.00660561	9.44303	2.83052	4.3449	29.3505	0.017158	0.00165664	0.01 (0.00-0.02)	981595	0.796095	515937	0.863387	A10	N1a (N-P189.2)
Koken	Neolithic	Koken_EN2	Neolithic Grave No. 1	KKOP6_ctx29H.1	KKN002	Tibia	Late adolescent or young adult	Possible male	M	5471-5222	KKN002.A0101.TF1.1	Capture	ERS22839357	19013651	13953084	56.1013	8855398	63.4655	4842505	3534318	0.298495	0.163014	0.0137779	0.00728102	1.57048	0.54046	0.66958	8.64	0.010838	0.00377864	0.03 (0.02-0.04)	590645	0.479026	323383	0.541161	U2e1b	NO1 (NO-M214)
			Neolithic Grave No. 1	KKOP6_ctx29H.1	KKN014	Phalanyx			M		KKN014.A0101.TF1.1	Capture		23566816	8454778	52.1362	2112748	24.9888	1365938	744642	0.275602	0.145687	0.0135952	0.00698203	0.20233	0.08092	0.09807	2.14	-0.020925	0.0065714	0.03 (0.01-0.05)	125065	0.10143	67795	0.113451	U2e1b	F (F-P166, F-M89)
			-	-	KKN002	-			M		KKN002_merge (KKN002.A0101.TF1.1+KKN014.A0101.TF1.1)	Capture		42580467	22407862	54.6052	10968146	48.9478	6206120	4278037	0.300897	0.159458	0.014588	0.0074958	1.77237	0.621238	0.767493	10.728	0.007858	0.00342429	0.02 (0.01-0.03)	637610	0.517115	344761	0.581263	U2e1b	NO1 (NO-M214)
Koken	MiddleLateBronzeAge	Koken_MLBA	Grave No. 3	KKBR3	KKN083	Tooth	Child, age 4-5	Not determined	M	n.d.	KKN083.A0101.TF1.1	Capture	ERS22839358	74000482	53325511	59.6111	677092	1.26973	548027	290810	0.328244	0.157463	0.00600326	0.00428336	0.08006	0.03384	0.04279	66.4	-0.016218	0.012579	0.01 (0.00-0.02)	53313	0.043238	27155	0.0454421	T2e	K2 (K-M526)
Koken	MiddleLateBronzeAge	Koken_MLBA	Grave No. 4	KKBR4	KKN084	Tooth	Adult, age >50	Probable female	F	1507-1407	KKN084.A0101.TF1.1	Capture	ERS22839359	76510671	57033863	56.197	28277241	49.5797	24248914	14693003	0.317944	0.151269	0.00518111	0.00373511	3.6218	3.01366	0.02467	46.26			0.01 (0.00-0.02)	861243	0.698487	442857	0.741093	U5a1b1f
Koken	MiddleLateBronzeAge	Koken_MLBA	Grave No. 5	KKBR5	KKN085	Tooth	Adult, age >40	Male	M	n.d.	KKN085.A0101.TF1.1	Capture	ERS22839360	82691106	58327111	58.8498	16566842	28.4033	12625960	7064135	0.371034	0.206598	0.00595589	0.00422773	1.92815	0.80619	0.8656	57.26	0.022595	0.00402128	0.01 (0.00-0.02)	697428	0.565629	356967	0.597361	H2b	R1a1a1b2 (R-Z93)
Koken	MiddleLateBronzeAge	Koken_MLBA	Grave No. 8	KKBR8	KKN086	Tooth	Adult, age 30-45	Not determined	F	1767-1623	KKN086.A0101.TF1.1	Capture	ERS22839361	67614254	50401481	56.1579	37250585	73.9077	34300261	21900630	0.416726	0.245577	0.00473218	0.00345647	5.16206	4.29899	0.03018	18.08			0.02 (0.01-0.03)	978448	0.793542	500550	0.837638	H2a
Koken	MiddleLateBronzeAge	Koken_MLBA	Grave No. 9	KKBR9	KKN087	Tooth	Adolescent, age 14-18	Not determined	F	1616-1454	KKN087.A0101.TF1.1	Capture	ERS22839362	72419370	45604052	58.0104	1323909	2.90305	1032564	592962	0.356705	0.218375	0.00829563	0.00386182	0.17557	0.14671	0.00251	97.97			0.01 (0.00-0.02)	110872	0.0899196	57086	0.0955298	U2e2a
Koken	MiddleLateBronzeAge	Koken_MLBA	Grave No. 10	KKBR10	KKN088	Tooth	Adult	Not determined	F	1616-1454	KKN088.A0101.TF1.1	Capture	ERS22839363	74858206	48262916	58.2029	1506510	3.12146	1122843	674850	0.345818	0.210427	0.00789288	0.00357925	0.194	0.16304	0.00459	76.82			0.01 (0.00-0.02)	120523	0.0977467	61798	0.103415	D4j
Koken	MiddleLateBronzeAge	Koken_MLBA	Grave No. 12	KKBR12	KKN089	Femur	Adult, middle-aged	Not determined	F	n.d.	KKN089.A0101.TF1.1	Capture	ERS22839365	29642419	20506730	58.3835	2382751	11.6194	1727039	1071477	0.275488	0.156998	0.0152622	0.00658256	0.25225	0.21602	0.00223	30.83			0.02 (0.01-0.03)	156473	0.126903	82061	0.137324	U5a2+16294
			Grave No. 13	KKBR13, individual 2**	KKN091	Tooth			F	n.d.	KKN091.A0101.TF1.1	Capture		73722925	50718564	51.6862	43976677	86.7073	40504311	25694922	0.401329	0.22384	0.00612115	0.00280899	5.70532	4.65335	0.05026	23.52			0.01 (0.00-0.02)					U5a2+16294
			-	-	KKN091	-			F	n.d.	KKN091_merge (KKN091.A0101.TF1.1+KKN089.A0101.TF1.1)	Capture		103365344	71225294	53.6144	46359428	65.0884	42231350	26766399												978230	0.793366	502028	0.840112
Koken	MiddleLateBronzeAge	Koken_MLBA	Grave No. 13	KKBR13, individual 1	KKN090	Tooth	Adult, middle-aged	Possible male	F	1616-1454	KKN090.A0101.TF1.1	Capture	ERS22839364	73800660	55144098	55.8976	49253294	89.3174	45850068	30367831	0.319061	0.191664	0.00560909	0.00314996	5.94543	4.21576	0.0386	34.01			0.01 (0.00-0.02)	923803	0.749224	484764	0.811221	U5b2a1a2
Koken	MiddleLateBronzeAge	Koken_MLBA	Grave No. 14	KKBR14, burial 1	KKN092	Tooth	Child, age 3	Not determined	F	n.d.	KKN092.A0101.TF1.1	Capture	ERS22839366	69356444	49867314	59.3487	929022	1.86299	733317	419232	0.311043	0.174804	0.00623084	0.0038964	0.12469	0.10391	0.00129	69.75			0.01 (0.00-0.02)	81442	0.0660512	41738	0.0698459	T1a1
Koken	MiddleLateBronzeAge	Koken_MLBA	Grave No. 14	KKBR14, burial 2	KKN093	Tooth	Child, age 3	Not determined	M	n.d.	KKN093.A0101.TF1.1	Capture	ERS22839367	78144212	59744838	60.4472	3424824	5.73242	2673802	1552950	0.300796	0.170904	0.00544509	0.00341842	0.4683	0.19031	0.23119	171.78	0.03094	0.0126902	0.01 (0.00-0.02)	261714	0.212256	135259	0.226347	W3a1	Q1a2 (Q-L56,Q-M346)
Koken	MiddleLateBronzeAge	Koken_MLBA_o1	Grave No. 15	KKBR15, burial 1	KKN094	Tooth	Adult, age 20-30	Female	F	1743-1620	KKN094.A0101.TF1.1	Capture	ERS22839368	71905975	55244982	60.8401	40092090	72.5715	36898198	25613243	0.289023	0.158804	0.00569923	0.00411199	5.73966	4.50513	0.02519	24.9			0.02 (0.01-0.03)	989020	0.802116	507526	0.849312	H2b
Koken	MiddleLateBronzeAge	Koken_MLBA	Grave No. 15	KKBR15, burial 2	KKN095	Tooth	Adult, age 30-45	Possible male	F	n.d.	KKN095.A0101.TF1.1	Capture	ERS22839369	74304263	42986908	59.3041	10305048	23.9725	5993267	3156923	0.330694	0.192157	0.00700439	0.00443223	0.66486	0.56014	0.00376	179.68			0.01 (0.00-0.02)	339478	0.275324	174419	0.291879	U5b2b
Koken	MiddleLateBronzeAge	Koken_MLBA	Grave No. 16	KKBR16	KKN096	Tooth	Adult, age 20-40	Male	M	n.d.	KKN096.A0101.TF1.1	Capture	ERS22839370	72620494	52854691	57.5748	11837086	22.3955	10230718	5906487	0.378593	0.197395	0.00515293	0.00349699	1.75139	0.72157	0.90285	17.5	0.014632	0.00396613	0.02 (0.01-0.03)	643198	0.521647	327917	0.548748	HV6	R1a1a1b (R-Z647,R-Z645)
Koken	MiddleLateBronzeAge	Koken_MLBA	Grave No. 17	KKBR17	KKN097	Tooth	Adult, age >60	Male	F	n.d.	KKN097.A0101.TF1.1	Capture	ERS22839371	93659283	59912262	61.6654	4229497	7.05948	2209670	1070970	0.318842	0.202077	0.0086717	0.00433478	0.16707	0.15343	0.00306	232.87			0.02 (0.01-0.03)	97754	0.0792806	49531	0.0828869	I4a
Koken	MiddleLateBronzeAge	Koken_MLBA	Grave No. 18	KKBR18	KKN098	Tooth	Adult, young	Possible male	F	n.d.	KKN098.A0101.TF1.1	Capture	ERS22839372	81730814	46731979	54.9622	510045	1.09143	381346	189921	0.3858	0.238807	0.00749688	0.00383763	0.0573	0.04491	0.00077	36.57			0.01 (0.00-0.02)	37848	0.0306955	19435	0.0325232	HV6
Koken	MiddleLateBronzeAge	Koken_MLBA_o2	Grave No. 19	KKBR19	KKN099	Tooth	Adult, age 50-70	Male	F	1875-1637	KKN099.A0101.TF1.1	Capture	ERS22839373	74100365	49160459	53.8483	34990310	71.1757	29145166	16559281	0.358702	0.210309	0.00500495	0.00265726	3.63135	2.92709	0.02657	59.55			0.01 (0.00-0.02)	879991	0.713692	452528	0.757277	Z1
Koken	MiddleLateBronzeAge	Koken_MLBA	Grave No. 20	KKBR20	KKN100	Petrous	Child, age 1-5	Not determined	M	n.d.	KKN100.A0101.TF1.1	Capture	ERS22839374	78378000	56980168	57.3991	20649828	36.2404	16814099	10227235	0.333922	0.178809	0.00711315	0.00391805	3.00931	1.23773	1.57701	16.11	0.015986	0.00254079	0.01 (0.00-0.02)	825551	0.66954	421385	0.705161	H6a1a1	R1a1a1b2a2a (R-Z2123)
Koken	MiddleLateBronzeAge	Koken_MLBA	Grave No. 21	KKBR21	KKN101	Tooth	Adult, age >30	Possible male	F	n.d.	KKN101.A0101.TF1.1	Capture	ERS22839375	70788144	39025215	65.0312	15913836	40.7783	8404992	5440743	0.241698	0.13448	0.00865389	0.00414771	1.2315	1.0683	0.01038	266.75			0.01 (0.00-0.02)	515446	0.418038	263968	0.441733	U5a1b1f
Koken	MiddleLateBronzeAge	Koken_MLBA	Grave No. 22	KKBR22	KKN102	Tooth	Adult, age 30-40	Possible male	M	n.d.	KKN102.A0101.TF1.1	Capture	ERS22839376	72779072	49768734	60.6611	780030	1.56731	488824	222468	0.328736	0.209616	0.00741339	0.00391215	0.05305	0.02231	0.02421	22.72	-0.024172	0.0154659	0.02 (0.01-0.03)	33767	0.0273858	17587	0.0294307	T1a1	P1 (P-P281,P-M45)
Notes:
n.d., not dated
*See Table S1 for full dating information.
**This skull was found in Grave No. 13 but belongs to the body in Grave No. 12. It was displaced during looting activities.

## Sheet: Data S2
Data S2. Meta information of main published samples used in this study. We present the meta information for the primary samples utilized in this study, sourced from the respective publications. For calibrated dates, we provide 2-sigma (95%) calibrated dates in BCE. Those marked with asterisks (*) are archaeological dating results. Those marked with hash tags (#) are the midpoints of the calibrate…
ID	Publication	cal. BCE (2σ)	new Group ID	Locality	Country	Lat.	Long.	Data source	Mean coverage	Molecular Sex	Y haplogroup	mtDNA haplogroup
irk030	Kılınç et al. (ref 28)	4215-3985	irk030	Siberian Federal District,WestBaikal,Lena River,Korkino, burial 1 (Lena river)	Russia	54.3738	105.21	Shotgun	10.5409	M	Q1a2a1c	A10
AfontovaGora3_d	Fu et al. (ref 17)	16257-15905	AG3	Russia, Afontova Gora	Russia	56.05	92.87	1240K	0.17	F	NA	R1b
GMGM1	Zhang et al. (ref 12)	2129-1941	Tarim_EMBA1	China, Xinjiang, Beifang, Gumugou	China	40.3364	88.6725	1240K	0.36957	F	NA	C4
L4964	Zhang et al. (ref 12)	*2050-1850	Tarim_EMBA1	China, Xinjiang, Xiaohe	China	40.3364	88.6725	1240K	0.0632	F	NA	C4
L5209	Zhang et al. (ref 12)	*2050-1850	Tarim_EMBA1	China, Xinjiang, Xiaohe	China	40.3364	88.6725	1240K	1.216	M	R1b1c	C4
L5213	Zhang et al. (ref 12)	*2050-1850	Tarim_EMBA1	China, Xinjiang, Xiaohe	China	40.3364	88.6725	1240K	1.2051	M	R1b1c	R1b1
L6101	Zhang et al. (ref 12)	1767-1623	Tarim_EMBA1	China, Xinjiang, Xiaohe	China	40.3364	88.6725	1240K	0.1813	F	NA	C4
L6103	Zhang et al. (ref 12)	1785-1664	Tarim_EMBA1	China, Xinjiang, Xiaohe	China	40.3364	88.6725	1240K	1.0811	F	NA	C4
L6105	Zhang et al. (ref 12)	*2050-1850	Tarim_EMBA1	China, Xinjiang, Xiaohe	China	40.3364	88.6725	1240K	0.5782	F	NA	C4
L6106	Zhang et al. (ref 12)	*2050-1850	Tarim_EMBA1	China, Xinjiang, Xiaohe	China	40.3364	88.6725	1240K	0.353	F	NA	C4
XHM100	Zhang et al. (ref 12)	1882-1742	Tarim_EMBA1	China, Xinjiang, Xiaohe	China	40.3364	88.6725	1240K	0.401416	F	NA	C4
XHM110	Zhang et al. (ref 12)	*2050-1850	Tarim_EMBA1	China, Xinjiang, Xiaohe	China	40.3364	88.6725	1240K	0.63771	F	NA	C4
XHM135	Zhang et al. (ref 12)	1918-1750	Tarim_EMBA1	China, Xinjiang, Xiaohe	China	40.3364	88.6725	1240K	0.630065	F	NA	C4
XHM75	Zhang et al. (ref 12)	*2050-1850	Tarim_EMBA1	China, Xinjiang, Xiaohe	China	40.3364	88.6725	1240K	0.247063	F	NA	C4
UOO004.A0101	Posth et al. (ref 34)	8167-7939	UOO_M	Russia, Yuzhniy Oleniy Ostrov	Russia	61.9377	35.2609	BAM	0.0586	M	R1	R1b
UOO012.A0101	Posth et al. (ref 34)	*8250-8000	UOO_M	Russia, Yuzhniy Oleniy Ostrov	Russia	61.9377	35.2609	BAM	1.3995	M	R1a2~	U4
UOO015.A0101	Posth et al. (ref 34)	*8250-8000	UOO_M	Russia, Yuzhniy Oleniy Ostrov	Russia	61.9377	35.2609	BAM	0.1967	F	NA	U5a1
UOO023	Posth et al. (ref 34)	*8250-8000	UOO_M	Russia, Yuzhniy Oleniy Ostrov	Russia	61.9377	35.2609	BAM	1.5885	F	NA	U4a2
UOO025.A0101	Posth et al. (ref 34)	*8250-8000	UOO_M	Russia, Yuzhniy Oleniy Ostrov	Russia	61.9377	35.2609	BAM	0.2832	F	NA	U2e1e
UOO029.A0101	Posth et al. (ref 34)	*8250-8000	UOO_M	Russia, Yuzhniy Oleniy Ostrov	Russia	61.9377	35.2609	BAM	0.0742	F	NA	U2e1
UOO033.A0101	Posth et al. (ref 34)	*8250-8000	UOO_M	Russia, Yuzhniy Oleniy Ostrov	Russia	61.9377	35.2609	BAM	1.949	M	Q1b1	U5a2
UOO035.056	Posth et al. (ref 34)	8287-8024	UOO_M	Russia, Yuzhniy Oleniy Ostrov	Russia	61.9377	35.2609	BAM	0.4234	M	Q1a1	U2e1
UOO037.A0101	Posth et al. (ref 34)	*8250-8000	UOO_M	Russia, Yuzhniy Oleniy Ostrov	Russia	61.9377	35.2609	BAM	2.7952	F	NA	U5a1
UOO047.A0101	Posth et al. (ref 34)	8341-8039	UOO_M	Russia, Yuzhniy Oleniy Ostrov	Russia	61.9377	35.2609	BAM	0.7426	F	NA	U4
UOO049.A0101	Posth et al. (ref 34)	8028-7876	UOO_M	Russia, Yuzhniy Oleniy Ostrov	Russia	61.9377	35.2609	BAM	0.2552	M	J1	U5a2d
UOO051.A0101	Posth et al. (ref 34)	*8250-8000	UOO_M	Russia, Yuzhniy Oleniy Ostrov	Russia	61.9377	35.2609	BAM	0.0655	M	R1a	R1b
UOO052.A0101	Posth et al. (ref 34)	*8250-8000	UOO_M	Russia, Yuzhniy Oleniy Ostrov	Russia	61.9377	35.2609	BAM	0.6347	M	Q1a1	U2e1
UOO053.A0101	Posth et al. (ref 34)	*8250-8000	UOO_M	Russia, Yuzhniy Oleniy Ostrov	Russia	61.9377	35.2609	BAM	0.3914	M	Q1a1	U4
UOO059.A0101	Posth et al. (ref 34)	*8250-8000	UOO_M	Russia, Yuzhniy Oleniy Ostrov	Russia	61.9377	35.2609	BAM	0.2342	M	J1	R1b
BOT2016	Damgaard et al. (ref 9)	3516-3371	Botai_Eneolithic	Kazakhstan, Botai	Kazakhstan	53.306	67.6482	BAM	13.6	F	NA	Z1a
BOT15	Damgaard et al. (ref 9)	3345-3025	Botai_Eneolithic	Kazakhstan, Botai	Kazakhstan	53.306	67.6482	BAM	3	M	N	R1b1
BOT14	Damgaard et al. (ref 9)	3517-3111	Botai_Eneolithic	Kazakhstan, Botai	Kazakhstan	53.306	67.6482	BAM	3.7	M	R1b1a1	K1b2
NEO102	Allentoft et al. (ref 8)	#5781	AfontovaGora_HG	Russia, Afontova Gora	Russia	56.016	92.866	BAM	0.02132	M	Q	U2e1b
NEO292	Allentoft et al. (ref 8)	#6036	DolgoeOzero_HG	Russia, Dolgoe Ozero	Russia	56.2	95.7	BAM	0.95536	M	Q1a2a	A+152+16362+16189
NEO309	Allentoft et al. (ref 8)	#5824	Protoka_HG	Russia, Protoka	Russia	56.77	77.03	BAM	1.84231	M	Q1a2	A10
NEO64	Allentoft et al. (ref 8)	#6050	Itkul_HG	Russia, Itkul	Russia	52.713	84.692	BAM	0.2644	M	C2b1	R1b1
NEO67	Allentoft et al. (ref 8)	#7048	UstIsha_HG	Russia, Ust'-Isha	Russia	52.18	85.965	BAM	0.22521	M	C2b	U5a2
NEO72	Allentoft et al. (ref 8)	#8356	Mergen6_HG	Russia, Mergen' 6	Russia	56.019	69.31	BAM	0.21576	M	Q1a2	R1b
NEO73	Allentoft et al. (ref 8)	#7681	Mergen6_HG	Russia, Mergen' 6	Russia	56.019	69.31	BAM	0.51266	F	NA	U2e3
NEO75	Allentoft et al. (ref 8)	#7058	Omskaya_HG	Russia, Omskaya Stoyanka II	Russia	54.971	73.366	BAM	0.11074	M	Q1a1	T2
NEO78	Allentoft et al. (ref 8)	#6953	Omskaya_HG	Russia, Omskaya Stoyanka II	Russia	54.971	73.366	BAM	0.72629	M	Q1a1	U4a1
NEO83	Allentoft et al. (ref 8)	#5664	Borovjanka17_HG	Russia, Borovjanka XVII	Russia	55.733	74.285	BAM	1.01153	M	H1b1	U4
NEO907	Allentoft et al. (ref 8)	#5649	Vengerovo2_HG	Russia, Vengerovo-2	Russia	55.707	76.783	BAM	1.15258	M	C2b1	A8a
NEO911	Allentoft et al. (ref 8)	#6780	Vengerovo2_HG	Russia, Vengerovo-2	Russia	55.707	76.783	BAM	2.50683	M	Q1a2	C5c
NEO912	Allentoft et al. (ref 8)	#5536	Vengerovo2_HG	Russia, Vengerovo-2	Russia	55.707	76.783	BAM	0.88756	F	NA	C4+152
NEO917	Allentoft et al. (ref 8)	#5462	Vengerovo2_HG	Russia, Vengerovo-2	Russia	55.707	76.783	BAM	3.04658	M	Q1a1b1	C4
NEO918	Allentoft et al. (ref 8)	#5458	Vengerovo2_HG	Russia, Vengerovo-2	Russia	55.707	76.783	BAM	0.12857	F	NA	U2e2a
NEO922	Allentoft et al. (ref 8)	#7549	Vengerovo2_HG	Russia, Vengerovo-2	Russia	55.707	76.783	BAM	0.15789	M	Q1a2(Q-L892,Q-M346)	U2e3
NEO923	Allentoft et al. (ref 8)	#5814	Vengerovo2_HG	Russia, Vengerovo-2	Russia	55.707	76.783	BAM	0.08319	F	NA	A10
BZK002	Yu et al. (ref 11)	2879-2633	BZK002	Russia, Bazaikha	Russia	55.9903	92.851	BAM	1.6275	M	Q1a2a1c	A+152+16362
FRS001.A0201	Wang et al. (ref 13)	5478-5390	Altai_7500BP	Russia, Firsovo-XI	Russia	53.337	83.93	BAM	0.1119	M	CT	U2e1b
FRS002.A0201	Wang et al. (ref 13)	5478-5390	Altai_7500BP	Russia, Firsovo-XI	Russia	53.337	83.93	BAM	1.7967	M	Q1a1	C
NVR001.A0201	Wang et al. (ref 13)	4325-4180	Altai_6500BP	Russia, Novoaltaysk-Razvilka	Russia	53.371	83.92	BAM	0.9032	M	Q1a1	D4j
TZB001.A0201	Wang et al. (ref 13)	3487-3359	Altai_5500BP	Russia, Tuzovskie Bugry-I	Russia	53.269	83.811	BAM	1.836	M	C2b1	C4+152
TZB002.A0201	Wang et al. (ref 13)	3973-3818	Altai_5500BP	Russia, Tuzovskie Bugry-I	Russia	53.269	83.811	BAM	0.5277	M	C2b1	R1b
I11214	Narasimhan et al. (ref 29)	1613-1503	Krasnoyarsk_MLBA	Russia, Chumysh-Perekat-1	Russia	53.8242	84.6123	1240K	0.088378	F	n/a (female)	H7b
I1821	Narasimhan et al. (ref 29)	1612-1501	Krasnoyarsk_MLBA	Russia, Minusinsk Basin, Potroshilovo II	Russia	53.8731	91.4605	1240K	0.477	M	R1a1a1b	T1a1
I1828	Narasimhan et al. (ref 29)	1612-1465	Krasnoyarsk_MLBA	Russia, Minusinsk Basin, Ust-Bir IV	Russia	54.1793	91.5789	1240K	0.115	F	n/a (female)	K1a4b
I1851	Narasimhan et al. (ref 29)	1607-1450	Krasnoyarsk_MLBA	Russia, Minusinsk Basin, Ust-Bir IV	Russia	54.1793	91.5789	1240K	0.495	M	R1a1a1b	H2b
I1852	Narasimhan et al. (ref 29)	1614-1511	Krasnoyarsk_MLBA	Russia, Minusinsk Basin, Ust-Bir IV	Russia	54.1793	91.5789	1240K	0.363	F	n/a (female)	T2b34
I1853	Narasimhan et al. (ref 29)	1612-1465	Krasnoyarsk_MLBA	Russia, Minusinsk Basin, Potroshilovo II	Russia	53.8731	91.4605	1240K	0.107	M	R	H2b
I1856	Narasimhan et al. (ref 29)	1686-1518	Krasnoyarsk_MLBA	Russia, Minusinsk Basin, Potroshilovo II	Russia	53.8731	91.4605	1240K	1.642	M	R1a1a1b2a2a	K1a+195
I3389	Narasimhan et al. (ref 29)	*1900-1400	Krasnoyarsk_MLBA	Russia, Krasnoyarsk Krai, near Orak Ulus, Orak burial place	Russia	55.1924	89.3053	1240K	4.6	M	..	H27+16093
I3390	Narasimhan et al. (ref 29)	*1900-1400	Krasnoyarsk_MLBA	Russia, Krasnoyarsk Krai, near Orak Ulus, Orak burial place	Russia	55.1924	89.3053	1240K	3.367	F	n/a (female)	U5a2+16294
I3391	Narasimhan et al. (ref 29)	*1900-1400	Krasnoyarsk_MLBA	Russia, Krasnoyarsk Krai, near Orak Ulus, Orak burial place	Russia	55.1924	89.3053	1240K	1.932	M	R1a1a1b2	U5b2c
I3392	Narasimhan et al. (ref 29)	*1900-1400	Krasnoyarsk_MLBA	Russia, Krasnoyarsk Krai, near Orak Ulus, Orak burial place	Russia	55.1924	89.3053	1240K	2.188	M	R1a1a1b	U2e2a1d
I3394	Narasimhan et al. (ref 29)	*1900-1400	Krasnoyarsk_MLBA	Russia, Krasnoyarsk Krai, near Orak Ulus, Orak burial place	Russia	55.1924	89.3053	1240K	2.759	M	R1a1a1b2a	U4a1
I3395	Narasimhan et al. (ref 29)	*1900-1400	Krasnoyarsk_MLBA	Russia, Krasnoyarsk Krai, near Orak Ulus, Orak burial place	Russia	55.1924	89.3053	1240K	3.779	F	n/a (female)	T1a1
I3396	Narasimhan et al. (ref 29)	*1900-1400	Krasnoyarsk_MLBA	Russia, Krasnoyarsk Krai, near Orak Ulus, Orak burial place	Russia	55.1924	89.3053	1240K	3.483	M	R1a1a1b1a2b1	T2b34
I6716	Narasimhan et al. (ref 29)	1731-1542	Krasnoyarsk_MLBA	Russia, Krasnoyarsk Krai, near Orak Ulus, Orak burial place	Russia	55.1924	89.3053	1240K	4.14944	F	n/a (female)	W1c
I6717	Narasimhan et al. (ref 29)	1498-1403	Krasnoyarsk_MLBA_o	Russia, Krasnoyarsk Krai, near Orak Ulus, Orak burial place	Russia	55.1924	89.3053	1240K	4.13963	M	Q1a2	T1a1
I6718	Narasimhan et al. (ref 29)	1615-1466	Krasnoyarsk_MLBA	Russia, Krasnoyarsk Krai, near Orak Ulus, Orak burial place	Russia	55.1924	89.3053	1240K	3.93312	M	R1a1a1b	U4a
I0980	Narasimhan et al. (ref 29)	*2050-1700	Sintashta_MLBA_o	Russia, Kamennyi Ambar 5 Cemetery	Russia	52.8167	60.4667	1240K	0.027103	M	R1b1a1a2	H13a1a
I0983	Narasimhan et al. (ref 29)	*2050-1700	Sintashta_MLBA_o	Russia, Kamennyi Ambar 5 Cemetery	Russia	52.8167	60.4667	1240K	0.506103	F	n/a (female)	J1b1a3
I1007	Narasimhan et al. (ref 29)	*2050-1700	Sintashta_MLBA_o	Russia, Kamennyi Ambar 5 Cemetery	Russia	52.8167	60.4667	1240K	0.108994	M	Q1a	U2e1'2'3
I1017	Narasimhan et al. (ref 29)	1931-1749	Sintashta_MLBA_o	Russia, Kamennyi Ambar 5 Cemetery	Russia	52.8167	60.4667	1240K	0.36	M	Q1a2	H6b1
I1020	Narasimhan et al. (ref 29)	2016-1773	Sintashta_MLBA_o	Russia, Kamennyi Ambar 5 Cemetery	Russia	52.8167	60.4667	1240K	0.914	M	R1b1a1a2a2	J2b1d
I1028	Narasimhan et al. (ref 29)	1879-1632	Sintashta_MLBA_o	Russia, Kamennyi Ambar 5 Cemetery	Russia	52.8167	60.4667	1240K	1.029	M	R1b1a1a1	U2e1'2
I1057	Narasimhan et al. (ref 29)	1951-1770	Sintashta_MLBA_o	Russia, Kamennyi Ambar 5 Cemetery	Russia	52.8167	60.4667	1240K	2.131	M	R1a1a1b2a2a	U5a1i1
I3753	Narasimhan et al. (ref 29)	1115-932	Zevakinskiy_LBA	Kazakhstan, Zevakinskiy stone fence	Kazakhstan	50.2249	81.8368	1240K	1.973	M	R1a1a1b	K1
I3763	Narasimhan et al. (ref 29)	1599-1436	Zevakinskiy_LBA	Kazakhstan, Zevakinskiy stone fence	Kazakhstan	50.2249	81.8368	1240K	1.505	M	R1a1a1b2a2a	U2a
I3772	Narasimhan et al. (ref 29)	1046-900	Zevakinskiy_LBA_o1	Kazakhstan, Zevakinskiy stone fence	Kazakhstan	50.2249	81.8368	1240K	1.811	F	n/a (female)	W3a1
I3976	Narasimhan et al. (ref 29)	1196-1010	Zevakinskiy_LBA	Kazakhstan, Zevakinskiy stone fence	Kazakhstan	50.2249	81.8368	1240K	1.429	M	Q1a2a1c	U5b2a1a2
I3977	Narasimhan et al. (ref 29)	1190-999	Zevakinskiy_LBA	Kazakhstan, Zevakinskiy stone fence	Kazakhstan	50.2249	81.8368	1240K	1.799	M	R1b1a1a1	U5b2b
I4267	Narasimhan et al. (ref 29)	1200-1012	Zevakinskiy_LBA_o2	Kazakhstan, Zevakinskiy stone fence	Kazakhstan	50.2249	81.8368	1240K	3.761	M	R1a1a1b2a2a	I2
I4295	Narasimhan et al. (ref 29)	1216-1052	Zevakinskiy_LBA	Kazakhstan, Zevakinskiy stone fence	Kazakhstan	50.2249	81.8368	1240K	3.36	M	R1a1a1b	A8a1
I4566	Narasimhan et al. (ref 29)	1732-1542	Kairan_MLBA_o	Kazakhstan, Kairan	Kazakhstan	48.7418	76.9957	1240K	0.328	F	n/a (female)	Z1
I4780	Narasimhan et al. (ref 29)	1862-1624	Kairan_MLBA_o	Kazakhstan, Kairan	Kazakhstan	48.7418	76.9957	1240K	0.294723	F	n/a (female)	U2e1b
I5766	Narasimhan et al. (ref 29)	4230-3984	Sosnoviy_HG	Russia, Siberia, Sosnoviy Ostrov	Russia	57.3589	65.365	1240K	1.761	F	n/a (female)	U5a2b1
I6047	Narasimhan et al. (ref 29)	1386-1212	Priobrazhenka_LBA	Russia, Priobrazhenka 3	Russia	55.51	77.05	1240K	0.312	M	R1a	R1b
I6792	Narasimhan et al. (ref 29)	1878-1689	Maitan_MLBA_Alakul_o	Kazakhstan, Maitan	Kazakhstan	50.09	74.44	1240K	4.1004	F	n/a (female)	T2b34
I6795	Narasimhan et al. (ref 29)	1748-1624	Maitan_MLBA_Alakul_o	Kazakhstan, Maitan	Kazakhstan	50.09	74.44	1240K	4.31737	F	n/a (female)	T2e2
I8503	Narasimhan et al. (ref 29)	*3400-2800	Geoksyur_EN	Turkmenistan, Geoksyur	Turkmenistan	37.1907	61.0343	1240K	0.139246	F	n/a (female)	J
I8504	Narasimhan et al. (ref 29)	3096-2919	Geoksyur_EN	Turkmenistan, Geoksyur	Turkmenistan	37.1907	61.0343	1240K	0.393825	M	J1	T2d2
I8505	Narasimhan et al. (ref 29)	*3400-2800	Geoksyur_EN	Turkmenistan, Geoksyur	Turkmenistan	37.1907	61.0343	1240K	0.104389	U	n/a (sex undetermined)	H
I8510	Narasimhan et al. (ref 29)	3346-3092	Geoksyur_EN	Turkmenistan, Geoksyur	Turkmenistan	37.1907	61.0343	1240K	0.379169	F	n/a (female)	I1b
I8524	Narasimhan et al. (ref 29)	*3400-2800	Geoksyur_EN	Turkmenistan, Geoksyur	Turkmenistan	37.1907	61.0343	1240K	0.215971	M	J	U7a
I8526	Narasimhan et al. (ref 29)	*3400-2800	Geoksyur_EN	Turkmenistan, Geoksyur	Turkmenistan	37.1907	61.0343	1240K	0.037494	M	R	J1d6
I8527	Narasimhan et al. (ref 29)	*3400-2800	Geoksyur_EN	Turkmenistan, Geoksyur	Turkmenistan	37.1907	61.0343	1240K	0.028172	M	CT	NA
I8528	Narasimhan et al. (ref 29)	*3400-2800	Geoksyur_EN	Turkmenistan, Geoksyur	Turkmenistan	37.1907	61.0343	1240K	0.025556	F	n/a (female)	I1b
I8529	Narasimhan et al. (ref 29)	*3400-2800	Geoksyur_EN	Turkmenistan, Geoksyur	Turkmenistan	37.1907	61.0343	1240K	0.09774	M	Q	U
I8530	Narasimhan et al. (ref 29)	*3400-2800	Geoksyur_EN	Turkmenistan, Geoksyur	Turkmenistan	37.1907	61.0343	1240K	0.137141	F	n/a (female)	I1
I8532	Narasimhan et al. (ref 29)	*3400-2800	Geoksyur_EN	Turkmenistan, Geoksyur	Turkmenistan	37.1907	61.0343	1240K	0.104372	F	n/a (female)	NA
I12478	Narasimhan et al. (ref 29)	*3400-2800	Geoksyur_EN	Turkmenistan, Geoksyur	Turkmenistan	37.1907	61.0343	1240K	0.070807	F	n/a (female)	HV13b
I12479	Narasimhan et al. (ref 29)	*3400-2800	Geoksyur_EN	Turkmenistan, Geoksyur	Turkmenistan	37.1907	61.0343	1240K	0.07241	F	n/a (female)	I1c1
I12480	Narasimhan et al. (ref 29)	*3400-2800	Geoksyur_EN	Turkmenistan, Geoksyur	Turkmenistan	37.1907	61.0343	1240K	0.678828	F	n/a (female)	HV
I12481	Narasimhan et al. (ref 29)	*3400-2800	Geoksyur_EN	Turkmenistan, Geoksyur	Turkmenistan	37.1907	61.0343	1240K	0.782561	M	J1	HV12b1
I12482	Narasimhan et al. (ref 29)	*3400-2800	Geoksyur_EN	Turkmenistan, Geoksyur	Turkmenistan	37.1907	61.0343	1240K	0.261743	M	J	I1c1
I12483	Narasimhan et al. (ref 29)	*3400-2800	Geoksyur_EN	Turkmenistan, Geoksyur	Turkmenistan	37.1907	61.0343	1240K	0.392972	F	n/a (female)	HV
I12484	Narasimhan et al. (ref 29)	*3500-2800	Geoksyur_EN	Turkmenistan, Geoksyur	Turkmenistan	37.1907	61.0343	1240K	0.119506	F	n/a (female)	R2+13500
I12485	Narasimhan et al. (ref 29)	*3400-2800	Geoksyur_EN	Turkmenistan, Geoksyur	Turkmenistan	37.1907	61.0343	1240K	2.21077	F	n/a (female)	J1d4
I12486	Narasimhan et al. (ref 29)	*3400-2800	Geoksyur_EN	Turkmenistan, Geoksyur	Turkmenistan	37.1907	61.0343	1240K	3.1138	F	n/a (female)	J1b1a1
I12487	Narasimhan et al. (ref 29)	*3400-2800	Geoksyur_EN	Turkmenistan, Geoksyur	Turkmenistan	37.1907	61.0343	1240K	0.539743	M	J	T2g1b

## Sheet: Data S3
Data S3. The whole list of published populations used in this study. For each analysis group, we provide the group label, the number of individuals included in the group (N), whether the group is ancient or present-day ("Ancient"), whether the group is included in the 1240K and HO datasets, and whether the group is used for PCA, f-statistics, qpWave/qpAdm, and DATES analyses. The "raw data type" …
Group Label	N	Ancient	1240K dataset	HO dataset	PCA	f statistics	qpWave/qpAdm	DATES	References	Accession ID	Accession URL	raw data type	Ancient individual IDs
Afanasievo	24	O	O	O	O	O			Narasimhan et al. (ref 29)	PRJEB32466	https://www.ebi.ac.uk/ena/browser/view/PRJEB32466	1240K	I6712,I6711,I6713,I6715,I2069,I2071,I3388,I3950,I3954,I1829,I3952,I5269,I5270,I5271,I5272,I5273,I5277,I5278,I5279,I3387,I10565,I10564,I11112,I11752
Afanasievo_Mongolia	2	O	O	O		O			Jeong et al. (ref 4)	PRJEB35748	https://www.ebi.ac.uk/ena/browser/view/PRJEB35748	1240K	SHT001.B0101,SHT002.A0101
AfontovaGora_HG	1	O	O	O	O	O			Allentoft et al. (ref 8)	PRJEB64656	https://www.ebi.ac.uk/ena/browser/view/PRJEB64656	BAM	NEO102
AG2	1	O	O	O		O			Raghavan et al. (ref 10)	PRJNA218466	https://www.ncbi.nlm.nih.gov/bioproject/PRJNA218466	1240K	AfontovaGora2.SG
AG3	1	O	O	O	O	O			Fu et al. (ref 17)	PRJEB13123	https://www.ebi.ac.uk/ena/browser/view/PRJEB13123	1240K	AfontovaGora3_d
Aktogai_MLBA	5	O	O	O		O	O		Narasimhan et al. (ref 29)	PRJEB32466	https://www.ebi.ac.uk/ena/browser/view/PRJEB32466	1240K	I4264,I4265,I4773,I4774,I10140
Alalakh_MLBA	25	O	O	O		O			Skourtanioti et al. (ref 5)	PRJEB37213	https://www.ebi.ac.uk/ena/browser/view/PRJEB37213	1240K	ALA001,ALA002,ALA004,ALA008,ALA011,ALA013,ALA014,ALA015,ALA016,ALA017,ALA018,ALA020,ALA023,ALA024,ALA025,ALA026,ALA028,ALA029,ALA030,ALA034,ALA035,ALA037,ALA039,ALA084,ALA095
Alan	5	O	O	O		O			Damgaard et al. (ref 62)	PRJEB20658	https://www.ebi.ac.uk/ena/browser/view/PRJEB20658	BAM	DA146,DA160,DA162,DA164,DA243
Altai_7500BP	2	O	O	O	O	O	O		Wang et al. (ref 13)	PRJEB55777	https://www.ebi.ac.uk/ena/browser/view/PRJEB55777	1240K	FRS001.A0201,FRS002.A0201
Altai_6500BP	1	O	O	O	O	O	O		Wang et al. (ref 13)	PRJEB55777	https://www.ebi.ac.uk/ena/browser/view/PRJEB55777	1240K	NVR001.A0201
Altai_5500BP	2	O	O	O	O	O	O		Wang et al. (ref 13)	PRJEB55777	https://www.ebi.ac.uk/ena/browser/view/PRJEB55777	1240K	TZB001.A0201,TZB002.A0201
Altai_MLBA	6	O	O	O		O			Jeong et al. (ref 4)	PRJEB35748	https://www.ebi.ac.uk/ena/browser/view/PRJEB35748	1240K	ULI001.B0101,ULI003.A0101,SBG001.A0201,BER002.A0101,BIL001.A0101,ULZ001.A0101
Anatolia_BA	3	O	O	O		O			Lazaridis et al. (ref 63)	PRJEB20914	https://www.ebi.ac.uk/ena/browser/view/PRJEB20914	1240K	I2683,I2495,I2499
Anatolia_ChL	1	O	O	O		O			Lazaridis et al. (ref 3)	PRJEB14455	https://www.ebi.ac.uk/ena/browser/view/PRJEB14455	1240K	I1584
Anatolia_N	23	O	O	O		O			Mathieson et al. (ref 25)	PRJEB11450	https://www.ebi.ac.uk/ena/browser/view/PRJEB11450	1240K	I1100,I1102,I1099,I1103,I1101,I1097,I0744,I1096,I1098,I0708,I0745,I0746,I0707,I0709,I0725,I0736,I0726,I0723,I0724,I0727,I1580,I1581,I1583
AR_EN	2	O	O	O		O			Ning et al. (ref 64)	PRJEB36297	https://www.ebi.ac.uk/ena/browser/view/PRJEB36297	1240K	WQM4,ZLNR-2
AR_Xianbei_IA	3	O	O	O		O			Ning et al. (ref 64)	PRJEB36297	https://www.ebi.ac.uk/ena/browser/view/PRJEB36297	1240K	MGS-M6,MGS-M7L,MGS-M7R
Armenia_ChL	5	O	O	O		O			Lazaridis et al. (ref 3)	PRJEB14455	https://www.ebi.ac.uk/ena/browser/view/PRJEB14455	1240K	I1634,I1632,I1631,I1409,I1407
Armenia_EBA	3	O	O	O		O			Lazaridis et al. (ref 3)	PRJEB14455	https://www.ebi.ac.uk/ena/browser/view/PRJEB14455	1240K	I1635,I1633,I1658
Armenia_MBA	1	O	O	O		O			Lazaridis et al. (ref 3)	PRJEB14455	https://www.ebi.ac.uk/ena/browser/view/PRJEB14455	1240K	I1656
Arslantepe_LC	17	O	O	O		O			Skourtanioti et al. (ref 5)	PRJEB37213	https://www.ebi.ac.uk/ena/browser/view/PRJEB37213	1240K	ART004,ART005,ART012,ART014,ART015,ART017,ART018,ART019,ART020,ART027,ART022,ART023,ART026,ART032,ART038,ART039,ART042
Athabaskan_1100BP	2	O	O	O		O			Flegontov et al. (ref 61)	PRJEB30575	https://www.ebi.ac.uk/ena/browser/view/PRJEB30575	BAM	I5319,I5321
Balkans_BronzeAge	12	O	O	O		O			Mathieson et al. (ref 36)	PRJEB22652	https://www.ebi.ac.uk/ena/browser/view/PRJEB22652	1240K	Bul10,Bul6,Bul8,I2163,I2165,I3313,I2510,I2520,I4331,I4332,I2175,I2176
Balkans_Chalcolithic	14	O	O	O		O			Mathieson et al. (ref 36)	PRJEB22652	https://www.ebi.ac.uk/ena/browser/view/PRJEB22652	1240K	I2427,I2431,I0785,I0781,I4088,I4089,I2509,I2519,I2423,I2424,I2425,I2426,I2430,I5079
Balkans_IronAge	1	O	O	O		O			Mathieson et al. (ref 36)	PRJEB22652	https://www.ebi.ac.uk/ena/browser/view/PRJEB22652	1240K	I5769
Ban_Chiang	5	O	O	O		O			Lipson et al. (ref 65)	PRJEB24939	https://www.ebi.ac.uk/ena/browser/view/PRJEB24939	1240K	I8970,I8974,I8977,I8978,I4458_new
Bell_Beaker_Germany	8	O	O	O		O			Mathieson et al. (ref 25)	PRJEB11450	https://www.ebi.ac.uk/ena/browser/view/PRJEB11450	1240K	I1546,I0806,I0805,I0113,I0112,I0111,I0108,I1549
Bianbian	1	O	O	O		O			Yang et al. (ref 66)	HRA000123	https://ngdc.cncb.ac.cn/gsa-human/browse/HRA000123	1240K	Bianbian
Boncuklu.SG	4	O	O	O		O			Kılınç et al. (ref 67)	PRJEB14675	https://www.ebi.ac.uk/ena/browser/view/PRJEB14675	1240K	Bon001,Bon002,Bon004,Bon005
Boshan	1	O	O	O		O			Yang et al. (ref 66)	HRA000123	https://ngdc.cncb.ac.cn/gsa-human/browse/HRA000123	1240K	BS
Botai_Eneolithic	3	O	O	O		O			Damgaard et al. (ref 9)	PRJEB26349	https://www.ebi.ac.uk/ena/browser/view/PRJEB26349	BAM	BOT2016, BOT15, BOT14
Borovjanka17_HG	1	O	O	O	O	O	O		Allentoft et al. (ref 8)	PRJEB64656	https://www.ebi.ac.uk/ena/browser/view/PRJEB64656	BAM	NEO83
BPgroup	1	O	O	O	O	O	O		Wang et al. (ref 39)	PRJEB29603	https://www.ebi.ac.uk/ena/browser/view/PRJEB29603	1240K	I22200,I22202,I22199,I22201
	4	O	O	O	O	O	O		Lazaridis et al. (ref 35)	PRJEB81467	https://www.ebi.ac.uk/ena/browser/view/PRJEB81467	1240K	PG2004
Bustan_BA	10	O	O	O		O			Narasimhan et al. (ref 29)	PRJEB32466	https://www.ebi.ac.uk/ena/browser/view/PRJEB32466	1240K	I4157,I4156,I4159,I4899,I5604,I5605,I11026,I11027,I11025,I11519
Bustan_EN	1	O	O	O		O			Narasimhan et al. (ref 29)	PRJEB32466	https://www.ebi.ac.uk/ena/browser/view/PRJEB32466	1240K	I11028
BZK002	1	O	O	O	O	O	O		Yu et al. (ref 11)	PRJEB37007	https://www.ebi.ac.uk/ena/browser/view/PRJEB37007	1240K	BZK002
CamlibelTarlasi_LC	9	O	O	O		O			Skourtanioti et al. (ref 5)	PRJEB37213	https://www.ebi.ac.uk/ena/browser/view/PRJEB37213	1240K	CBT001,CBT003,CBT004,CBT005,CBT010,CBT011,CBT014,CBT015,CBT016
CentralSteppe_EMBA	2	O	O	O		O			Damgaard et al. (ref 9)	PRJEB26349	https://www.ebi.ac.uk/ena/browser/view/PRJEB26349	BAM	Kazakhstan_EBA2,Kazakhstan_EBA1
Chandman_IA	9	O	O	O		O			Jeong et al. (ref 4)	PRJEB35748	https://www.ebi.ac.uk/ena/browser/view/PRJEB35748	1240K	CHN001.C0101,CHN003.A0101,CHN004.A0101,CHN006.A0101,CHN007.A0101,CHN008.A0101,CHN012.A0101,CHN015.A0101,CHN016.A0101
Chemurchek_northAlai	2	O	O	O		O			Jeong et al. (ref 4)	PRJEB35748	https://www.ebi.ac.uk/ena/browser/view/PRJEB35748	1240K	KUR001.B0101,KUM001.B0101
Chemurchek_southAltai	2	O	O	O		O			Jeong et al. (ref 4)	PRJEB35748	https://www.ebi.ac.uk/ena/browser/view/PRJEB35748	1240K	YAG001.B0101,IAG001.B0102
CHG	2	O	O	O		O			Jones et al. (ref 68)	PRJEB11364	https://www.ebi.ac.uk/ena/browser/view/PRJEB11364	1240K	KK1.SG,SATP.SG
Chokhopani.SG	1	O	O	O		O			Jeong et al. (ref 69)	PRJNA299403	https://www.ncbi.nlm.nih.gov/bioproject/PRJNA299403	BAM	C1.SG
Chuanyun	1	O	O	O		O			Yang et al. (ref 66)	HRA000123	https://ngdc.cncb.ac.cn/gsa-human/browse/HRA000123	1240K	L5694
Clovis.SG	1	O	O	O		O			Rasmussen et al. (ref 70)	PRJNA229448	https://www.ncbi.nlm.nih.gov/bioproject/PRJNA229448	1240K	Anzick.SG
Corded_Ware_Czech_EN	5	O	O	O	O	O	O		Narasimhan et al. (ref 29)	PRJEB32466	https://www.ebi.ac.uk/ena/browser/view/PRJEB32466	1240K	I6695,I6696,I7207,I7208,I7209
Corded_Ware_Germany	11	O	O	O		O	O		Mathieson et al. (ref 25)	PRJEB11450	https://www.ebi.ac.uk/ena/browser/view/PRJEB11450	1240K	I1542,I1536,I1544,I1538,I1539,I1534,I0106,I1532,I0049,I0103,I0104
Dali_MLBA	3	O	O	O		O			Narasimhan et al. (ref 29)	PRJEB32466	https://www.ebi.ac.uk/ena/browser/view/PRJEB32466	1240K	I3448,I0507,I1931
DevilsCave_N	4	O	O	O		O			Sikora et al. (ref 27)	PRJEB29700; PRJEB26336	https://www.ebi.ac.uk/ena/browser/view/PRJEB29700; https://www.ebi.ac.uk/ena/browser/view/PRJEB26336	BAM	NEO236,NEO238,NEO239,NEO240
DolgoeOzero_HG	1	O	O	O	O	O	O		Allentoft et al. (ref 8)	PRJEB64656	https://www.ebi.ac.uk/ena/browser/view/PRJEB64656	BAM	NEO292
Dzharkutan1_BA	7	O	O	O		O			Narasimhan et al. (ref 29)	PRJEB32466	https://www.ebi.ac.uk/ena/browser/view/PRJEB32466	1240K	I7411,I7412,I4161,I4312,I4313,I4315,I4163
Dzhylinda-1	1	O	O	O		O			Kılınç et al. (ref 28)	PRJEB39378	https://www.ebi.ac.uk/ena/browser/view/PRJEB39378	BAM	Dzhylinda-1
EastBaikal_BA	1	O	O	O		O			Kılınç et al. (ref 28)	PRJEB39378	https://www.ebi.ac.uk/ena/browser/view/PRJEB39378	BAM	irk078
EastBaikal_M	1	O	O	O		O			Kılınç et al. (ref 28)	PRJEB39378	https://www.ebi.ac.uk/ena/browser/view/PRJEB39378	BAM	cta016
EastBaikal_N	5	O	O	O		O			Kılınç et al. (ref 28)	PRJEB39378	https://www.ebi.ac.uk/ena/browser/view/PRJEB39378	BAM	brn001,brn002,brn003,brn008,brn012
eastMongolia_preBA	1	O	O	O		O			Jeong et al. (ref 4)	PRJEB35748	https://www.ebi.ac.uk/ena/browser/view/PRJEB35748	1240K	SOU001.A0101
Ebla_EMBA	11	O	O	O		O			Skourtanioti et al. (ref 5)	PRJEB37213	https://www.ebi.ac.uk/ena/browser/view/PRJEB37213	1240K	ETM001,ETM004,ETM005,ETM006,ETM010,ETM012,ETM014,ETM016,ETM018,ETM023,ETM026
Ekaterinovka	25	O	O	O	O	O	O		Lazaridis et al. (ref 35)	PRJEB81467	https://www.ebi.ac.uk/ena/browser/view/PRJEB81467	1240K	I20115,I20189,I20192,I23648,I23649,I23650,I23651,I23652,I3546,I6057,I6059,I6061,I6062,I6064,I6066,I6068,I6069,I6101,I8283,I8284,I8290,I20114,I8285,I8740,I8287,I8282,I8286
Ekven_IA	10	O	O	O		O			Sikora et al. (ref 27)	PRJEB29700; PRJEB26336	https://www.ebi.ac.uk/ena/browser/view/PRJEB29700; https://www.ebi.ac.uk/ena/browser/view/PRJEB26336	BAM	NEO241,NEO242,NEO243,NEO246,NEO247,NEO248,NEO249,NEO250,NEO251,NEO253
ElMiron	1	O	O	O		O			Fu et al. (ref 17)	PRJEB13123	https://www.ebi.ac.uk/ena/browser/view/PRJEB13123	1240K	ElMiron_d
Estonia_MN_CCC	2	O	O	O		O			Mittnik et al. (ref 71)	PRJNA421333	https://www.ncbi.nlm.nih.gov/bioproject/PRJNA421333	1240K	Tamula1,Tamula3
	1	O	O	O		O			Saag et al. (ref 72)	PRJEB21037	https://www.ebi.ac.uk/ena/browser/view/PRJEB21037	1240K	MA974.SG
Fofonovo_EN	4	O	O	O		O			Jeong et al. (ref 4)	PRJEB35748	https://www.ebi.ac.uk/ena/browser/view/PRJEB35748	1240K	FNO001.A0101,FNO003.A0101,FNO006.B0101,FNO007.A0101
Geoksyur_EN	21	O	O	O		O			Narasimhan et al. (ref 29)	PRJEB32466	https://www.ebi.ac.uk/ena/browser/view/PRJEB32466	1240K	I8503,I8504,I8505,I8510,I8524,I8526,I8527,I8528,I8529,I8530,I8532,I12485,I12483,I12484,I12478,I12487,I12482,I12481,I12480,I12486,I12479
Globular_Amphora	9	O	O	O		O			Mathieson et al. (ref 36)	PRJEB22652	https://www.ebi.ac.uk/ena/browser/view/PRJEB22652	1240K	I2405,I2433,I2434,I2440,I2441,I2403,ILK001,ILK002,ILK003
Gonur1_BA	20	O	O	O		O			Narasimhan et al. (ref 29)	PRJEB32466	https://www.ebi.ac.uk/ena/browser/view/PRJEB32466	1240K	I1781,I1782,I1787,I1788,I1790,I1793,I2085,I2087,I2116,I2121,I2125,I2128,I3374,I1784,I6119,I6124,I6217,I10411,I10410,I11042
Hajji_Firuz_C	6	O	O	O		O			Narasimhan et al. (ref 29)	PRJEB32466	https://www.ebi.ac.uk/ena/browser/view/PRJEB32466	1240K	I4351,I4349,I4241,I2328,I2323,I2327
HMMH_MN	1	O	O	O		O			Ning et al. (ref 64)	PRJEB36297	https://www.ebi.ac.uk/ena/browser/view/PRJEB36297	1240K	HMF32
Hun_TianShan_1700BP	22	O	O	O		O			Damgaard et al. (ref 62)	PRJEB20658	https://www.ebi.ac.uk/ena/browser/view/PRJEB20658	BAM	DA100,DA101,DA104,DA105,DA385,DA52,DA54,DA65,DA66,DA68,DA69,DA70,DA71,DA72,DA73,DA74,DA80,DA81,DA82,DA85,DA96,DA98
irk030	1	O	O	O		O			Kılınç et al. (ref 28)	PRJEB39378	https://www.ebi.ac.uk/ena/browser/view/PRJEB39378	BAM	irk030
Iberia_ChL	12	O	O	O		O			Mathieson et al. (ref 25)	PRJEB11450	https://www.ebi.ac.uk/ena/browser/view/PRJEB11450	1240K	I1282,I1276,I1284,I1280,I1314,I1277,I1272,I1281,I1300,I1271,I1303,I0581
Iberia_EN	4	O	O	O		O			Mathieson et al. (ref 25)	PRJEB11450	https://www.ebi.ac.uk/ena/browser/view/PRJEB11450	1240K	I0409,I0412,I0410,I0413
Iberia_MN	4	O	O	O		O			Mathieson et al. (ref 25)	PRJEB11450	https://www.ebi.ac.uk/ena/browser/view/PRJEB11450	1240K	I0405,I0407,I0408,I0406
Iran_ChL	5	O	O	O		O			Lazaridis et al. (ref 3)	PRJEB14455	https://www.ebi.ac.uk/ena/browser/view/PRJEB14455	1240K	I1661,I1670,I1662,I1674,I1665
Iran_N	1	O	O	O		O	O		Lazaridis et al. (ref 3)	PRJEB14455	https://www.ebi.ac.uk/ena/browser/view/PRJEB14455	1240K	I1290
	7	O	O	O		O	O		Narasimhan et al. (ref 29)	PRJEB32466	https://www.ebi.ac.uk/ena/browser/view/PRJEB32466	1240K	I1944,I1945,I1947,I1949,I1954,I1951,I7527
Itkul_HG	1	O	O	O	O	O	O		Allentoft et al. (ref 8)	PRJEB64656	https://www.ebi.ac.uk/ena/browser/view/PRJEB64656	BAM	NEO64
Israel_C	19	O	O	O		O			Harney et al. (ref 73)	PRJEB27215	https://www.ebi.ac.uk/ena/browser/view/PRJEB27215	1240K	I0644,I1154,I1177,I1155,I1181,I1172,I1187,I1171,I1164,I1184,I1179,I1182,I1170,I1168,I1152,I1178,I1165,I1160,I1169
Jordan_EBA	3	O	O	O		O			Lazaridis et al. (ref 3)	PRJEB14455	https://www.ebi.ac.uk/ena/browser/view/PRJEB14455	1240K	I1705,I1706,I1730
Kairan_MLBA	6	O	O	O		O	O		Narasimhan et al. (ref 29)	PRJEB32466	https://www.ebi.ac.uk/ena/browser/view/PRJEB32466	1240K	I4318,I4776,I4779,I5761,I4568,I4567
Kairan_MLBA_o	2	O	O	O	O	O	O	O	Narasimhan et al. (ref 29)	PRJEB32466	https://www.ebi.ac.uk/ena/browser/view/PRJEB32466	1240K	I4566,I4780
Kangju_1800BP	6	O	O	O		O			Damgaard et al. (ref 62)	PRJEB20658	https://www.ebi.ac.uk/ena/browser/view/PRJEB20658	BAM	DA121,DA123,DA125,DA206,DA226,DA229
Karagash_MLBA	2	O	O	O		O			Narasimhan et al. (ref 29)	PRJEB32466	https://www.ebi.ac.uk/ena/browser/view/PRJEB32466	1240K	I4262,I4263
Karasuk.SG	7	O	O	O		O			Allentoft et al. (ref 2)	PRJEB9021	https://www.ebi.ac.uk/ena/browser/view/PRJEB9021	1240K	RISE493.SG,RISE494.SG,RISE495.SG,RISE496.SG,RISE497.SG,RISE499.SG,RISE502.SG
Karluk_TianShan	2	O	O	O		O			Damgaard et al. (ref 62)	PRJEB20658	https://www.ebi.ac.uk/ena/browser/view/PRJEB20658	BAM	DA222,DA230
Kazakh_Mys_MLBA	4	O	O	O	O	O	O		Narasimhan et al. (ref 29)	PRJEB32466	https://www.ebi.ac.uk/ena/browser/view/PRJEB32466	1240K	I4321,I4322,I4782,I4783
Kennewick_WA.SG	1	O	O	O		O			Rasmussen et al. (ref 74)	PRJNA284124	https://www.ncbi.nlm.nih.gov/bioproject/PRJNA284124	1240K	kennewick.SG
Khi	1	O	O	O	O	O	O		Mathieson et al. (ref 25)	PRJEB11450	https://www.ebi.ac.uk/ena/browser/view/PRJEB11450	1240K	I0434
	8	O	O	O	O	O	O		Lazaridis et al. (ref 35)	PRJEB81467	https://www.ebi.ac.uk/ena/browser/view/PRJEB81467	1240K	I11837,I6104,I6105,I6412,I6734,I6737,I6739,I6741
Khovsgol	14	O	O	O		O			Jeong et al. (ref 75)	PRJNA429081	https://www.ncbi.nlm.nih.gov/bioproject/PRJNA429081	1240K	ARS001.A0101,ARS002.B0101,ARS003.B0101,ARS005.A0101,ARS006.A0101,ARS007.B0101,ARS008.A0101,ARS012.A0101,ARS013.A0101,ARS014.B0101,ARS016.A0101,ARS018.A0101,ARS024.A0101,ARS025.A0101
Kimak_Kazakhstan_1350BP	1	O	O	O		O			Damgaard et al. (ref 62)	PRJEB20658	https://www.ebi.ac.uk/ena/browser/view/PRJEB20658	BAM	DA87
Kipchak	2	O	O	O		O			Damgaard et al. (ref 62)	PRJEB20658	https://www.ebi.ac.uk/ena/browser/view/PRJEB20658	BAM	DA179,DA23
Klo	3	O	O	O	O	O	O		Mathieson et al. (ref 25)	PRJEB11450	https://www.ebi.ac.uk/ena/browser/view/PRJEB11450	1240K	I0433,I0122
	7	O	O	O	O	O	O		Lazaridis et al. (ref 35)	PRJEB81467	https://www.ebi.ac.uk/ena/browser/view/PRJEB81467	1240K	I20188,I6102,I6106,I6108,I6109,I6110,I6740,I6404
Kmed	1	O	O	O	O	O	O		Mathieson et al. (ref 25)	PRJEB11450	https://www.ebi.ac.uk/ena/browser/view/PRJEB11450	1240K	I0122_d
	8	O	O	O	O	O	O		Lazaridis et al. (ref 35)	PRJEB81467	https://www.ebi.ac.uk/ena/browser/view/PRJEB81467	1240K	I0426,I6103,I6107,I6406,I6735,I6736,I6738,I6405
Krasnoyarsk_BA	1	O	O	O		O			Kılınç et al. (ref 28)	PRJEB39378	https://www.ebi.ac.uk/ena/browser/view/PRJEB39378	BAM	kra001
Krasnoyarsk_MLBA	16	O	O	O	O	O	O	O	Narasimhan et al. (ref 29)	PRJEB32466	https://www.ebi.ac.uk/ena/browser/view/PRJEB32466	1240K	I6718,I6716,I3390,I3395,I3389,I3392,I3394,I3396,I3391,I1821,I1828,I1851,I1852,I1853,I1856,I11214
Krasnoyarsk_MLBA_o	1	O	O	O	O	O	O	O	Narasimhan et al. (ref 29)	PRJEB32466	https://www.ebi.ac.uk/ena/browser/view/PRJEB32466	1240K	I6717
Kolyma_M	1	O	O	O		O			Sikora et al. (ref 27)	PRJEB29700; PRJEB26336	https://www.ebi.ac.uk/ena/browser/view/PRJEB29700; https://www.ebi.ac.uk/ena/browser/view/PRJEB26336	BAM	Kolyma1
Kyzlbulak_MLBA1	1	O	O	O		O			Narasimhan et al. (ref 29)	PRJEB32466	https://www.ebi.ac.uk/ena/browser/view/PRJEB32466	1240K	I4323
Kyzlbulak_MLBA2	1	O	O	O		O			Narasimhan et al. (ref 29)	PRJEB32466	https://www.ebi.ac.uk/ena/browser/view/PRJEB32466	1240K	I4784
LateDorset.SG	1	O	O	O		O			Raghavan et al. (ref 76)	PRJEB9733	https://www.ebi.ac.uk/ena/browser/view/PRJEB9733	1240K	LateDorset-XIV-H_126.SG
LBK_EN	6	O	O	O		O			Mathieson et al. (ref 25)	PRJEB11450	https://www.ebi.ac.uk/ena/browser/view/PRJEB11450	1240K	I0797,I0795,I0022,I0026,I0025,I0054
Levant_N	12	O	O	O		O			Lazaridis et al. (ref 3)	PRJEB14455	https://www.ebi.ac.uk/ena/browser/view/PRJEB14455	1240K	I1679,I1709,I1727,I1710,I1707,I1704,I1699,I0867,I1701,I1414,I1415,I1700
Liangdao1	1	O	O	O		O			Yang et al. (ref 66)	HRA000123	https://ngdc.cncb.ac.cn/gsa-human/browse/HRA000123	1240K	LD1
Liangdao2	1	O	O	O		O			Yang et al. (ref 66)	HRA000123	https://ngdc.cncb.ac.cn/gsa-human/browse/HRA000123	1240K	LD2
Lisakovskiy_MLBA_Alakul	2	O	O	O		O			Narasimhan et al. (ref 29)	PRJEB32466	https://www.ebi.ac.uk/ena/browser/view/PRJEB32466	1240K	I6788,I6800
Loebanr_IA	33	O	O	O		O			Narasimhan et al. (ref 29)	PRJEB32466	https://www.ebi.ac.uk/ena/browser/view/PRJEB32466	1240K	I5400,I6553,I6555,I6556,I6292,I10000,I10001,I10974,I8998,I8999,I12134,I12137,I12980,I12988,I12982,I12981,I12987,I12983,I12984,I12979,I12456,I12455,I12457,I12458,I12459,I13224,I13222,I13223,I13227,I13226,I13221,I13220,I13228
MA1	1	O	O	O		O			Raghavan et al. (ref 10)	PRJNA218466	https://www.ncbi.nlm.nih.gov/bioproject/PRJNA218466	1240K	MA1.SG
Maitan_MLBA_Alakul	7	O	O	O		O	O		Narasimhan et al. (ref 29)	PRJEB32466	https://www.ebi.ac.uk/ena/browser/view/PRJEB32466	1240K	I6789,I6790,I6791,I6793,I6794,I6796,I6797
Maitan_MLBA_Alakul_o	2	O	O	O	O	O	O		Narasimhan et al. (ref 29)	PRJEB32466	https://www.ebi.ac.uk/ena/browser/view/PRJEB32466	1240K	I6792,I6795
Man_Bac	8	O	O	O		O			Lipson et al. (ref 65)	PRJEB24939	https://www.ebi.ac.uk/ena/browser/view/PRJEB24939	1240K	I0626,I0627,I1135,I1137,I1859,I2731,I10973,I2947_new
Mebrak.SG	3	O	O	O		O			Jeong et al. (ref 69)	PRJNA299403	https://www.ncbi.nlm.nih.gov/bioproject/PRJNA299403	BAM	M240.SG,M344.SG,M63.SG
Mergen6_HG	2	O	O	O	O	O	O		Allentoft et al. (ref 8)	PRJEB64656	https://www.ebi.ac.uk/ena/browser/view/PRJEB64656	BAM	NEO72,NEO73
Miaozigou_MN	3	O	O	O		O			Ning et al. (ref 64)	PRJEB36297	https://www.ebi.ac.uk/ena/browser/view/PRJEB36297	1240K	MZGM10-1,MZGM16,MZGM25-2
Minoan_Lasithi	5	O	O	O		O			Lazaridis et al. (ref 63)	PRJEB20914	https://www.ebi.ac.uk/ena/browser/view/PRJEB20914	1240K	I0070,I0071,I0073,I0074,I9005
Minoan_Odigitria	5	O	O	O		O			Lazaridis et al. (ref 63)	PRJEB20914	https://www.ebi.ac.uk/ena/browser/view/PRJEB20914	1240K	I9127,I9128,I9129,I9130,I9131
Mongolia_EIA_SlabGrave_1	12	O	O	O		O			Wang et al. (ref 7)	PRJEB42781	https://www.ebi.ac.uk/ena/browser/view/PRJEB42781	1240K	I6349,I6352,I6353,I6357,I6359,I7032,I6365,I6369,I12969,I12971,I13178,I13963
Mongolia_LBA_Ulaanzukh_2	4	O	O	O		O			Wang et al. (ref 7)	PRJEB42781	https://www.ebi.ac.uk/ena/browser/view/PRJEB42781	1240K	I12960,I12972,I14037,I13964
Murzikha	11	O	O	O	O	O	O		Zeng et al. (ref 38)	unavailable	https://dataverse.harvard.edu/dataset.xhtml?persistentId=doi:10.7910/DVN/QGNMRH	1240K	I11841,I11842,I8448,I8449,I8450,I8452,I8453,I8454,I8455,I8456,I8457
Mycenaean	4	O	O	O		O			Lazaridis et al. (ref 63)	PRJEB20914	https://www.ebi.ac.uk/ena/browser/view/PRJEB20914	1240K	I9010,I9006,I9033,I9041
Natufian	6	O	O	O		O			Lazaridis et al. (ref 3)	PRJEB14455	https://www.ebi.ac.uk/ena/browser/view/PRJEB14455	1240K	I0861,I1072,I1069,I1685,I1687,I1690
Nomad_Kazakhstan_1700BP	2	O	O	O		O			Damgaard et al. (ref 62)	PRJEB20658	https://www.ebi.ac.uk/ena/browser/view/PRJEB20658	BAM	DA177,DA95
Nomad_Kazakhstan_IA	2	O	O	O		O			Damgaard et al. (ref 62)	PRJEB20658	https://www.ebi.ac.uk/ena/browser/view/PRJEB20658	BAM	DA18,DA92
Nui_Nap	2	O	O	O		O			Lipson et al. (ref 65)	PRJEB24939	https://www.ebi.ac.uk/ena/browser/view/PRJEB24939	1240K	I2497,I2948_new
Okunevo	16	O	O	O		O			Damgaard et al. (ref 9)	PRJEB26349	https://www.ebi.ac.uk/ena/browser/view/PRJEB26349	BAM	RISE515,RISE516,RISE662,RISE664,RISE670,RISE671,RISE672,RISE673,RISE674,RISE675,RISE680,RISE683,RISE684,RISE685,RISE718,RISE719
Omskaya_HG	2	O	O	O	O	O	O		Allentoft et al. (ref 8)	PRJEB64656	https://www.ebi.ac.uk/ena/browser/view/PRJEB64656	BAM	NEO75,NEO78
Oy_Dzhaylau_MLBA	6	O	O	O		O	O		Narasimhan et al. (ref 29)	PRJEB32466	https://www.ebi.ac.uk/ena/browser/view/PRJEB32466	1240K	I3788,I3861,I4790,I4791,I7060,I4789
Oy_Dzhaylau_MLBA_o	1	O	O	O		O			Narasimhan et al. (ref 29)	PRJEB32466	https://www.ebi.ac.uk/ena/browser/view/PRJEB32466	1240K	I3860
Parkhai_EBA	1	O	O	O		O			Narasimhan et al. (ref 29)	PRJEB32466	https://www.ebi.ac.uk/ena/browser/view/PRJEB32466	1240K	I6671
Parkhai_EN	4	O	O	O		O			Narasimhan et al. (ref 29)	PRJEB32466	https://www.ebi.ac.uk/ena/browser/view/PRJEB32466	1240K	I4259,I4634,I4635,I6669
Parkhai_LBA	1	O	O	O		O			Narasimhan et al. (ref 29)	PRJEB32466	https://www.ebi.ac.uk/ena/browser/view/PRJEB32466	1240K	I6668
Parkhai_MBA	1	O	O	O		O			Narasimhan et al. (ref 29)	PRJEB32466	https://www.ebi.ac.uk/ena/browser/view/PRJEB32466	1240K	I6674
Petrovka	3	O	O	O	O	O	O		Narasimhan et al. (ref 29)	PRJEB32466	https://www.ebi.ac.uk/ena/browser/view/PRJEB32466	1240K	I0944,I0945,I0946
Priobrazhenka_LBA	1	O	O	O	O	O	O	O	Narasimhan et al. (ref 29)	PRJEB32466	https://www.ebi.ac.uk/ena/browser/view/PRJEB32466	1240K	I6047
Priobrazhenka_MLBA	1	O	O	O		O			Narasimhan et al. (ref 29)	PRJEB32466	https://www.ebi.ac.uk/ena/browser/view/PRJEB32466	1240K	I6048
Protoka_HG	1	O	O	O	O	O	O		Allentoft et al. (ref 2)	PRJEB9021	https://www.ebi.ac.uk/ena/browser/view/PRJEB9021	BAM	NEO309
Qihe	1	O	O	O		O			Yang et al. (ref 66)	HRA000123	https://ngdc.cncb.ac.cn/gsa-human/browse/HRA000123	1240K	Qihe2_d
Russia_Bolshoy	6	O	O	O		O			Lamnidis et al. (ref 77)	PRJEB29360	https://www.ebi.ac.uk/ena/browser/view/PRJEB29360	1240K	BOO001.A0101,BOO002.A0101,BOO003.A0101,BOO004.A0101,BOO005.A0101,BOO006.A0101
Saka_Kazakhstan_2500BP	6	O	O	O		O			Damgaard et al. (ref 62)	PRJEB20658	https://www.ebi.ac.uk/ena/browser/view/PRJEB20658	BAM	DA10,DA11,DA13,DA14,DA15,DA16
Saka_TianShan_2150BP	10	O	O	O		O			Damgaard et al. (ref 62)	PRJEB20658	https://www.ebi.ac.uk/ena/browser/view/PRJEB20658	BAM	DA130,DA47,DA48,DA49,DA51,DA53,DA55,DA57,DA58,DA59
Samdzong.SG	4	O	O	O		O			Jeong et al. (ref 69)	PRJNA299403	https://www.ncbi.nlm.nih.gov/bioproject/PRJNA299403	BAM	S40.SG,S10.SG,S35.SG,S41.SG
Sappali_Tepe_BA	13	O	O	O		O			Narasimhan et al. (ref 29)	PRJEB32466	https://www.ebi.ac.uk/ena/browser/view/PRJEB32466	1240K	I7414,I7416,I7419,I7420,I7421,I7492,I7494,I7495,I7542,I4285,I4286,I4288,I4289
Saqqaq.SG	1	O	O	O		O			Rasmussen et al. (ref 78)	PRJNA46213	https://www.ncbi.nlm.nih.gov/bioproject/PRJNA46213	1240K	Inuk.SG
Sarazm_EN	2	O	O	O		O			Narasimhan et al. (ref 29)	PRJEB32466	https://www.ebi.ac.uk/ena/browser/view/PRJEB32466	1240K	I4910, I4290
Sarmatian	5	O	O	O		O			Krzewińska et al. (ref 79)	PRJEB27628	https://www.ebi.ac.uk/ena/browser/view/PRJEB27628	BAM	chy001,chy002,tem001,tem002,tem003
	1	O	O	O		O			Mathieson et al. (ref 25)	PRJEB11450	https://www.ebi.ac.uk/ena/browser/view/PRJEB11450	1240K	I0247
	9	O	O	O		O			Damgaard et al. (ref 62)	PRJEB20658	https://www.ebi.ac.uk/ena/browser/view/PRJEB20658	BAM	DA134,DA139,DA141,DA143,DA144,DA145,DA26,DA30,DA202
	2	O	O	O		O			Unterlander et al. (ref 80)	PRJEB18686	https://www.ebi.ac.uk/ena/browser/view/PRJEB18686	1240K	I0574,I0575
Satan_MLBA_Alakul	1	O	O	O		O			Narasimhan et al. (ref 29)	PRJEB32466	https://www.ebi.ac.uk/ena/browser/view/PRJEB32466	1240K	I6799
Scythian_Hungary_2400BP	5	O	O	O		O			Damgaard et al. (ref 62)	PRJEB20658	https://www.ebi.ac.uk/ena/browser/view/PRJEB20658	BAM	DA191,DA194,DA195,DA197,DA198
Shahr_I_Sokhta_BA1	8	O	O	O		O			Narasimhan et al. (ref 29)	PRJEB32466	https://www.ebi.ac.uk/ena/browser/view/PRJEB32466	1240K	I11462,I11474,I11476,I11478,I11479,I11483,I8724,I8725
SHG	6	O	O	O		O			Mathieson et al. (ref 25)	PRJEB11450	https://www.ebi.ac.uk/ena/browser/view/PRJEB11450	1240K	I0013,I0011,I0015,I0012,I0014,I0017
Shimao_LN	3	O	O	O		O			Ning et al. (ref 64)	PRJEB36297	https://www.ebi.ac.uk/ena/browser/view/PRJEB36297	1240K	SM-SGDLM27,SM-SGDLM6,SM-SGDLM7X
Shoendykol_MLBA_Fedorovo	3	O	O	O	O	O	O		Narasimhan et al. (ref 29)	PRJEB32466	https://www.ebi.ac.uk/ena/browser/view/PRJEB32466	1240K	I10110,I10111,I10112
Sintashta_MLBA	37	O	O	O	O	O	O		Narasimhan et al. (ref 29)	PRJEB32466	https://www.ebi.ac.uk/ena/browser/view/PRJEB32466	1240K	I1060,I1062,I1065,I1022,I1088,I1084,I1082,I1055,I1018,I1019,I1086,I1090,I1024,I1063,I1029,I1064,I1089,I1053,I1027,I0982,I0937,I0938,I0939,I0942,I0943,I0984,I0986,I0989,I1006,I1008,I1011,I1012,I1013,I1061,I7480,I0987,I1003
Sintashta_MLBA_o	7	O	O	O	O	O	O		Narasimhan et al. (ref 29)	PRJEB32466	https://www.ebi.ac.uk/ena/browser/view/PRJEB32466	1240K	I0980,I0983,I1007,I1017,I1020,I1028,I1057
Solyanka_MLBA	1	O	O	O		O			Narasimhan et al. (ref 29)	PRJEB32466	https://www.ebi.ac.uk/ena/browser/view/PRJEB32466	1240K	I3864
Sosnoviy_HG	1	O	O	O	O	O	O		Narasimhan et al. (ref 29)	PRJEB32466	https://www.ebi.ac.uk/ena/browser/view/PRJEB32466	1240K	I5766
Srubnaya	11	O	O	O		O	O		Mathieson et al. (ref 25)	PRJEB11450	https://www.ebi.ac.uk/ena/browser/view/PRJEB11450	1240K	I0234,I0235,I0233,I0232,I0358,I0359,I0361,I0422,I0424,I0430,I0431
Srubnaya_o	1	O	O	O		O			Narasimhan et al. (ref 29)	PRJEB32466	https://www.ebi.ac.uk/ena/browser/view/PRJEB32466	1240K	I0354
Suogang	2	O	O	O		O			Yang et al. (ref 66)	HRA000123	https://ngdc.cncb.ac.cn/gsa-human/browse/HRA000123	1240K	SuogangB1_d,SuogangB3_d
Tagar	8	O	O	O		O			Damgaard et al. (ref 62)	PRJEB20658	https://www.ebi.ac.uk/ena/browser/view/PRJEB20658	BAM	DA2,DA3,DA4,DA5,DA6,DA7,DA8,DA9
Tarim_EMBA1	12	O	O	O	O	O	O		Zhang et al. (ref 12)	PRJEB46875	https://www.ebi.ac.uk/ena/browser/view/PRJEB46875	1240K	L5209,L5213,L4964,L6101,L6103,L6105,L6106,GMGM1,XHM100,XHM110,XHM135,XHM75
Tanshishan	4	O	O	O		O			Yang et al. (ref 66)	HRA000123	https://ngdc.cncb.ac.cn/gsa-human/browse/HRA000123	1240K	L5696_d,L5698_d,L7417_d,L7415
TellKurdu_EC	5	O	O	O		O			Skourtanioti et al. (ref 5)	PRJEB37213	https://www.ebi.ac.uk/ena/browser/view/PRJEB37213	1240K	KRD001,KRD003,KRD004,KRD005,KRD006
Tepe_Anau_EN	3	O	O	O		O			Narasimhan et al. (ref 29)	PRJEB32466	https://www.ebi.ac.uk/ena/browser/view/PRJEB32466	1240K	I4085,I4086,I4087
Tepe_Hissar_C	12	O	O	O		O			Narasimhan et al. (ref 29)	PRJEB32466	https://www.ebi.ac.uk/ena/browser/view/PRJEB32466	1240K	I2922,I2927,I2928,I2513,I2514,I2923,I2924,I2925,I2337,I2512,I2918,I2921
Tepecik.SG	5	O	O	O		O			Kılınç et al. (ref 67)	PRJEB14675	https://www.ebi.ac.uk/ena/browser/view/PRJEB14675	1240K	Tep001,Tep002,Tep003,Tep004,Tep006
Tianyuan	1	O	O	O		O			Yang et al. (ref 81)	PRJEB20217	https://www.ebi.ac.uk/ena/browser/view/PRJEB20217	1240K	Tianyuan
Ukraine_N	27	O	O	O	O	O	O		Mathieson et al. (ref 36)	PRJEB22652	https://www.ebi.ac.uk/ena/browser/view/PRJEB22652	1240K	I4112_published,I3712_published,I3713_published,I3716_published,I5868_published,I5872_published,I5873_published,I5889_published,I5957_published,I6133_published,I5886_enhanced,I5881_enhanced,I1736,I1734,I1738,I1732,I3714,I3715,I3717,I4111,I4114,I5870,I5875,I5883,I5890,I5892,I3718
	4	O	O	O	O	O	O		Lazaridis et al. (ref 35)	PRJEB81467	https://www.ebi.ac.uk/ena/browser/view/PRJEB81467	1240K	I3720,I3721,I5881_published,I5886_published
	4	O	O	O	O	O	O		Nikitin et al. (ref 37)	PRJEB81468	https://www.ebi.ac.uk/ena/browser/view/PRJEB81468	1240K	I27994,I27982,I27990,I31730
UKY	1	O	O	O	O	O	O		Yu et al. (ref 11)	PRJEB37007	https://www.ebi.ac.uk/ena/browser/view/PRJEB37007	1240K	UKY001
Ulaanzuukh_SlabGrave	16	O	O	O		O		O	Jeong et al. (ref 4)	PRJEB35748	https://www.ebi.ac.uk/ena/browser/view/PRJEB35748	1240K	BOR001.A0101,DAR001.B0101,ULN003.A0101,ULN005.A0102,BUL001.A0101,BUL002.A0101,ULN001.A0101,ULN002.A0101,ULN009.A0101,ULN010.A0101,MIT001.A0101,SHU001.A0101,ULN006.A0101,ULN007.A0101,ULN015.A0101,PTO001.A0101
UOO_M	15	O	O	O	O	O	O	O	Posth et al. (ref 34)	PRJEB51862	https://www.ebi.ac.uk/ena/browser/view/PRJEB51862	BAM	UOO004.A0101,UOO012.A0101,UOO015.A0101,UOO023,UOO025.A0101,UOO029.A0101,UOO033.A0101,UOO035.056,UOO037.A0101,UOO047.A0101,UOO049.A0101,UOO051.A0101,UOO052.A0101,UOO053.A0101,UOO059.A0101
UpperVolga	19	O	O	O	O	O	O		Zeng et al. (ref 38)	unavailable	https://dataverse.harvard.edu/dataset.xhtml?persistentId=doi:10.7910/DVN/QGNMRH	1240K	I12496,I8407,I8413,I8418,I8420,I8439,I8410,I8416,I12494,I12500,I12962,I12964,I8404,I8408,I8409,I8414,I8417,I8419,I8437
	5	O	O	O	O	O	O		Lazaridis et al. (ref 35)	PRJEB81467	https://www.ebi.ac.uk/ena/browser/view/PRJEB81467	1240K	I12498_enhanced,I8405_enhanced,I8415_enhanced,I8438_enhanced,I8411_enhanced
Upper_YR_IA	4	O	O	O		O			Ning et al. (ref 64)	PRJEB36297	https://www.ebi.ac.uk/ena/browser/view/PRJEB36297	1240K	DCZM17IV,DCZ-M21II,DCZ-M22IV,DCZ-M6
Upper_YR_LN	7	O	O	O		O			Ning et al. (ref 64)	PRJEB36297	https://www.ebi.ac.uk/ena/browser/view/PRJEB36297	1240K	JCKM1-1,LJM14,LJM25,LJM2,LJM3,LJM4,LJM5
USR1	1	O	O	O		O			Moreno-Mayar et al. (ref 82)	PRJEB20398	https://www.ebi.ac.uk/ena/browser/view/PRJEB20398	1240K	USR1.SG
Ust_Ishim	1	O	O	O		O			Fu et al. (ref 83)	PRJEB6622	https://www.ebi.ac.uk/ena/browser/view/PRJEB6622	1240K	Ust_Ishim_published.DG
UstIsha_HG	1	O	O	O	O	O	O		Allentoft et al. (ref 8)	PRJEB64656	https://www.ebi.ac.uk/ena/browser/view/PRJEB64656	BAM	NEO67
Varna	4	O	O	O		O			Mathieson et al. (ref 36)	PRJEB22652	https://www.ebi.ac.uk/ena/browser/view/PRJEB22652	1240K	ANI152,ANI153,ANI160,ANI159-ANI181
Vengerovo2_HG	7	O	O	O	O	O	O		Allentoft et al. (ref 8)	PRJEB64656	https://www.ebi.ac.uk/ena/browser/view/PRJEB64656	BAM	NEO907,NEO911,NEO912,NEO917,NEO918,NEO922,NEO923
Villabruna	1	O	O	O		O	O		Fu et al. (ref 17)	PRJEB13123	https://www.ebi.ac.uk/ena/browser/view/PRJEB13123	1240K	Villabruna
	4	O	O	O		O	O		Posth et al. (ref 34)	PRJEB51862	https://www.ebi.ac.uk/ena/browser/view/PRJEB51862	1240K	STO001.A0101,AC16,PRD001.A0101,RIP001.A0101
WestBaikal_EN	14	O	O	O		O			Damgaard et al. (ref 9)	PRJEB26349	https://www.ebi.ac.uk/ena/browser/view/PRJEB26349	BAM	DA340,DA341,DA357,DA359,DA245,DA246,DA247,DA248,DA249,DA250,DA251,DA252,DA253,DA362
	1	O	O	O		O			Sikora et al. (ref 27)	PRJEB29700; PRJEB26336	https://www.ebi.ac.uk/ena/browser/view/PRJEB29700; https://www.ebi.ac.uk/ena/browser/view/PRJEB26336	BAM	NEO229
	4	O	O	O		O			Yu et al. (ref 11)	PRJEB37007	https://www.ebi.ac.uk/ena/browser/view/PRJEB37007	1240K	KAG001,STB002,IUO001,ANG001
	2	O	O	O		O			Kılınç et al. (ref 28)	PRJEB39378	https://www.ebi.ac.uk/ena/browser/view/PRJEB39378	BAM	Cyclodrome-1,Popovskij-1
WestBaikal_LNBA	16	O	O	O		O	O		Damgaard et al. (ref 9)	PRJEB26349	https://www.ebi.ac.uk/ena/browser/view/PRJEB26349	BAM	DA354,DA358,DA360,DA334,DA335,DA336,DA337,DA339,DA342,DA344,DA345,DA355,DA343,DA353,DA356,DA361
	4	O	O	O		O	O		Sikora et al. (ref 27)	PRJEB29700; PRJEB26336	https://www.ebi.ac.uk/ena/browser/view/PRJEB29700; https://www.ebi.ac.uk/ena/browser/view/PRJEB26336	BAM	NEO230,NEO231,NEO232,NEO298
	10	O	O	O		O	O		Yu et al. (ref 11)	PRJEB37007	https://www.ebi.ac.uk/ena/browser/view/PRJEB37007	1240K	KPT001,KPT002,KPT003,STB001,GLZ003,KPT004,ZPL001,ZPL002,KAG002,KPT006
	15	O	O	O		O	O		Kılınç et al. (ref 28)	PRJEB39378	https://www.ebi.ac.uk/ena/browser/view/PRJEB39378	BAM	irk008,irk017,irk022,irk025,irk033,irk036,irk040,irk034,irk075,irk071,mak026,irk068,irk057,Anosovo-1,irk061
WHG	1	O	O	O		O			Lazaridis et al. (ref 84)	PRJEB6272	https://www.ebi.ac.uk/ena/browser/view/PRJEB6272	1240K	Loschbour_published.DG
	7	O	O	O		O			Mathieson et al. (ref 36)	PRJEB22652	https://www.ebi.ac.uk/ena/browser/view/PRJEB22652	1240K	Falkenstein,Iboussieres25-1,Iboussieres31-2,Rochedane,BerryAuBac,I2158,I1875
	2	O	O	O		O			Mathieson et al. (ref 25)	PRJEB11450	https://www.ebi.ac.uk/ena/browser/view/PRJEB11450	1240K	I0585,I1507
WLR_BA	2	O	O	O		O			Ning et al. (ref 64)	PRJEB36297	https://www.ebi.ac.uk/ena/browser/view/PRJEB36297	1240K	91KLH11,91KLH18
WLR_BA_o	1	O	O	O		O			Ning et al. (ref 64)	PRJEB36297	https://www.ebi.ac.uk/ena/browser/view/PRJEB36297	1240K	91KLM2
WLR_LN	3	O	O	O		O			Ning et al. (ref 64)	PRJEB36297	https://www.ebi.ac.uk/ena/browser/view/PRJEB36297	1240K	EDM124,EDM139,EDM176
WLR_MN	3	O	O	O		O			Ning et al. (ref 64)	PRJEB36297	https://www.ebi.ac.uk/ena/browser/view/PRJEB36297	1240K	BLSM27S,BLSM41,BLSM45
Wusun_TianShan_2200BP	4	O	O	O		O			Damgaard et al. (ref 62)	PRJEB20658	https://www.ebi.ac.uk/ena/browser/view/PRJEB20658	BAM	DA201,DA220,DA223,DA227
Xiaogao	1	O	O	O		O			Yang et al. (ref 66)	HRA000123	https://ngdc.cncb.ac.cn/gsa-human/browse/HRA000123	1240K	Xiaogao
Xiaojingshan	3	O	O	O		O			Yang et al. (ref 66)	HRA000123	https://ngdc.cncb.ac.cn/gsa-human/browse/HRA000123	1240K	XJS1309_M4,XJS1309_M7,XJS1311_M16
Xitoucun	7	O	O	O		O			Yang et al. (ref 66)	HRA000123	https://ngdc.cncb.ac.cn/gsa-human/browse/HRA000123	1240K	L5692_d,L5706_d,L5701_d,L5703_d,L5704_d,L5700,L5705
Yakutia_LN	5	O	O	O		O			Kılınç et al. (ref 28)	PRJEB39378	https://www.ebi.ac.uk/ena/browser/view/PRJEB39378	BAM	N4a1,N4b2,Kamenka-1,Kamenka-3,yak021
Yakutia_MN	1	O	O	O		O			Kılınç et al. (ref 28)	PRJEB39378	https://www.ebi.ac.uk/ena/browser/view/PRJEB39378	BAM	Onnyos-1
Yakutia_UP	1	O	O	O		O			Kılınç et al. (ref 28)	PRJEB39378	https://www.ebi.ac.uk/ena/browser/view/PRJEB39378	BAM	Khaiyrgas-1
Yamnaya_Samara	9	O	O	O		O			Mathieson et al. (ref 25)	PRJEB11450	https://www.ebi.ac.uk/ena/browser/view/PRJEB11450	1240K	I0370,I0441,I0444,I0439,I0357,I0429,I0438,I0443,I0231
YR_LBIA	6	O	O	O		O			Ning et al. (ref 64)	PRJEB36297	https://www.ebi.ac.uk/ena/browser/view/PRJEB36297	1240K	HJTM115,HJTW13,JXNTM23,JXNTM2,LGM41,LGM79
YR_LN	8	O	O	O		O			Ning et al. (ref 64)	PRJEB36297	https://www.ebi.ac.uk/ena/browser/view/PRJEB36297	1240K	HJTM107,HJTM109,PLTM310,PLTM311,PLTM312,PLTM313,WD-WT1H16,WD-WT5M2
YR_MN	8	O	O	O		O			Ning et al. (ref 64)	PRJEB36297	https://www.ebi.ac.uk/ena/browser/view/PRJEB36297	1240K	WGH35-1,WGM20,WGM35,WGM43,WGM70,WGM76S,WGM94,XW-M1R18
Yumin	1	O	O	O		O			Yang et al. (ref 66)	HRA000123	https://ngdc.cncb.ac.cn/gsa-human/browse/HRA000123	1240K	Yumin
Zevakinskiy_LBA	5	O	O	O	O	O	O	O	Narasimhan et al. (ref 29)	PRJEB32466	https://www.ebi.ac.uk/ena/browser/view/PRJEB32466	1240K	I3753,I3763,I3976,I3977,I4295
Zevakinskiy_LBA_o1	1	O	O	O	O	O	O		Narasimhan et al. (ref 29)	PRJEB32466	https://www.ebi.ac.uk/ena/browser/view/PRJEB32466	1240K	I3772
Zevakinskiy_LBA_o2	1	O	O	O	O	O	O		Narasimhan et al. (ref 29)	PRJEB32466	https://www.ebi.ac.uk/ena/browser/view/PRJEB32466	1240K	I4267
Abazin	10			O	O	O
Abkhasian	9			O	O	O
Adygei	31			O	O	O
Albanian	6			O	O	O
Aleut	7			O	O	O
Aleut_Tlingit	4			O	O	O
Altaian	24			O	O	O
Altaian_Chelkans	8			O	O	O
Ami	10			O	O	O
Armenian	10			O	O	O
Armenian_Hemsheni	8			O	O	O
Atayal	9			O	O	O
Avar	10			O	O	O
Azeri	17			O	O	O
Balkar	10			O	O	O
Bashkir	53			O	O	O
Basque	29			O	O	O
Belarusian	10			O	O	O
Besermyan	6			O	O	O
Borneo	9			O	O	O
Bulgarian	10			O	O	O
Buryat	37			O	O	O
Cambodian	8			O	O	O
Chechen	9			O	O	O
Chukchi	20			O	O	O
Chuvash	16			O	O	O
Circassian	9			O	O	O
Croatian	10			O	O	O
Cypriot	8			O	O	O
Czech	10			O	O	O
Dai	10			O	O	O
Darginian	8			O	O	O
Daur	9			O	O	O
Dolgan	4			O	O	O
Dungan	13			O	O	O
Enets	3			O	O	O
English	10			O	O	O
Eskimo_ChaplinSireniki	7			O	O	O
Eskimo_Naukan	12			O	O	O
Estonian	10			O	O	O
Even	9			O	O	O
Evenk_FarEast	5			O	O	O
Evenk_Transbaikal	8			O	O	O
Ezid	8			O	O	O
Finnish	8			O	O	O
French	61			O	O	O
Gagauz	9			O	O	O
Georgian	23			O	O	O
German	10			O	O	O
Greek	20			O	O	O
Han	43			O	O	O
Hezhen	8			O	O	O
Hungarian	20			O	O	O
Icelandic	12			O	O	O
Ingushian	10			O	O	O
Irish	24			O	O	O
Irish_Ulster	6			O	O	O
Italian_North	20			O	O	O
Italian_South	5			O	O	O
Itelmen	6			O	O	O
Japanese	29			O	O	O
Jew_Ashkenazi	7			O	O	O
Jew_Georgian	7			O	O	O
Kabardinian	10			O	O	O
Kaitag	8			O	O	O
Kalmyk	10			O	O	O
Karachai	12			O	O	O
Karakalpak	14			O	O	O
Karelian	15			O	O	O
Kazakh	18			O	O	O
Ket	22			O	O	O
Khakass	16			O	O	O
Khakass_Kachins	8			O	O	O
Khamnegan	10			O	O	O
Kinh	8			O	O	O
Korean	6			O	O	O
Koryak	9			O	O	O
Kubachinian	6			O	O	O
Kumyk	8			O	O	O
Kurd	8			O	O	O
Kyrgyz	9			O	O	O
Lahu	8			O	O	O
Lak	10			O	O	O
Lezgin	9			O	O	O
Lithuanian	10			O	O	O
Maltese	8			O	O	O
Mansi	8			O	O	O
Miao	10			O	O	O
Moldavian	10			O	O	O
Mongol	34			O	O	O
Mongola	6			O	O	O
Mordovian	32			O	O	O
Nanai	10			O	O	O
Naxi	9			O	O	O
Negidal	3			O	O	O
Nganasan	33			O	O	O
Nivh	10			O	O	O
Nogai	25			O	O	O
Norwegian	11			O	O	O
Orcadian	13			O	O	O
Oroqen	9			O	O	O
Ossetian	16			O	O	O
Polish	23			O	O	O
Romanian	10			O	O	O
Russian	71			O	O	O
Russian_Archangelsk_Krasnoborsky	6			O	O	O
Russian_Archangelsk_Leshukonsky	5			O	O	O
Russian_Archangelsk_Pinezhsky	5			O	O	O
Saami	3			O	O	O
Sardinian	27			O	O	O
Scottish	33			O	O	O
Selkup	25			O	O	O
Semende	10			O	O	O
She	10			O	O	O
Sherpa	2			O	O	O
Shetlandic	10			O	O	O
Shor_Khakassia	6			O	O	O
Shor_Mountain	7			O	O	O
Sicilian	11			O	O	O
Sorb	9			O	O	O
Spanish	53			O	O	O
Spanish_North	5			O	O	O
Tabasaran	10			O	O	O
Tajik	31			O	O	O
Tatar_Kazan	13			O	O	O
Tatar_Mishar	10			O	O	O
Tatar_Siberian	19			O	O	O
Tatar_Siberian_Zabolotniye	5			O	O	O
Thai	10			O	O	O
Tibetan	2			O	O	O
Todzin	3			O	O	O
Tofalar	13			O	O	O
Tu	10			O	O	O
Tubalar	27			O	O	O
Tujia	10			O	O	O
Turkish	50			O	O	O
Turkish_Balikesir	5			O	O	O
Turkmen	7			O	O	O
Tuvinian	20			O	O	O
Udmurt	10			O	O	O
Ukrainian	21			O	O	O
Ulchi	25			O	O	O
Uygur	10			O	O	O
Uzbek	27			O	O	O
Veps	10			O	O	O
Xibo	7			O	O	O
Yakut	20			O	O	O
Yi	10			O	O	O
Yukagir	19			O	O	O
Abkhasian.DG	2		O			O
Adygei.DG	2		O			O
Albanian.DG	1		O			O
Aleut.DG	2		O			O
Altaian.DG	1		O			O
Ami.DG	2		O			O	O
Armenian.DG	2		O			O
Atayal.DG	1		O			O
Australian.DG	1		O			O
Balochi.DG	2		O			O
Basque.DG	2		O			O
BedouinB.DG	2		O			O
Bengali.DG	2		O			O
Bergamo.DG	2		O			O
Bougainville.DG	2		O			O
Brahmin.DG	2		O			O
Brahui.DG	2		O			O
Bulgarian.DG	2		O			O
Burmese.DG	2		O			O
Burusho.DG	2		O			O
Cambodian.DG	2		O			O
Chane.DG	1		O			O
Chechen.DG	1		O			O
Chipewyan.DG	2		O			O
Chukchi.DG	1		O			O
Cree.DG	2		O			O
Crete.DG	2		O			O
Czech.DG	1		O			O
Dai.DG	5		O			O
Daur.DG	1		O			O
Druze.DG	2		O			O
Dusun.DG	2		O			O
English.DG	2		O			O
Eskimo_Chaplin.DG	1		O			O
Eskimo_Naukan.DG	2		O			O
Eskimo_Sireniki.DG	2		O			O
Estonian.DG	2		O			O
Even.DG	3		O			O
Finnish.DG	3		O			O
French.DG	4		O			O
Georgian.DG	2		O			O
Greek.DG	2		O			O
Han.DG	4		O			O
Hawaiian.DG	1		O			O
Hazara.DG	2		O			O
Hezhen.DG	2		O			O
Hungarian.DG	2		O			O
Icelandic.DG	2		O			O
Igbo.DG	2		O			O
Igorot.DG	2		O			O
Iranian.DG	2		O			O
Iraqi_Jew.DG	2		O			O
Irula.DG	2		O			O
Itelman.DG	1		O			O
Japanese.DG	3		O			O
Jordanian.DG	3		O			O
Kalash.DG	2		O			O
Kapu.DG	2		O			O
Karitiana.DG	4		O			O
Kashmiri_Pandit.DG	1		O			O
Kharia.DG	1		O			O
Khonda_Dora.DG	1		O			O
Kinh.DG	2		O			O
Kongo.DG	1		O			O
Korean.DG	2		O			O
Korean_Ulsan	88		O			O
Korean_Ulsan.SG	88		O			O
Kurumba.DG	1		O			O
Kusunda.DG	2		O			O
Kyrgyz.DG	2		O			O
Lahu.DG	2		O			O
Lemande.DG	2		O			O
Lezgin.DG	2		O			O
Madiga.DG	2		O			O
Makrani.DG	2		O			O
Mala.DG	3		O			O
Mansi.DG	2		O			O
Maori.DG	1		O			O
Mayan.DG	2		O			O
Mbuti.DG	5		O			O	O
Miao.DG	2		O			O
Mixe.DG	3		O			O	O
Mixtec.DG	2		O			O
Mongola.DG	2		O			O
Nahua.DG	1		O			O
Naxi.DG	3		O			O
North_Ossetian.DG	2		O			O
Onge.DG	2		O			O	O
Orcadian.DG	2		O			O
Oroqen.DG	2		O			O
Palestinian.DG	3		O			O
Papuan.DG	16		O			O
Pathan.DG	2		O			O
Piapoco.DG	2		O			O
Pima.DG	2		O			O
Polish.DG	1		O			O
Punjabi.DG	4		O			O
Quechua.DG	3		O			O
Relli.DG	2		O			O
Russian.DG	2		O			O
Samaritan.DG	1		O			O
Sardinian.DG	4		O			O
She.DG	2		O			O
Sindhi.DG	2		O			O
Spanish.DG	2		O			O
Surui.DG	2		O			O
Tajik.DG	2		O			O
Thai.DG	2		O			O
Tlingit.DG	2		O			O
Tu.DG	2		O			O
Tubalar.DG	2		O			O
Tujia.DG	2		O			O
Turkish.DG	2		O			O
Tuscan.DG	2		O			O
Ulchi.DG	2		O			O
Uygur.DG	2		O			O
Xibo.DG	2		O			O
Yadava.DG	2		O			O
Yakut.DG	2		O			O
Yemenite_Jew.DG	2		O			O
Yi.DG	2		O			O
Zapotec.DG	2		O			O

## Sheet: Data S4
Data S4. Relatedness inference results for EN and MLBA Koken individuals. (A) For the two EN Koken individuals, we provide the full list of inferred IBD segments between them from ancIBD. For each segment, we provide the starting and ending index number of SNPs (Stant and End), the number of SNPs included in the segment (Length), the starting and ending positions in genetic distance (Start (M) an…
A. AncIBD results on EN Koken individuals
ID1	ID2	Chromosome	Start	End	Length	Start (M)	End (M)	Length (M)	Start (bp)	End (bp)	Segment Type
KKN001.C0101.SG1	KKN002.A0101.TF1.1	1	4478	6156	1678	0.246437	0.336963	0.090526	11790094	15680451	IBD1
KKN001.C0101.SG1	KKN002.A0101.TF1.1	1	13500	35925	22425	0.603179	1.20532	0.602138	34570584	91500611	IBD1
KKN001.C0101.SG1	KKN002.A0101.TF1.1	1	45142	64064	18922	1.46312	2.04618	0.583056	116353556	191016101	IBD1
KKN001.C0101.SG1	KKN002.A0101.TF1.1	2	3641	41092	37451	0.190981	1.20696	1.01598	7129124	101992324	IBD1
KKN001.C0101.SG1	KKN002.A0101.TF1.1	2	42070	49902	7832	1.22676	1.44246	0.215705	104757743	125944713	IBD1
KKN001.C0101.SG1	KKN002.A0101.TF1.1	2	66432	72187	5755	1.84229	1.99248	0.150192	171240633	187633716	IBD1
KKN001.C0101.SG1	KKN002.A0101.TF1.1	2	91061	94173	3112	2.55948	2.68832	0.128844	236409648	243044147	IBD1
KKN001.C0101.SG1	KKN002.A0101.TF1.1	3	469	13940	13471	0.013932	0.483633	0.469701	1067014	27652954	IBD1
KKN001.C0101.SG1	KKN002.A0101.TF1.1	3	70946	72781	1835	1.91018	1.99293	0.082749	181522020	186530484	IBD1
KKN001.C0101.SG1	KKN002.A0101.TF1.1	4	3	1748	1745	0.003483	0.104941	0.101458	90883	5164487	IBD1
KKN001.C0101.SG1	KKN002.A0101.TF1.1	4	39709	57293	17584	1.20098	1.67083	0.469848	110854544	163452945	IBD1
KKN001.C0101.SG1	KKN002.A0101.TF1.1	6	10435	29669	19234	0.367569	0.727647	0.360078	19455877	51087831	IBD1
KKN001.C0101.SG1	KKN002.A0101.TF1.1	6	72787	75816	3029	1.80738	1.92033	0.112945	165542685	170909002	IBD1
KKN001.C0101.SG1	KKN002.A0101.TF1.1	7	6	9977	9971	0.000503	0.391299	0.390796	63494	22096915	IBD1
KKN001.C0101.SG1	KKN002.A0101.TF1.1	7	31314	52808	21494	0.984877	1.54367	0.558798	81318388	142649292	IBD1
KKN001.C0101.SG1	KKN002.A0101.TF1.1	8	1	6798	6797	2.4e-05	0.231408	0.231384	170692	11239762	IBD1
KKN001.C0101.SG1	KKN002.A0101.TF1.1	8	11560	19490	7930	0.408523	0.625346	0.216823	19168142	35999591	IBD1
KKN001.C0101.SG1	KKN002.A0101.TF1.1	8	23378	50415	27037	0.708597	1.34194	0.633346	52965559	125432865	IBD1
KKN001.C0101.SG1	KKN002.A0101.TF1.1	9	7020	14511	7491	0.248299	0.49042	0.242121	10722439	25779040	IBD1
KKN001.C0101.SG1	KKN002.A0101.TF1.1	9	35826	41779	5953	1.08917	1.27052	0.181349	107726821	119545187	IBD1
KKN001.C0101.SG1	KKN002.A0101.TF1.1	10	13069	17002	3933	0.460186	0.579138	0.118952	24495586	32807861	IBD1
KKN001.C0101.SG1	KKN002.A0101.TF1.1	10	18847	41565	22718	0.623978	1.25244	0.628467	37592001	99582528	IBD1
KKN001.C0101.SG1	KKN002.A0101.TF1.1	10	54706	58763	4057	1.6338	1.80915	0.175356	128197533	135434303	IBD1
KKN001.C0101.SG1	KKN002.A0101.TF1.1	11	25275	37186	11911	0.742928	1.03199	0.28906	68815523	97895628	IBD1
KKN001.C0101.SG1	KKN002.A0101.TF1.1	11	46480	54796	8316	1.27055	1.58217	0.311622	119439616	134942543	IBD1
KKN001.C0101.SG1	KKN002.A0101.TF1.1	12	28403	33763	5360	0.883992	1.02867	0.144674	72741251	89709057	IBD1
KKN001.C0101.SG1	KKN002.A0101.TF1.1	12	36613	45814	9201	1.12331	1.36986	0.246554	96388052	116869085	IBD1
KKN001.C0101.SG1	KKN002.A0101.TF1.1	13	1693	6032	4339	0.084121	0.261591	0.17747	23265546	31471113	IBD1
KKN001.C0101.SG1	KKN002.A0101.TF1.1	13	12758	17704	4946	0.506093	0.606299	0.100206	49158025	64450578	IBD1
KKN001.C0101.SG1	KKN002.A0101.TF1.1	13	20652	34649	13997	0.680815	1.0649	0.384086	73058598	106609978	IBD1
KKN001.C0101.SG1	KKN002.A0101.TF1.1	14	10	2916	2906	0.021679	0.173963	0.152284	20402139	25988866	IBD1
KKN001.C0101.SG1	KKN002.A0101.TF1.1	14	3236	14731	11495	0.190564	0.523975	0.333411	26688653	57040343	IBD1
KKN001.C0101.SG1	KKN002.A0101.TF1.1	14	29406	35309	5903	0.894163	1.1241	0.229942	91890677	102979463	IBD1
KKN001.C0101.SG1	KKN002.A0101.TF1.1	15	3868	19906	16038	0.406806	0.868505	0.461699	33132225	70334218	IBD1
KKN001.C0101.SG1	KKN002.A0101.TF1.1	15	27220	29739	2519	1.06036	1.18091	0.120549	89337276	93950702	IBD1
KKN001.C0101.SG1	KKN002.A0101.TF1.1	17	11543	16084	4541	0.547001	0.697754	0.150753	32840110	47567418	IBD1
KKN001.C0101.SG1	KKN002.A0101.TF1.1	17	24359	29292	4933	0.99563	1.28474	0.289108	70254125	81041077	IBD1
KKN001.C0101.SG1	KKN002.A0101.TF1.1	18	1	3640	3639	0.002516	0.216706	0.21419	139767	7083020	IBD1
KKN001.C0101.SG1	KKN002.A0101.TF1.1	18	12849	26095	13246	0.543152	0.869447	0.326295	33794596	62343097	IBD1
KKN001.C0101.SG1	KKN002.A0101.TF1.1	19	17	961	944	0.001707	0.118431	0.116724	301619	3355104	IBD1
KKN001.C0101.SG1	KKN002.A0101.TF1.1	19	3240	6331	3091	0.301046	0.468415	0.167369	10146651	20470564	IBD1
KKN001.C0101.SG1	KKN002.A0101.TF1.1	19	9568	17110	7542	0.563401	1.01448	0.451081	33711686	56209577	IBD1
KKN001.C0101.SG1	KKN002.A0101.TF1.1	20	5	3015	3010	0.000616	0.176516	0.1759	76962	5633512	IBD1
KKN001.C0101.SG1	KKN002.A0101.TF1.1	20	3559	29023	25464	0.20502	1.08145	0.876435	6680693	62853137	IBD1
KKN001.C0101.SG1	KKN002.A0101.TF1.1	21	15	4481	4466	0.017403	0.225097	0.207694	15375507	25442720	IBD1
KKN001.C0101.SG1	KKN002.A0101.TF1.1	22	8991	12464	3473	0.444082	0.568582	0.1245	37252918	45257942	IBD1
B. Pairwise mismatch rate results on Koken EN individuals
ID1	ID2	nSNPs	nmismatch	PMR	Relationship
KKN001.A0101.TF1.1	KKN001.C0101.TF1.1	613377	72598	0.11836	Identical
KKN001.A0101.TF1.1	KKN002.A0101.TF1.1	442260	91744	0.20744	2nd degree
KKN001.A0101.TF1.1	KKN014.A0101.TF1.1	90575	18572	0.20505	2nd degree
KKN001.C0101.TF1.1	KKN002.A0101.TF1.1	500149	105018	0.20997	2nd degree
KKN001.C0101.TF1.1	KKN014.A0101.TF1.1	103241	21439	0.20766	2nd degree
KKN002.A0101.TF1.1	KKN014.A0101.TF1.1	75814	8735	0.11522	Identical
C. Pairwise mismatch rate results on Koken MLBA individuals
ID1	ID2	nSNPs	nmismatch	pmismatch	Relationship	Note
KKN083.A0101	KKN084.A0101	44888	11280	0.25129
KKN083.A0101	KKN085.A0101	38344	9534	0.24864
KKN083.A0101	KKN086.A0101	47886	11806	0.24654
KKN083.A0101	KKN087.A0101	7427	1863	0.25084
KKN083.A0101	KKN088.A0101	7822	1932	0.247
KKN083.A0101	KKN090.A0101	47050	11989	0.25481
KKN083.A0101	KKN091_merged	48400	12260	0.25331
KKN083.A0101	KKN092.A0101	5866	1438	0.24514
KKN083.A0101	KKN093.A0101	17655	4437	0.25132
KKN083.A0101	KKN094.A0101	48204	12268	0.2545
KKN083.A0101	KKN095.A0101	19090	4685	0.24542
KKN083.A0101	KKN096.A0101	36847	9107	0.24716
KKN083.A0101	KKN097.A0101	5166	1252	0.24235
KKN083.A0101	KKN098.A0101	2703	647	0.23936
KKN083.A0101	KKN099.A0101	45423	11953	0.26315
KKN083.A0101	KKN100.A0101	43605	11058	0.25359
KKN083.A0101	KKN101.A0101	27353	6890	0.25189
KKN083.A0101	KKN102.A0101	2114	506	0.23936
KKN084.A0101	KKN085.A0101	543058	137150	0.25255
KKN084.A0101	KKN086.A0101	731686	185501	0.25353
KKN084.A0101	KKN087.A0101	90799	22790	0.25099
KKN084.A0101	KKN088.A0101	97742	24761	0.25333
KKN084.A0101	KKN090.A0101	708820	181455	0.256
KKN084.A0101	KKN091_merged	742833	189110	0.25458
KKN084.A0101	KKN092.A0101	67775	17057	0.25167
KKN084.A0101	KKN093.A0101	216516	54402	0.25126
KKN084.A0101	KKN094.A0101	739729	189459	0.25612
KKN084.A0101	KKN095.A0101	264829	66637	0.25162
KKN084.A0101	KKN096.A0101	507478	128348	0.25291
KKN084.A0101	KKN097.A0101	74088	18438	0.24887
KKN084.A0101	KKN098.A0101	31417	7870	0.2505
KKN084.A0101	KKN099.A0101	674678	173973	0.25786
KKN084.A0101	KKN100.A0101	633674	160120	0.25269
KKN084.A0101	KKN101.A0101	393372	100167	0.25464
KKN084.A0101	KKN102.A0101	27203	6738	0.24769
KKN085.A0101	KKN086.A0101	597493	150116	0.25124
KKN085.A0101	KKN087.A0101	77085	19117	0.248
KKN085.A0101	KKN088.A0101	82937	20488	0.24703
KKN085.A0101	KKN090.A0101	576677	145316	0.25199
KKN085.A0101	KKN091_merged	603632	153164	0.25374
KKN085.A0101	KKN092.A0101	57935	14444	0.24931
KKN085.A0101	KKN093.A0101	183219	45540	0.24856
KKN085.A0101	KKN094.A0101	601958	153097	0.25433
KKN085.A0101	KKN095.A0101	219661	54535	0.24827
KKN085.A0101	KKN096.A0101	422393	106152	0.25131
KKN085.A0101	KKN097.A0101	61828	14958	0.24193
KKN085.A0101	KKN098.A0101	26848	6675	0.24862
KKN085.A0101	KKN099.A0101	551241	141661	0.25699
KKN085.A0101	KKN100.A0101	521795	131445	0.25191
KKN085.A0101	KKN101.A0101	325333	82202	0.25267
KKN085.A0101	KKN102.A0101	23217	5770	0.24852
KKN086.A0101	KKN087.A0101	97971	24364	0.24869
KKN086.A0101	KKN088.A0101	105955	26493	0.25004
KKN086.A0101	KKN090.A0101	782729	197529	0.25236
KKN086.A0101	KKN091_merged	826671	208045	0.25167
KKN086.A0101	KKN092.A0101	72529	17968	0.24774
KKN086.A0101	KKN093.A0101	232739	58812	0.2527
KKN086.A0101	KKN094.A0101	824574	209569	0.25415
KKN086.A0101	KKN095.A0101	290143	72198	0.24884
KKN086.A0101	KKN096.A0101	555517	139614	0.25132
KKN086.A0101	KKN097.A0101	82334	20234	0.24576
KKN086.A0101	KKN098.A0101	33805	8421	0.24911
KKN086.A0101	KKN099.A0101	745553	191218	0.25648
KKN086.A0101	KKN100.A0101	699228	177202	0.25343
KKN086.A0101	KKN101.A0101	435360	109804	0.25221
KKN086.A0101	KKN102.A0101	29729	7365	0.24774
KKN087.A0101	KKN088.A0101	15382	3825	0.24867
KKN087.A0101	KKN090.A0101	95451	23999	0.25143
KKN087.A0101	KKN091_merged	98543	24605	0.24969
KKN087.A0101	KKN092.A0101	11186	2793	0.24969
KKN087.A0101	KKN093.A0101	33959	8378	0.24671
KKN087.A0101	KKN094.A0101	98688	24750	0.25079
KKN087.A0101	KKN095.A0101	38032	9676	0.25442
KKN087.A0101	KKN096.A0101	73660	18480	0.25088
KKN087.A0101	KKN097.A0101	10749	2624	0.24412
KKN087.A0101	KKN098.A0101	5025	1224	0.24358
KKN087.A0101	KKN099.A0101	91789	23451	0.25549
KKN087.A0101	KKN100.A0101	87785	21844	0.24884
KKN087.A0101	KKN101.A0101	55456	13981	0.25211
KKN087.A0101	KKN102.A0101	4274	1065	0.24918
KKN088.A0101	KKN090.A0101	102948	25944	0.25201
KKN088.A0101	KKN091_merged	106729	26585	0.24909		Triple Grave
KKN088.A0101	KKN092.A0101	11694	2855	0.24414
KKN088.A0101	KKN093.A0101	36285	9265	0.25534
KKN088.A0101	KKN094.A0101	106615	26912	0.25242
KKN088.A0101	KKN095.A0101	40973	10202	0.24899
KKN088.A0101	KKN096.A0101	78734	19490	0.24754
KKN088.A0101	KKN097.A0101	11615	2881	0.24804
KKN088.A0101	KKN098.A0101	5413	1373	0.25365
KKN088.A0101	KKN099.A0101	99121	25189	0.25412
KKN088.A0101	KKN100.A0101	94648	23770	0.25114
KKN088.A0101	KKN101.A0101	60041	15139	0.25214
KKN088.A0101	KKN102.A0101	4636	1120	0.24159
KKN090.A0101	KKN091_merged	795473	202528	0.2546
KKN090.A0101	KKN092.A0101	71200	17835	0.25049
KKN090.A0101	KKN093.A0101	228382	58124	0.2545
KKN090.A0101	KKN094.A0101	793857	204249	0.25729
KKN090.A0101	KKN095.A0101	280782	70414	0.25078
KKN090.A0101	KKN096.A0101	536151	136007	0.25367
KKN090.A0101	KKN097.A0101	78616	19528	0.2484
KKN090.A0101	KKN098.A0101	32999	8342	0.2528
KKN090.A0101	KKN099.A0101	721970	186564	0.25841
KKN090.A0101	KKN100.A0101	674781	172054	0.25498
KKN090.A0101	KKN101.A0101	419250	106134	0.25315
KKN090.A0101	KKN102.A0101	28785	7177	0.24933
KKN091_merged	KKN092.A0101	73250	18499	0.25255
KKN091_merged	KKN093.A0101	235365	59571	0.2531
KKN091_merged	KKN094.A0101	835519	213501	0.25553
KKN091_merged	KKN095.A0101	293574	74031	0.25217
KKN091_merged	KKN096.A0101	561129	142000	0.25306
KKN091_merged	KKN097.A0101	82860	20483	0.2472
KKN091_merged	KKN098.A0101	34025	8550	0.25129
KKN091_merged	KKN099.A0101	756471	195823	0.25886
KKN091_merged	KKN100.A0101	707840	180057	0.25438
KKN091_merged	KKN101.A0101	440484	112430	0.25524
KKN091_merged	KKN102.A0101	29967	7466	0.24914
KKN092.A0101	KKN093.A0101	26506	6453	0.24345		Double Grave
KKN092.A0101	KKN094.A0101	73170	18479	0.25255
KKN092.A0101	KKN095.A0101	28498	7077	0.24833
KKN092.A0101	KKN096.A0101	55443	13875	0.25026
KKN092.A0101	KKN097.A0101	7819	1893	0.2421
KKN092.A0101	KKN098.A0101	3882	963	0.24807
KKN092.A0101	KKN099.A0101	68655	17517	0.25515
KKN092.A0101	KKN100.A0101	65743	16444	0.25013
KKN092.A0101	KKN101.A0101	41548	10386	0.24998
KKN092.A0101	KKN102.A0101	3150	755	0.23968
KKN093.A0101	KKN094.A0101	234775	59752	0.25451
KKN093.A0101	KKN095.A0101	90246	22329	0.24742
KKN093.A0101	KKN096.A0101	174073	43151	0.24789
KKN093.A0101	KKN097.A0101	24718	5991	0.24237
KKN093.A0101	KKN098.A0101	12178	2989	0.24544
KKN093.A0101	KKN099.A0101	219105	56383	0.25733
KKN093.A0101	KKN100.A0101	209269	52614	0.25142
KKN093.A0101	KKN101.A0101	130793	33140	0.25338
KKN093.A0101	KKN102.A0101	9844	2335	0.2372
KKN094.A0101	KKN095.A0101	292325	73045	0.24988		Double Grave
KKN094.A0101	KKN096.A0101	559196	142477	0.25479
KKN094.A0101	KKN097.A0101	82493	20696	0.25088
KKN094.A0101	KKN098.A0101	34036	8587	0.25229
KKN094.A0101	KKN099.A0101	753713	194212	0.25767
KKN094.A0101	KKN100.A0101	705773	180817	0.2562
KKN094.A0101	KKN101.A0101	439221	112302	0.25568
KKN094.A0101	KKN102.A0101	29966	7396	0.24681
KKN095.A0101	KKN096.A0101	206110	51045	0.24766
KKN095.A0101	KKN097.A0101	31158	7476	0.23994
KKN095.A0101	KKN098.A0101	13325	3266	0.2451
KKN095.A0101	KKN099.A0101	269050	69505	0.25833
KKN095.A0101	KKN100.A0101	252579	63371	0.2509
KKN095.A0101	KKN101.A0101	161252	40485	0.25107
KKN095.A0101	KKN102.A0101	11611	2809	0.24193
KKN096.A0101	KKN097.A0101	58127	14201	0.24431
KKN096.A0101	KKN098.A0101	25694	6300	0.24519
KKN096.A0101	KKN099.A0101	514886	133646	0.25956
KKN096.A0101	KKN100.A0101	488438	123901	0.25367
KKN096.A0101	KKN101.A0101	303449	77133	0.25419
KKN096.A0101	KKN102.A0101	21715	5342	0.24601
KKN097.A0101	KKN098.A0101	3781	903	0.23883		Ring-Burial Group
KKN097.A0101	KKN099.A0101	76003	19222	0.25291		Ring-Burial Group
KKN097.A0101	KKN100.A0101	70977	17586	0.24777		Ring-Burial Group
KKN097.A0101	KKN101.A0101	45935	11208	0.244		Ring-Burial Group
KKN097.A0101	KKN102.A0101	3300	782	0.23697
KKN098.A0101	KKN099.A0101	31827	8206	0.25783		Ring-Burial Group
KKN098.A0101	KKN100.A0101	30561	7637	0.24989		Ring-Burial Group
KKN098.A0101	KKN101.A0101	19301	4737	0.24543		Ring-Burial Group
KKN098.A0101	KKN102.A0101	1468	352	0.23978
KKN099.A0101	KKN100.A0101	643971	166546	0.25862		Ring-Burial Group
KKN099.A0101	KKN101.A0101	400914	104136	0.25975		Ring-Burial Group
KKN099.A0101	KKN102.A0101	27799	7082	0.25476
KKN100.A0101	KKN101.A0101	377054	94899	0.25169		Ring-Burial Group
KKN100.A0101	KKN102.A0101	26333	6621	0.25143
KKN101.A0101	KKN102.A0101	16776	4137	0.2466

## Sheet: Data S5
Data S5. The genetic affinity between target populations and worldwide populations. We calculate f3(Mbuti; Worldwide, target) to measure shared genetic affinity between the target population and worldwide populations. The results are listed in the order of Koken_EN1, Koken_EN2, Koken_MLBA, Koken_MLBA_o1, and Koken_MLBA_o2. Standard errors (se) are calculated by 5 cM block jackknifing as implement…
Pop1	Pop2	Pop3	f3.est	se	z	nSNPs
Mbuti.DG	Abkhasian.DG	Koken_EN1	0.247742	0.00281558	87.9896	1121200
Mbuti.DG	Adygei.DG	Koken_EN1	0.250428	0.00278257	89.9987	1121159
Mbuti.DG	Afanasievo	Koken_EN1	0.266811	0.00274756	97.1082	1123524
Mbuti.DG	Afanasievo_Mongolia	Koken_EN1	0.263405	0.00296357	88.881	911717
Mbuti.DG	AfontovaGora_HG	Koken_EN1	0.294328	0.00859198	34.2562	24575
Mbuti.DG	AG2	Koken_EN1	0.284677	0.00487685	58.3731	85240
Mbuti.DG	AG3	Koken_EN1	0.302573	0.00379109	79.8116	265537
Mbuti.DG	Aktogai_MLBA	Koken_EN1	0.259521	0.00275526	94.1911	1003103
Mbuti.DG	Alalakh_MLBA	Koken_EN1	0.238527	0.00261304	91.2833	1125708
Mbuti.DG	Alan	Koken_EN1	0.25198	0.00290503	86.7392	1143711
Mbuti.DG	Albanian.DG	Koken_EN1	0.247644	0.00303483	81.6006	1119981
Mbuti.DG	Aleut.DG	Koken_EN1	0.278168	0.00296351	93.8643	1121263
Mbuti.DG	Altai_5500BP	Koken_EN1	0.302944	0.00330939	91.5409	702832
Mbuti.DG	Altai_6500BP	Koken_EN1	0.308188	0.00361611	85.2264	410500
Mbuti.DG	Altai_7500BP	Koken_EN1	0.306015	0.00337596	90.6455	644376
Mbuti.DG	Altai_MLBA	Koken_EN1	0.272839	0.0027552	99.0267	1099352
Mbuti.DG	Altaian.DG	Koken_EN1	0.274565	0.00310014	88.5653	1119241
Mbuti.DG	Ami.DG	Koken_EN1	0.270227	0.0030405	88.876	1121182
Mbuti.DG	Anatolia_BA	Koken_EN1	0.241543	0.00288792	83.6389	1035149
Mbuti.DG	Anatolia_ChL	Koken_EN1	0.242311	0.00305737	79.2545	965460
Mbuti.DG	Anatolia_N	Koken_EN1	0.239198	0.00268734	89.0089	1136180
Mbuti.DG	AR_EN	Koken_EN1	0.274788	0.00345141	79.6162	367991
Mbuti.DG	AR_Xianbei_IA	Koken_EN1	0.2747	0.00358449	76.6356	353831
Mbuti.DG	Armenia_ChL	Koken_EN1	0.248668	0.00279472	88.9775	1033076
Mbuti.DG	Armenia_EBA	Koken_EN1	0.244112	0.0028587	85.3927	1009889
Mbuti.DG	Armenia_MBA	Koken_EN1	0.249688	0.00319063	78.2566	829252
Mbuti.DG	Armenian.DG	Koken_EN1	0.243461	0.00281767	86.4049	1121226
Mbuti.DG	Arslantepe_LC	Koken_EN1	0.240676	0.00265255	90.7337	1119692
Mbuti.DG	Atayal.DG	Koken_EN1	0.266854	0.00322859	82.6535	1119262
Mbuti.DG	Athabaskan_1100BP	Koken_EN1	0.276376	0.00299825	92.1792	1052119
Mbuti.DG	Australian.DG	Koken_EN1	0.240145	0.00299658	80.1396	1118274
Mbuti.DG	Balkans_BronzeAge	Koken_EN1	0.247363	0.00268054	92.281	1045677
Mbuti.DG	Balkans_Chalcolithic	Koken_EN1	0.239972	0.00265465	90.3968	1071839
Mbuti.DG	Balkans_IronAge	Koken_EN1	0.244665	0.00309885	78.9535	703797
Mbuti.DG	Balochi.DG	Koken_EN1	0.24875	0.00290773	85.5479	1121135
Mbuti.DG	Ban_Chiang	Koken_EN1	0.250681	0.00445705	56.2438	86180
Mbuti.DG	Basque.DG	Koken_EN1	0.250185	0.00289041	86.557	1121208
Mbuti.DG	BedouinB.DG	Koken_EN1	0.229464	0.00269772	85.0585	1121136
Mbuti.DG	Bell_Beaker_Germany	Koken_EN1	0.255836	0.00274897	93.0662	1096453
Mbuti.DG	Bengali.DG	Koken_EN1	0.251645	0.00273039	92.1647	1121202
Mbuti.DG	Bergamo.DG	Koken_EN1	0.249478	0.0028494	87.5544	1121162
Mbuti.DG	Bianbian	Koken_EN1	0.26685	0.00328749	81.1712	693621
Mbuti.DG	Boncuklu.SG	Koken_EN1	0.239335	0.00302692	79.0686	1047307
Mbuti.DG	Borovjanka17_HG	Koken_EN1	0.30668	0.00343518	89.2761	757291
Mbuti.DG	Boshan	Koken_EN1	0.269786	0.00327737	82.3179	965646
Mbuti.DG	Botai_Eneolithic	Koken_EN1	0.306605	0.00309746	98.9859	1149895
Mbuti.DG	Bougainville.DG	Koken_EN1	0.243817	0.00293077	83.1919	1120819
Mbuti.DG	BPgroup	Koken_EN1	0.271	0.00284061	95.402	1101273
Mbuti.DG	Brahmin.DG	Koken_EN1	0.252604	0.00275005	91.8543	1121228
Mbuti.DG	Brahui.DG	Koken_EN1	0.247128	0.00285188	86.6546	1121194
Mbuti.DG	Bulgarian.DG	Koken_EN1	0.249942	0.00286131	87.3524	1121079
Mbuti.DG	Burmese.DG	Koken_EN1	0.265553	0.00287426	92.3899	1121221
Mbuti.DG	Burusho.DG	Koken_EN1	0.256705	0.00291578	88.0401	1121122
Mbuti.DG	Bustan_BA	Koken_EN1	0.246903	0.00265314	93.0608	971547
Mbuti.DG	Bustan_EN	Koken_EN1	0.24607	0.00312868	78.6497	632623
Mbuti.DG	BZK002	Koken_EN1	0.301084	0.00350967	85.7871	783770
Mbuti.DG	Cambodian.DG	Koken_EN1	0.260874	0.00284589	91.6668	1121202
Mbuti.DG	CamlibelTarlasi_LC	Koken_EN1	0.23849	0.00273464	87.2106	1083943
Mbuti.DG	CentralSteppe_EMBA	Koken_EN1	0.301573	0.00304716	98.9686	1149693
Mbuti.DG	Chandman_IA	Koken_EN1	0.270763	0.00277291	97.6456	1112576
Mbuti.DG	Chane.DG	Koken_EN1	0.290842	0.0032838	88.5688	1119521
Mbuti.DG	Chechen.DG	Koken_EN1	0.253749	0.0030759	82.4961	1118754
Mbuti.DG	Chemurchek_northAlai	Koken_EN1	0.280232	0.00315634	88.784	1043878
Mbuti.DG	Chemurchek_southAltai	Koken_EN1	0.282036	0.00327715	86.0613	981715
Mbuti.DG	CHG	Koken_EN1	0.244378	0.00296675	82.3724	1149227
Mbuti.DG	Chipewyan.DG	Koken_EN1	0.293397	0.00310693	94.4329	1121196
Mbuti.DG	Chokhopani.SG	Koken_EN1	0.267793	0.00317497	84.345	1147178
Mbuti.DG	Chuanyun	Koken_EN1	0.262749	0.00354752	74.0657	313262
Mbuti.DG	Chukchi.DG	Koken_EN1	0.274819	0.00313726	87.5982	1120038
Mbuti.DG	Clovis.SG	Koken_EN1	0.291201	0.0033205	87.698	1141032
Mbuti.DG	Corded_Ware_Czech_EN	Koken_EN1	0.258308	0.00276566	93.3984	1053285
Mbuti.DG	Corded_Ware_Germany	Koken_EN1	0.261767	0.00282048	92.8094	1109432
Mbuti.DG	Cree.DG	Koken_EN1	0.282281	0.00298642	94.5217	1121236
Mbuti.DG	Crete.DG	Koken_EN1	0.244091	0.00288302	84.665	1120891
Mbuti.DG	Czech.DG	Koken_EN1	0.255661	0.0031301	81.6781	1119190
Mbuti.DG	Dai.DG	Koken_EN1	0.266982	0.00290642	91.8594	1149941
Mbuti.DG	Dali_MLBA	Koken_EN1	0.265935	0.00303166	87.7191	931397
Mbuti.DG	Daur.DG	Koken_EN1	0.274863	0.00307856	89.2831	1118484
Mbuti.DG	DevilsCave_N	Koken_EN1	0.27325	0.0029665	92.1118	1148622
Mbuti.DG	DolgoeOzero_HG	Koken_EN1	0.303065	0.00337691	89.7464	733779
Mbuti.DG	Druze.DG	Koken_EN1	0.237434	0.00272927	86.9955	1121171
Mbuti.DG	Dusun.DG	Koken_EN1	0.265726	0.00292922	90.7156	1121114
Mbuti.DG	Dzharkutan1_BA	Koken_EN1	0.248128	0.00268357	92.462	1053713
Mbuti.DG	Dzhylinda-1	Koken_EN1	0.287214	0.00334779	85.792	698815
Mbuti.DG	EastBaikal_BA	Koken_EN1	0.279315	0.00417728	66.8653	146748
Mbuti.DG	EastBaikal_M	Koken_EN1	0.277112	0.00338104	81.9606	1124907
Mbuti.DG	EastBaikal_N	Koken_EN1	0.274504	0.0030436	90.1905	1146823
Mbuti.DG	eastMongolia_preBA	Koken_EN1	0.270842	0.00330647	81.9126	627709
Mbuti.DG	Ebla_EMBA	Koken_EN1	0.235615	0.00270455	87.1181	1037578
Mbuti.DG	Ekaterinovka	Koken_EN1	0.285686	0.00288007	99.1942	1147620
Mbuti.DG	Ekven_IA	Koken_EN1	0.287067	0.00295789	97.0514	1133523
Mbuti.DG	ElMiron	Koken_EN1	0.248315	0.0032023	77.5426	626844
Mbuti.DG	English.DG	Koken_EN1	0.253184	0.00293361	86.3048	1121216
Mbuti.DG	Eskimo_Chaplin.DG	Koken_EN1	0.287975	0.00334384	86.1212	1120074
Mbuti.DG	Eskimo_Naukan.DG	Koken_EN1	0.289164	0.00307881	93.9206	1121197
Mbuti.DG	Eskimo_Sireniki.DG	Koken_EN1	0.28781	0.00315512	91.2201	1121224
Mbuti.DG	Estonia_MN_CCC	Koken_EN1	0.274792	0.00332932	82.537	317811
Mbuti.DG	Estonian.DG	Koken_EN1	0.257561	0.00287934	89.4512	1121224
Mbuti.DG	Even.DG	Koken_EN1	0.277837	0.00293117	94.7872	1121302
Mbuti.DG	Finnish.DG	Koken_EN1	0.257975	0.00274262	94.0612	1121297
Mbuti.DG	Fofonovo_EN	Koken_EN1	0.277875	0.00318477	87.2512	863377
Mbuti.DG	French.DG	Koken_EN1	0.251651	0.00273169	92.123	1149880
Mbuti.DG	Geoksyur_EN	Koken_EN1	0.248495	0.00266507	93.2418	1018309
Mbuti.DG	Georgian.DG	Koken_EN1	0.24504	0.00277007	88.46	1121245
Mbuti.DG	Globular_Amphora	Koken_EN1	0.240865	0.00273331	88.1223	1047315
Mbuti.DG	Gonur1_BA	Koken_EN1	0.247133	0.00264053	93.5925	956054
Mbuti.DG	Greek.DG	Koken_EN1	0.246707	0.00284681	86.6607	1121174
Mbuti.DG	Hajji_Firuz_C	Koken_EN1	0.240419	0.00276594	86.9213	1029175
Mbuti.DG	Han.DG	Koken_EN1	0.268954	0.00292652	91.9021	1149933
Mbuti.DG	Hawaiian.DG	Koken_EN1	0.262158	0.00320807	81.7183	1117553
Mbuti.DG	Hazara.DG	Koken_EN1	0.261832	0.0028903	90.5898	1121122
Mbuti.DG	Hezhen.DG	Koken_EN1	0.274517	0.00297344	92.323	1121229
Mbuti.DG	HMMH_MN	Koken_EN1	0.274042	0.00339181	80.7952	686267
Mbuti.DG	Hun_TianShan_1700BP	Koken_EN1	0.268291	0.00267272	100.381	1149873
Mbuti.DG	Hungarian.DG	Koken_EN1	0.252247	0.0028348	88.9822	1121159
Mbuti.DG	Iberia_ChL	Koken_EN1	0.24245	0.00273348	88.6967	1077663
Mbuti.DG	Iberia_EN	Koken_EN1	0.238524	0.00280964	84.8948	1017814
Mbuti.DG	Iberia_MN	Koken_EN1	0.240621	0.00279595	86.0605	967488
Mbuti.DG	Icelandic.DG	Koken_EN1	0.256649	0.00293217	87.5286	1121231
Mbuti.DG	Igbo.DG	Koken_EN1	0.0807477	0.00177369	45.5252	1121211
Mbuti.DG	Igorot.DG	Koken_EN1	0.266321	0.00298121	89.333	1121157
Mbuti.DG	Iran_ChL	Koken_EN1	0.238712	0.00269864	88.4563	1025908
Mbuti.DG	Iran_N	Koken_EN1	0.236637	0.00273736	86.4471	1057084
Mbuti.DG	Iranian.DG	Koken_EN1	0.244109	0.00274597	88.8974	1121255
Mbuti.DG	Iraqi_Jew.DG	Koken_EN1	0.23865	0.00282065	84.6082	1121244
Mbuti.DG	irk030	Koken_EN1	0.291126	0.00338462	86.0145	1149546
Mbuti.DG	Irula.DG	Koken_EN1	0.247999	0.00277451	89.3849	1121224
Mbuti.DG	Israel_C	Koken_EN1	0.233012	0.00267274	87.1808	1060543
Mbuti.DG	Itelman.DG	Koken_EN1	0.287	0.00330063	86.953	1119612
Mbuti.DG	Itkul_HG	Koken_EN1	0.304922	0.00377433	80.7884	287395
Mbuti.DG	Japanese.DG	Koken_EN1	0.271242	0.00292863	92.6175	1121274
Mbuti.DG	Jordan_EBA	Koken_EN1	0.233405	0.00272666	85.6011	879585
Mbuti.DG	Jordanian.DG	Koken_EN1	0.22972	0.0026817	85.6622	1121305
Mbuti.DG	Kairan_MLBA	Koken_EN1	0.258187	0.00280195	92.1454	986989
Mbuti.DG	Kairan_MLBA_o	Koken_EN1	0.275963	0.00317843	86.8237	472605
Mbuti.DG	Kalash.DG	Koken_EN1	0.253586	0.00289448	87.6101	1121225
Mbuti.DG	Kangju_1800BP	Koken_EN1	0.258819	0.00278104	93.0655	1124165
Mbuti.DG	Kapu.DG	Koken_EN1	0.251756	0.00282985	88.9643	1121227
Mbuti.DG	Karagash_MLBA	Koken_EN1	0.258538	0.00298531	86.6032	811362
Mbuti.DG	Karasuk.SG	Koken_EN1	0.273709	0.0027617	99.1088	1148109
Mbuti.DG	Karitiana.DG	Koken_EN1	0.292865	0.00299822	97.6795	1149908
Mbuti.DG	Karluk_TianShan	Koken_EN1	0.264255	0.002986	88.4981	1124221
Mbuti.DG	Kashmiri_Pandit.DG	Koken_EN1	0.253441	0.00299393	84.6517	1117618
Mbuti.DG	Kazakh_Mys_MLBA	Koken_EN1	0.260676	0.00284122	91.748	946696
Mbuti.DG	Kennewick_WA.SG	Koken_EN1	0.286944	0.003428	83.706	640607
Mbuti.DG	Kharia.DG	Koken_EN1	0.249546	0.00292736	85.2462	1117744
Mbuti.DG	Khi	Koken_EN1	0.278652	0.00290165	96.0322	1124633
Mbuti.DG	Khonda_Dora.DG	Koken_EN1	0.251578	0.00297758	84.491	1119798
Mbuti.DG	Khovsgol	Koken_EN1	0.284305	0.00283951	100.125	1098398
Mbuti.DG	Kimak_Kazakhstan_1350BP	Koken_EN1	0.271018	0.00378154	71.6688	222743
Mbuti.DG	Kinh.DG	Koken_EN1	0.266028	0.00297617	89.386	1121136
Mbuti.DG	Kipchak	Koken_EN1	0.264469	0.00301725	87.6523	1077253
Mbuti.DG	Klo	Koken_EN1	0.282502	0.00287317	98.3242	1139574
Mbuti.DG	Kmed	Koken_EN1	0.280427	0.00293176	95.6515	1133572
Mbuti.DG	Koken_EN2	Koken_EN1	0.360441	0.00421249	85.565	610763
Mbuti.DG	Koken_MLBA	Koken_EN1	0.26264	0.00277263	94.7259	1128117
Mbuti.DG	Koken_MLBA_o1	Koken_EN1	0.272759	0.00347782	78.4283	948951
Mbuti.DG	Koken_MLBA_o2	Koken_EN1	0.287594	0.00329909	87.1736	843940
Mbuti.DG	Kolyma_M	Koken_EN1	0.286366	0.00333488	85.8698	1147370
Mbuti.DG	Kongo.DG	Koken_EN1	0.0791028	0.0019446	40.6783	1118112
Mbuti.DG	Korean.DG	Koken_EN1	0.271303	0.00301482	89.9897	1121222
Mbuti.DG	Korean_Ulsan	Koken_EN1	0.271259	0.00283262	95.7626	1149955
Mbuti.DG	Korean_Ulsan.SG	Koken_EN1	0.271159	0.00283251	95.7309	1149955
Mbuti.DG	Krasnoyarsk_BA	Koken_EN1	0.281072	0.00330216	85.1177	1149749
Mbuti.DG	Krasnoyarsk_MLBA	Koken_EN1	0.261421	0.00273774	95.4881	1082145
Mbuti.DG	Krasnoyarsk_MLBA_o	Koken_EN1	0.276868	0.00330917	83.667	837153
Mbuti.DG	Kurumba.DG	Koken_EN1	0.249308	0.00292478	85.2399	1111905
Mbuti.DG	Kusunda.DG	Koken_EN1	0.257846	0.00292408	88.1802	1121131
Mbuti.DG	Kyrgyz.DG	Koken_EN1	0.270332	0.00288598	93.6708	1121188
Mbuti.DG	Kyzlbulak_MLBA1	Koken_EN1	0.262364	0.00323709	81.0493	730269
Mbuti.DG	Kyzlbulak_MLBA2	Koken_EN1	0.267117	0.00327939	81.4533	776114
Mbuti.DG	Lahu.DG	Koken_EN1	0.26734	0.00303919	87.9644	1121162
Mbuti.DG	LateDorset.SG	Koken_EN1	0.282509	0.00383967	73.5763	311496
Mbuti.DG	LBK_EN	Koken_EN1	0.23941	0.00278666	85.9129	1083562
Mbuti.DG	Lemande.DG	Koken_EN1	0.0818614	0.0017674	46.3175	1121200
Mbuti.DG	Levant_N	Koken_EN1	0.229007	0.00280264	81.7112	848434
Mbuti.DG	Lezgin.DG	Koken_EN1	0.249533	0.00289316	86.2495	1121259
Mbuti.DG	Liangdao1	Koken_EN1	0.258267	0.00360866	71.5688	384021
Mbuti.DG	Liangdao2	Koken_EN1	0.260385	0.00318136	81.847	879349
Mbuti.DG	Lisakovskiy_MLBA_Alakul	Koken_EN1	0.26041	0.0030042	86.682	761713
Mbuti.DG	Loebanr_IA	Koken_EN1	0.25277	0.00260898	96.8844	1116241
Mbuti.DG	MA1	Koken_EN1	0.290315	0.00341557	84.9974	805745
Mbuti.DG	Madiga.DG	Koken_EN1	0.252737	0.00276563	91.3852	1121240
Mbuti.DG	Maitan_MLBA_Alakul	Koken_EN1	0.25651	0.00274829	93.3343	1079022
Mbuti.DG	Maitan_MLBA_Alakul_o	Koken_EN1	0.277314	0.00295416	93.8726	960269
Mbuti.DG	Makrani.DG	Koken_EN1	0.242672	0.00283135	85.7091	1121191
Mbuti.DG	Mala.DG	Koken_EN1	0.250065	0.00268381	93.1753	1121292
Mbuti.DG	Man_Bac	Koken_EN1	0.258156	0.00325349	79.3474	318406
Mbuti.DG	Mansi.DG	Koken_EN1	0.277251	0.00300233	92.3455	1121240
Mbuti.DG	Maori.DG	Koken_EN1	0.251918	0.0030919	81.4768	1118092
Mbuti.DG	Mayan.DG	Koken_EN1	0.291993	0.00303998	96.0508	1121064
Mbuti.DG	Mebrak.SG	Koken_EN1	0.267621	0.00310431	86.2094	771975
Mbuti.DG	Mergen6_HG	Koken_EN1	0.30475	0.00337203	90.3757	603682
Mbuti.DG	Miao.DG	Koken_EN1	0.269154	0.00298781	90.084	1121214
Mbuti.DG	Miaozigou_MN	Koken_EN1	0.270397	0.00356384	75.8722	335479
Mbuti.DG	Minoan_Lasithi	Koken_EN1	0.238954	0.00277183	86.208	1010685
Mbuti.DG	Minoan_Odigitria	Koken_EN1	0.238749	0.00336381	70.9759	264577
Mbuti.DG	Mixe.DG	Koken_EN1	0.292181	0.00307765	94.9364	1121263
Mbuti.DG	Mixtec.DG	Koken_EN1	0.280511	0.00309435	90.6525	1121174
Mbuti.DG	Mongola.DG	Koken_EN1	0.271401	0.0028886	93.9559	1121230
Mbuti.DG	Mongolia_EIA_SlabGrave_1	Koken_EN1	0.277996	0.00286495	97.0334	1102849
Mbuti.DG	Mongolia_LBA_Ulaanzukh_2	Koken_EN1	0.272643	0.00292065	93.3503	968051
Mbuti.DG	Murzikha	Koken_EN1	0.286308	0.00297872	96.1179	1106908
Mbuti.DG	Mycenaean	Koken_EN1	0.230895	0.00299953	76.9771	442838
Mbuti.DG	Nahua.DG	Koken_EN1	0.291006	0.00332805	87.4404	1119895
Mbuti.DG	Natufian	Koken_EN1	0.223675	0.00299471	74.69	534982
Mbuti.DG	Naxi.DG	Koken_EN1	0.270832	0.0029243	92.6144	1121291
Mbuti.DG	Nomad_Kazakhstan_1700BP	Koken_EN1	0.274364	0.00308413	88.96	1113181
Mbuti.DG	Nomad_Kazakhstan_IA	Koken_EN1	0.270654	0.00303322	89.2298	517246
Mbuti.DG	North_Ossetian.DG	Koken_EN1	0.2489	0.00284147	87.5955	1121256
Mbuti.DG	Nui_Nap	Koken_EN1	0.262205	0.00338711	77.4127	340624
Mbuti.DG	Okunevo	Koken_EN1	0.292424	0.00289786	100.91	1149839
Mbuti.DG	Omskaya_HG	Koken_EN1	0.304721	0.00320967	94.9386	648776
Mbuti.DG	Onge.DG	Koken_EN1	0.245679	0.00294366	83.4606	1120617
Mbuti.DG	Orcadian.DG	Koken_EN1	0.254687	0.00284684	89.463	1121198
Mbuti.DG	Oroqen.DG	Koken_EN1	0.277293	0.00303984	91.2196	1121167
Mbuti.DG	Oy_Dzhaylau_MLBA	Koken_EN1	0.261664	0.00285816	91.5497	999296
Mbuti.DG	Oy_Dzhaylau_MLBA_o	Koken_EN1	0.291007	0.00386045	75.3816	234566
Mbuti.DG	Palestinian.DG	Koken_EN1	0.230906	0.00275093	83.9372	1121294
Mbuti.DG	Papuan.DG	Koken_EN1	0.23764	0.0028865	82.3281	1149934
Mbuti.DG	Parkhai_EBA	Koken_EN1	0.246771	0.00318143	77.566	862913
Mbuti.DG	Parkhai_EN	Koken_EN1	0.244318	0.00266921	91.5316	995551
Mbuti.DG	Parkhai_LBA	Koken_EN1	0.247861	0.00311259	79.6316	820595
Mbuti.DG	Parkhai_MBA	Koken_EN1	0.245559	0.00308329	79.642	792247
Mbuti.DG	Pathan.DG	Koken_EN1	0.254068	0.0027905	91.0475	1121232
Mbuti.DG	Petrovka	Koken_EN1	0.256863	0.00324033	79.2706	317437
Mbuti.DG	Piapoco.DG	Koken_EN1	0.291425	0.00310127	93.9696	1121108
Mbuti.DG	Pima.DG	Koken_EN1	0.293207	0.00311551	94.1119	1121136
Mbuti.DG	Polish.DG	Koken_EN1	0.253677	0.00298942	84.858	1119085
Mbuti.DG	Priobrazhenka_LBA	Koken_EN1	0.27523	0.00356591	77.1838	294467
Mbuti.DG	Priobrazhenka_MLBA	Koken_EN1	0.258388	0.00715227	36.1266	29252
Mbuti.DG	Protoka_HG	Koken_EN1	0.309214	0.0034306	90.1339	975645
Mbuti.DG	Punjabi.DG	Koken_EN1	0.25142	0.00267556	93.9694	1121338
Mbuti.DG	Qihe	Koken_EN1	0.257214	0.00336246	76.4957	328790
Mbuti.DG	Quechua.DG	Koken_EN1	0.290238	0.00298452	97.2481	1121271
Mbuti.DG	Relli.DG	Koken_EN1	0.250491	0.00277904	90.136	1121271
Mbuti.DG	Russia_Bolshoy	Koken_EN1	0.284255	0.00290371	97.8937	1021723
Mbuti.DG	Russian.DG	Koken_EN1	0.258913	0.00288401	89.7754	1121255
Mbuti.DG	Saka_Kazakhstan_2500BP	Koken_EN1	0.271988	0.0028405	95.7536	1123667
Mbuti.DG	Saka_TianShan_2150BP	Koken_EN1	0.265198	0.00277893	95.4317	1133580
Mbuti.DG	Samaritan.DG	Koken_EN1	0.235584	0.00309094	76.2178	1115159
Mbuti.DG	Samdzong.SG	Koken_EN1	0.269225	0.00288589	93.2904	1149087
Mbuti.DG	Sappali_Tepe_BA	Koken_EN1	0.245644	0.00266927	92.0265	1124981
Mbuti.DG	Saqqaq.SG	Koken_EN1	0.283692	0.00313739	90.4231	1075273
Mbuti.DG	Sarazm_EN	Koken_EN1	0.255733	0.00289667	88.2852	867758
Mbuti.DG	Sardinian.DG	Koken_EN1	0.241639	0.00274131	88.1473	1149942
Mbuti.DG	Sarmatian	Koken_EN1	0.264154	0.00272667	96.8777	1149328
Mbuti.DG	Satan_MLBA_Alakul	Koken_EN1	0.264309	0.00308679	85.6259	867641
Mbuti.DG	Scythian_Hungary_2400BP	Koken_EN1	0.25114	0.00281549	89.1996	1072600
Mbuti.DG	Shahr_I_Sokhta_BA1	Koken_EN1	0.245497	0.00270896	90.6241	940278
Mbuti.DG	She.DG	Koken_EN1	0.270353	0.00298516	90.5656	1121070
Mbuti.DG	SHG	Koken_EN1	0.267577	0.00292713	91.4128	1038531
Mbuti.DG	Shimao_LN	Koken_EN1	0.269187	0.00301509	89.2799	1134974
Mbuti.DG	Shoendykol_MLBA_Fedorovo	Koken_EN1	0.260941	0.00288271	90.5191	980978
Mbuti.DG	Sindhi.DG	Koken_EN1	0.250422	0.00282216	88.7342	1121162
Mbuti.DG	Sintashta_MLBA	Koken_EN1	0.258689	0.0026855	96.3278	1128423
Mbuti.DG	Sintashta_MLBA_o	Koken_EN1	0.279452	0.00283949	98.416	1032924
Mbuti.DG	Solyanka_MLBA	Koken_EN1	0.25837	0.00344786	74.9364	379548
Mbuti.DG	Sosnoviy_HG	Koken_EN1	0.306078	0.00343573	89.0869	625127
Mbuti.DG	Spanish.DG	Koken_EN1	0.247457	0.00288047	85.9084	1121145
Mbuti.DG	Srubnaya	Koken_EN1	0.260632	0.00275286	94.677	1121012
Mbuti.DG	Srubnaya_o	Koken_EN1	0.2895	0.0033915	85.3605	512736
Mbuti.DG	Suogang	Koken_EN1	0.254746	0.00490199	51.9678	73764
Mbuti.DG	Surui.DG	Koken_EN1	0.291047	0.00306997	94.8043	1121127
Mbuti.DG	Tagar	Koken_EN1	0.267355	0.00272222	98.212	1144681
Mbuti.DG	Tajik.DG	Koken_EN1	0.257285	0.00287698	89.4289	1121239
Mbuti.DG	Tanshishan	Koken_EN1	0.258766	0.00321239	80.5524	410894
Mbuti.DG	Tarim_EMBA1	Koken_EN1	0.317327	0.00314329	100.954	1127477
Mbuti.DG	TellKurdu_EC	Koken_EN1	0.234788	0.00289091	81.216	645355
Mbuti.DG	Tepe_Anau_EN	Koken_EN1	0.243578	0.00282044	86.3616	930562
Mbuti.DG	Tepe_Hissar_C	Koken_EN1	0.241914	0.00264703	91.3907	985135
Mbuti.DG	Tepecik.SG	Koken_EN1	0.238311	0.00294823	80.832	755751
Mbuti.DG	Thai.DG	Koken_EN1	0.26364	0.00296042	89.0549	1121163
Mbuti.DG	Tianyuan	Koken_EN1	0.24383	0.00315583	77.2635	884899
Mbuti.DG	Tlingit.DG	Koken_EN1	0.271845	0.00294579	92.2827	1121245
Mbuti.DG	Tu.DG	Koken_EN1	0.267657	0.00292535	91.4959	1121187
Mbuti.DG	Tubalar.DG	Koken_EN1	0.275388	0.00299444	91.9665	1121233
Mbuti.DG	Tujia.DG	Koken_EN1	0.270662	0.00308226	87.8127	1121150
Mbuti.DG	Turkish.DG	Koken_EN1	0.246011	0.00288272	85.3396	1121245
Mbuti.DG	Tuscan.DG	Koken_EN1	0.247211	0.00286622	86.2499	1121185
Mbuti.DG	Ukraine_N	Koken_EN1	0.269323	0.00277839	96.9348	1103176
Mbuti.DG	UKY	Koken_EN1	0.282784	0.00325961	86.754	892282
Mbuti.DG	Ulaanzuukh_SlabGrave	Koken_EN1	0.276069	0.00288509	95.6882	1124502
Mbuti.DG	Ulchi.DG	Koken_EN1	0.277945	0.00301356	92.2313	1121165
Mbuti.DG	UOO_M	Koken_EN1	0.286909	0.00292407	98.1197	1073715
Mbuti.DG	Upper_YR_IA	Koken_EN1	0.271179	0.00291833	92.9227	1100465
Mbuti.DG	Upper_YR_LN	Koken_EN1	0.270964	0.00288185	94.0242	1142720
Mbuti.DG	UpperVolga	Koken_EN1	0.280511	0.00289071	97.0391	1144908
Mbuti.DG	USR1	Koken_EN1	0.290956	0.00339194	85.7786	1149646
Mbuti.DG	Ust_Ishim	Koken_EN1	0.228395	0.00313291	72.9019	1147462
Mbuti.DG	UstIsha_HG	Koken_EN1	0.297734	0.00381803	77.9809	252330
Mbuti.DG	Uygur.DG	Koken_EN1	0.26368	0.00291896	90.3335	1121210
Mbuti.DG	Varna	Koken_EN1	0.239153	0.00313425	76.303	464290
Mbuti.DG	Vengerovo2_HG	Koken_EN1	0.309131	0.00298835	103.445	1144841
Mbuti.DG	Villabruna	Koken_EN1	0.252028	0.00287635	87.6208	1097951
Mbuti.DG	WestBaikal_EN	Koken_EN1	0.278984	0.00286655	97.3238	1149924
Mbuti.DG	WestBaikal_LNBA	Koken_EN1	0.287896	0.00287819	100.027	1149954
Mbuti.DG	WHG	Koken_EN1	0.254955	0.00288332	88.424	1149524
Mbuti.DG	WLR_BA	Koken_EN1	0.269583	0.00312878	86.1623	615157
Mbuti.DG	WLR_BA_o	Koken_EN1	0.275657	0.00338951	81.3265	786322
Mbuti.DG	WLR_LN	Koken_EN1	0.266571	0.00299507	89.0033	942438
Mbuti.DG	WLR_MN	Koken_EN1	0.272078	0.00310212	87.7072	1140758
Mbuti.DG	Wusun_TianShan_2200BP	Koken_EN1	0.263032	0.00290729	90.4732	1115678
Mbuti.DG	Xiaogao	Koken_EN1	0.269179	0.00323565	83.1914	913885
Mbuti.DG	Xiaojingshan	Koken_EN1	0.267983	0.0032081	83.5332	562042
Mbuti.DG	Xibo.DG	Koken_EN1	0.271004	0.00301047	90.0203	1121155
Mbuti.DG	Xitoucun	Koken_EN1	0.25981	0.00301067	86.2965	560630
Mbuti.DG	Yadava.DG	Koken_EN1	0.250265	0.0028622	87.4379	1121196
Mbuti.DG	Yakut.DG	Koken_EN1	0.278044	0.00307664	90.3724	1121169
Mbuti.DG	Yakutia_LN	Koken_EN1	0.280673	0.00295461	94.9948	1149902
Mbuti.DG	Yakutia_MN	Koken_EN1	0.289937	0.00358016	80.9843	445316
Mbuti.DG	Yakutia_UP	Koken_EN1	0.287792	0.0036148	79.6149	262981
Mbuti.DG	Yamnaya_Samara	Koken_EN1	0.267066	0.00279174	95.663	1121416
Mbuti.DG	Yemenite_Jew.DG	Koken_EN1	0.227248	0.00274751	82.7107	1121212
Mbuti.DG	Yi.DG	Koken_EN1	0.269402	0.00294206	91.5691	1121190
Mbuti.DG	YR_LBIA	Koken_EN1	0.269394	0.00288312	93.4382	1139256
Mbuti.DG	YR_LN	Koken_EN1	0.269981	0.00289796	93.1626	1147479
Mbuti.DG	YR_MN	Koken_EN1	0.268812	0.00295612	90.9341	1141314
Mbuti.DG	Yumin	Koken_EN1	0.271653	0.00323836	83.886	860528
Mbuti.DG	Zapotec.DG	Koken_EN1	0.290644	0.00304258	95.5254	1121149
Mbuti.DG	Zevakinskiy_LBA	Koken_EN1	0.270602	0.00283424	95.476	1005122
Mbuti.DG	Zevakinskiy_LBA_o1	Koken_EN1	0.27297	0.00340409	80.1889	746053
Mbuti.DG	Zevakinskiy_LBA_o2	Koken_EN1	0.264249	0.00328433	80.4575	772064
Mbuti.DG	Abkhasian.DG	Koken_EN2	0.245763	0.0027971	87.8636	599305
Mbuti.DG	Adygei.DG	Koken_EN2	0.249929	0.00275017	90.8777	599283
Mbuti.DG	Afanasievo	Koken_EN2	0.270059	0.00272564	99.081	609201
Mbuti.DG	Afanasievo_Mongolia	Koken_EN2	0.266535	0.00297095	89.7137	555540
Mbuti.DG	AfontovaGora_HG	Koken_EN2	0.298663	0.0104346	28.6224	13626
Mbuti.DG	AG2	Koken_EN2	0.291057	0.00592185	49.1496	51892
Mbuti.DG	AG3	Koken_EN2	0.30794	0.00392855	78.3851	184611
Mbuti.DG	Aktogai_MLBA	Koken_EN2	0.264168	0.00280395	94.2129	584938
Mbuti.DG	Alalakh_MLBA	Koken_EN2	0.239654	0.00253502	94.5374	609449
Mbuti.DG	Alan	Koken_EN2	0.25157	0.00285431	88.137	607750
Mbuti.DG	Albanian.DG	Koken_EN2	0.247238	0.00298295	82.8835	598714
Mbuti.DG	Aleut.DG	Koken_EN2	0.275518	0.0029401	93.7102	599340
Mbuti.DG	Altai_5500BP	Koken_EN2	0.304413	0.00338287	89.9866	448246
Mbuti.DG	Altai_6500BP	Koken_EN2	0.305912	0.00380646	80.3664	279457
Mbuti.DG	Altai_7500BP	Koken_EN2	0.307723	0.00349949	87.9337	412928
Mbuti.DG	Altai_MLBA	Koken_EN2	0.273642	0.00273165	100.175	605822
Mbuti.DG	Altaian.DG	Koken_EN2	0.268739	0.003066	87.6513	598337
Mbuti.DG	Ami.DG	Koken_EN2	0.262939	0.00305421	86.0908	599305
Mbuti.DG	Anatolia_BA	Koken_EN2	0.24222	0.00290367	83.4187	593483
Mbuti.DG	Anatolia_ChL	Koken_EN2	0.248981	0.00318812	78.0964	572457
Mbuti.DG	Anatolia_N	Koken_EN2	0.239913	0.00263809	90.9417	610245
Mbuti.DG	AR_EN	Koken_EN2	0.26511	0.00361805	73.2744	213803
Mbuti.DG	AR_Xianbei_IA	Koken_EN2	0.265606	0.00370063	71.7731	200466
Mbuti.DG	Armenia_ChL	Koken_EN2	0.251273	0.00275068	91.3495	591863
Mbuti.DG	Armenia_EBA	Koken_EN2	0.245528	0.00281401	87.2522	585564
Mbuti.DG	Armenia_MBA	Koken_EN2	0.249382	0.00327795	76.0787	516806
Mbuti.DG	Armenian.DG	Koken_EN2	0.243041	0.00279488	86.9595	599325
Mbuti.DG	Arslantepe_LC	Koken_EN2	0.240774	0.00260908	92.2832	609030
Mbuti.DG	Atayal.DG	Koken_EN2	0.260946	0.00314715	82.9149	598342
Mbuti.DG	Athabaskan_1100BP	Koken_EN2	0.278067	0.00303741	91.5474	589758
Mbuti.DG	Australian.DG	Koken_EN2	0.234962	0.00307874	76.3175	597554
Mbuti.DG	Balkans_BronzeAge	Koken_EN2	0.251357	0.00264132	95.1635	596720
Mbuti.DG	Balkans_Chalcolithic	Koken_EN2	0.242329	0.00258474	93.7538	601666
Mbuti.DG	Balkans_IronAge	Koken_EN2	0.247941	0.00318415	77.8671	459003
Mbuti.DG	Balochi.DG	Koken_EN2	0.247716	0.00278222	89.0351	599272
Mbuti.DG	Ban_Chiang	Koken_EN2	0.249442	0.00502405	49.6496	58196
Mbuti.DG	Basque.DG	Koken_EN2	0.248311	0.00287327	86.4211	599312
Mbuti.DG	BedouinB.DG	Koken_EN2	0.230497	0.00272863	84.4736	599263
Mbuti.DG	Bell_Beaker_Germany	Koken_EN2	0.257985	0.00276834	93.1909	604508
Mbuti.DG	Bengali.DG	Koken_EN2	0.249824	0.00279087	89.5148	599311
Mbuti.DG	Bergamo.DG	Koken_EN2	0.248724	0.00285814	87.0229	599302
Mbuti.DG	Bianbian	Koken_EN2	0.262103	0.00342403	76.548	458704
Mbuti.DG	Boncuklu.SG	Koken_EN2	0.241692	0.00308691	78.2958	566621
Mbuti.DG	Borovjanka17_HG	Koken_EN2	0.305343	0.0035294	86.5141	418374
Mbuti.DG	Boshan	Koken_EN2	0.265548	0.00332096	79.9612	575624
Mbuti.DG	Botai_Eneolithic	Koken_EN2	0.309014	0.00313467	98.5795	610770
Mbuti.DG	Bougainville.DG	Koken_EN2	0.239505	0.00299335	80.0126	599118
Mbuti.DG	BPgroup	Koken_EN2	0.27506	0.00286601	95.9733	605459
Mbuti.DG	Brahmin.DG	Koken_EN2	0.248693	0.00275331	90.3253	599317
Mbuti.DG	Brahui.DG	Koken_EN2	0.244599	0.00282001	86.7368	599300
Mbuti.DG	Bulgarian.DG	Koken_EN2	0.249031	0.00277395	89.7748	599255
Mbuti.DG	Burmese.DG	Koken_EN2	0.260388	0.00293452	88.7328	599313
Mbuti.DG	Burusho.DG	Koken_EN2	0.254791	0.00285746	89.1669	599266
Mbuti.DG	Bustan_BA	Koken_EN2	0.250978	0.00272138	92.2246	572931
Mbuti.DG	Bustan_EN	Koken_EN2	0.244676	0.00325351	75.2036	408971
Mbuti.DG	BZK002	Koken_EN2	0.301083	0.00353898	85.0762	479999
Mbuti.DG	Cambodian.DG	Koken_EN2	0.256174	0.00291626	87.8432	599306
Mbuti.DG	CamlibelTarlasi_LC	Koken_EN2	0.24007	0.00269302	89.1454	602170
Mbuti.DG	CentralSteppe_EMBA	Koken_EN2	0.298859	0.00315523	94.7187	610680
Mbuti.DG	Chandman_IA	Koken_EN2	0.271098	0.00279895	96.8569	607584
Mbuti.DG	Chane.DG	Koken_EN2	0.288055	0.00332097	86.7381	598461
Mbuti.DG	Chechen.DG	Koken_EN2	0.25241	0.00312399	80.7973	598083
Mbuti.DG	Chemurchek_northAlai	Koken_EN2	0.276637	0.0032553	84.9806	595199
Mbuti.DG	Chemurchek_southAltai	Koken_EN2	0.284162	0.00337784	84.1254	579827
Mbuti.DG	CHG	Koken_EN2	0.244833	0.00296827	82.4835	610585
Mbuti.DG	Chipewyan.DG	Koken_EN2	0.291197	0.00314283	92.6545	599305
Mbuti.DG	Chokhopani.SG	Koken_EN2	0.263261	0.00321342	81.9255	609363
Mbuti.DG	Chuanyun	Koken_EN2	0.261877	0.00378589	69.1717	226908
Mbuti.DG	Chukchi.DG	Koken_EN2	0.270835	0.00316313	85.6223	598729
Mbuti.DG	Clovis.SG	Koken_EN2	0.286749	0.0034667	82.7154	609292
Mbuti.DG	Corded_Ware_Czech_EN	Koken_EN2	0.259985	0.0027474	94.6294	598251
Mbuti.DG	Corded_Ware_Germany	Koken_EN2	0.264076	0.00280428	94.1691	606676
Mbuti.DG	Cree.DG	Koken_EN2	0.279885	0.00307308	91.0762	599324
Mbuti.DG	Crete.DG	Koken_EN2	0.246425	0.00283563	86.9031	599131
Mbuti.DG	Czech.DG	Koken_EN2	0.25671	0.00309465	82.953	598339
Mbuti.DG	Dai.DG	Koken_EN2	0.260321	0.00294792	88.3065	610778
Mbuti.DG	Dali_MLBA	Koken_EN2	0.271094	0.00298856	90.7107	556610
Mbuti.DG	Daur.DG	Koken_EN2	0.266608	0.00317201	84.0502	597958
Mbuti.DG	DevilsCave_N	Koken_EN2	0.265913	0.00304379	87.3625	610288
Mbuti.DG	DolgoeOzero_HG	Koken_EN2	0.29752	0.00350632	84.8526	395278
Mbuti.DG	Druze.DG	Koken_EN2	0.236566	0.0026748	88.4426	599291
Mbuti.DG	Dusun.DG	Koken_EN2	0.2587	0.00300056	86.2173	599264
Mbuti.DG	Dzharkutan1_BA	Koken_EN2	0.251099	0.00268066	93.6705	596364
Mbuti.DG	Dzhylinda-1	Koken_EN2	0.276989	0.00347965	79.6027	400548
Mbuti.DG	EastBaikal_BA	Koken_EN2	0.269033	0.00506765	53.0884	76927
Mbuti.DG	EastBaikal_M	Koken_EN2	0.266018	0.00328908	80.8793	596862
Mbuti.DG	EastBaikal_N	Koken_EN2	0.267475	0.00308073	86.8221	609141
Mbuti.DG	eastMongolia_preBA	Koken_EN2	0.266878	0.00338447	78.8538	411985
Mbuti.DG	Ebla_EMBA	Koken_EN2	0.239247	0.00267348	89.4892	591203
Mbuti.DG	Ekaterinovka	Koken_EN2	0.289212	0.00290134	99.6825	610727
Mbuti.DG	Ekven_IA	Koken_EN2	0.283578	0.00298159	95.1095	604729
Mbuti.DG	ElMiron	Koken_EN2	0.247764	0.00335887	73.7641	425381
Mbuti.DG	English.DG	Koken_EN2	0.253855	0.00286398	88.6374	599319
Mbuti.DG	Eskimo_Chaplin.DG	Koken_EN2	0.285165	0.00323942	88.0294	598776
Mbuti.DG	Eskimo_Naukan.DG	Koken_EN2	0.283792	0.00310075	91.5238	599305
Mbuti.DG	Eskimo_Sireniki.DG	Koken_EN2	0.282374	0.00306723	92.0615	599315
Mbuti.DG	Estonia_MN_CCC	Koken_EN2	0.282428	0.00348044	81.1472	214358
Mbuti.DG	Estonian.DG	Koken_EN2	0.258382	0.00286026	90.335	599312
Mbuti.DG	Even.DG	Koken_EN2	0.273389	0.00291137	93.9041	599354
Mbuti.DG	Finnish.DG	Koken_EN2	0.259998	0.00280127	92.8141	599349
Mbuti.DG	Fofonovo_EN	Koken_EN2	0.273227	0.003245	84.1994	523389
Mbuti.DG	French.DG	Koken_EN2	0.251277	0.00271751	92.4661	610757
Mbuti.DG	Geoksyur_EN	Koken_EN2	0.25079	0.00271306	92.4382	588544
Mbuti.DG	Georgian.DG	Koken_EN2	0.245425	0.00274167	89.5167	599338
Mbuti.DG	Globular_Amphora	Koken_EN2	0.243574	0.00269934	90.2347	596725
Mbuti.DG	Gonur1_BA	Koken_EN2	0.248159	0.00264096	93.9654	569170
Mbuti.DG	Greek.DG	Koken_EN2	0.246146	0.00285376	86.2535	599301
Mbuti.DG	Hajji_Firuz_C	Koken_EN2	0.242409	0.00269907	89.812	592637
Mbuti.DG	Han.DG	Koken_EN2	0.262219	0.00292543	89.6346	610772
Mbuti.DG	Hawaiian.DG	Koken_EN2	0.254222	0.00319129	79.6611	597439
Mbuti.DG	Hazara.DG	Koken_EN2	0.258685	0.00288701	89.6032	599270
Mbuti.DG	Hezhen.DG	Koken_EN2	0.267708	0.00303414	88.2317	599330
Mbuti.DG	HMMH_MN	Koken_EN2	0.268529	0.00352721	76.1309	371798
Mbuti.DG	Hun_TianShan_1700BP	Koken_EN2	0.266679	0.0026739	99.7343	610778
Mbuti.DG	Hungarian.DG	Koken_EN2	0.252477	0.0028831	87.5714	599287
Mbuti.DG	Iberia_ChL	Koken_EN2	0.244548	0.00268915	90.9388	602938
Mbuti.DG	Iberia_EN	Koken_EN2	0.241325	0.00279912	86.2146	589059
Mbuti.DG	Iberia_MN	Koken_EN2	0.243872	0.0027753	87.8725	576531
Mbuti.DG	Icelandic.DG	Koken_EN2	0.25769	0.00287244	89.7112	599330
Mbuti.DG	Igbo.DG	Koken_EN2	0.0818814	0.00179155	45.7043	599305
Mbuti.DG	Igorot.DG	Koken_EN2	0.261247	0.00303098	86.1922	599283
Mbuti.DG	Iran_ChL	Koken_EN2	0.241941	0.00269011	89.9372	588654
Mbuti.DG	Iran_N	Koken_EN2	0.239637	0.00274788	87.2078	598127
Mbuti.DG	Iranian.DG	Koken_EN2	0.243893	0.00277567	87.8682	599339
Mbuti.DG	Iraqi_Jew.DG	Koken_EN2	0.238431	0.00272239	87.5814	599326
Mbuti.DG	irk030	Koken_EN2	0.289096	0.00337054	85.7715	610613
Mbuti.DG	Irula.DG	Koken_EN2	0.244196	0.00272578	89.5876	599306
Mbuti.DG	Israel_C	Koken_EN2	0.235142	0.00263178	89.3471	599613
Mbuti.DG	Itelman.DG	Koken_EN2	0.282199	0.00325238	86.7667	598543
Mbuti.DG	Itkul_HG	Koken_EN2	0.296067	0.00396142	74.7376	175518
Mbuti.DG	Japanese.DG	Koken_EN2	0.265384	0.00298287	88.9695	599335
Mbuti.DG	Jordan_EBA	Koken_EN2	0.23603	0.00267148	88.3516	542441
Mbuti.DG	Jordanian.DG	Koken_EN2	0.228616	0.00261533	87.4136	599361
Mbuti.DG	Kairan_MLBA	Koken_EN2	0.263766	0.00283779	92.9478	580177
Mbuti.DG	Kairan_MLBA_o	Koken_EN2	0.277999	0.00323565	85.9176	312559
Mbuti.DG	Kalash.DG	Koken_EN2	0.255665	0.00289272	88.382	599320
Mbuti.DG	Kangju_1800BP	Koken_EN2	0.259538	0.00283576	91.5231	597711
Mbuti.DG	Kapu.DG	Koken_EN2	0.250058	0.00279515	89.4613	599327
Mbuti.DG	Karagash_MLBA	Koken_EN2	0.262746	0.00303474	86.5792	515004
Mbuti.DG	Karasuk.SG	Koken_EN2	0.273568	0.00280711	97.4552	610695
Mbuti.DG	Karitiana.DG	Koken_EN2	0.290406	0.00313282	92.6978	610759
Mbuti.DG	Karluk_TianShan	Koken_EN2	0.26111	0.00305233	85.5445	597794
Mbuti.DG	Kashmiri_Pandit.DG	Koken_EN2	0.250541	0.00298945	83.8082	597221
Mbuti.DG	Kazakh_Mys_MLBA	Koken_EN2	0.263421	0.00277342	94.9808	567342
Mbuti.DG	Kennewick_WA.SG	Koken_EN2	0.284786	0.00369983	76.9727	322339
Mbuti.DG	Kharia.DG	Koken_EN2	0.247862	0.00297528	83.3071	597231
Mbuti.DG	Khi	Koken_EN2	0.281388	0.00288761	97.4467	609234
Mbuti.DG	Khonda_Dora.DG	Koken_EN2	0.248617	0.00303698	81.8634	598605
Mbuti.DG	Khovsgol	Koken_EN2	0.28249	0.00286146	98.7223	605605
Mbuti.DG	Kimak_Kazakhstan_1350BP	Koken_EN2	0.268118	0.00441499	60.729	117775
Mbuti.DG	Kinh.DG	Koken_EN2	0.260914	0.00300215	86.9093	599274
Mbuti.DG	Kipchak	Koken_EN2	0.261217	0.00307548	84.9354	571667
Mbuti.DG	Klo	Koken_EN2	0.285238	0.00291125	97.9779	610392
Mbuti.DG	Kmed	Koken_EN2	0.282951	0.00293879	96.2814	609919
Mbuti.DG	Koken_EN1	Koken_EN2	0.360441	0.00421249	85.565	610763
Mbuti.DG	Koken_MLBA	Koken_EN2	0.264299	0.00271338	97.4057	609411
Mbuti.DG	Koken_MLBA_o1	Koken_EN2	0.275794	0.00343931	80.1889	560453
Mbuti.DG	Koken_MLBA_o2	Koken_EN2	0.287284	0.00350497	81.9646	515648
Mbuti.DG	Kolyma_M	Koken_EN2	0.284535	0.00338149	84.1449	609353
Mbuti.DG	Kongo.DG	Koken_EN2	0.0820053	0.00200692	40.8613	597724
Mbuti.DG	Korean.DG	Koken_EN2	0.263569	0.00303394	86.8733	599321
Mbuti.DG	Korean_Ulsan	Koken_EN2	0.263899	0.002847	92.6937	610782
Mbuti.DG	Korean_Ulsan.SG	Koken_EN2	0.26387	0.00284529	92.739	610782
Mbuti.DG	Krasnoyarsk_BA	Koken_EN2	0.275182	0.00337789	81.4658	610724
Mbuti.DG	Krasnoyarsk_MLBA	Koken_EN2	0.264921	0.00267583	99.0049	603725
Mbuti.DG	Krasnoyarsk_MLBA_o	Koken_EN2	0.281563	0.00336662	83.6336	525953
Mbuti.DG	Kurumba.DG	Koken_EN2	0.245245	0.00303111	80.9093	593725
Mbuti.DG	Kusunda.DG	Koken_EN2	0.25393	0.00289801	87.6224	599275
Mbuti.DG	Kyrgyz.DG	Koken_EN2	0.266384	0.00291437	91.4036	599307
Mbuti.DG	Kyzlbulak_MLBA1	Koken_EN2	0.26808	0.00327902	81.7561	476840
Mbuti.DG	Kyzlbulak_MLBA2	Koken_EN2	0.270089	0.00329056	82.08	498406
Mbuti.DG	Lahu.DG	Koken_EN2	0.260426	0.00299568	86.9338	599284
Mbuti.DG	LateDorset.SG	Koken_EN2	0.281047	0.00399267	70.3908	184874
Mbuti.DG	LBK_EN	Koken_EN2	0.24051	0.00272022	88.4155	602464
Mbuti.DG	Lemande.DG	Koken_EN2	0.0817197	0.00183451	44.5457	599305
Mbuti.DG	Levant_N	Koken_EN2	0.232308	0.00279434	83.1351	521056
Mbuti.DG	Lezgin.DG	Koken_EN2	0.252316	0.0028244	89.3344	599338
Mbuti.DG	Liangdao1	Koken_EN2	0.255924	0.00368004	69.5439	269290
Mbuti.DG	Liangdao2	Koken_EN2	0.260405	0.00317559	82.002	543131
Mbuti.DG	Lisakovskiy_MLBA_Alakul	Koken_EN2	0.262714	0.00312665	84.0241	477296
Mbuti.DG	Loebanr_IA	Koken_EN2	0.254662	0.00257305	98.9727	608681
Mbuti.DG	MA1	Koken_EN2	0.292874	0.00352159	83.1653	439928
Mbuti.DG	Madiga.DG	Koken_EN2	0.250106	0.00280542	89.1512	599333
Mbuti.DG	Maitan_MLBA_Alakul	Koken_EN2	0.260717	0.00276629	94.2478	603232
Mbuti.DG	Maitan_MLBA_Alakul_o	Koken_EN2	0.279742	0.00296282	94.4176	572381
Mbuti.DG	Makrani.DG	Koken_EN2	0.240249	0.00291124	82.5246	599305
Mbuti.DG	Mala.DG	Koken_EN2	0.248309	0.00269154	92.2551	599348
Mbuti.DG	Man_Bac	Koken_EN2	0.258452	0.00336907	76.7132	217114
Mbuti.DG	Mansi.DG	Koken_EN2	0.276457	0.00304901	90.6713	599324
Mbuti.DG	Maori.DG	Koken_EN2	0.250309	0.00313435	79.8601	597700
Mbuti.DG	Mayan.DG	Koken_EN2	0.288076	0.00309866	92.968	599221
Mbuti.DG	Mebrak.SG	Koken_EN2	0.262435	0.00329845	79.5631	421940
Mbuti.DG	Mergen6_HG	Koken_EN2	0.31093	0.00347292	89.53	361803
Mbuti.DG	Miao.DG	Koken_EN2	0.264511	0.00303565	87.1347	599319
Mbuti.DG	Miaozigou_MN	Koken_EN2	0.264532	0.00382032	69.2434	194051
Mbuti.DG	Minoan_Lasithi	Koken_EN2	0.24128	0.0026991	89.3926	583918
Mbuti.DG	Minoan_Odigitria	Koken_EN2	0.243075	0.00351242	69.2045	177847
Mbuti.DG	Mixe.DG	Koken_EN2	0.287858	0.00310361	92.7492	599332
Mbuti.DG	Mixtec.DG	Koken_EN2	0.278895	0.00306708	90.9317	599276
Mbuti.DG	Mongola.DG	Koken_EN2	0.266955	0.00287095	92.9852	599325
Mbuti.DG	Mongolia_EIA_SlabGrave_1	Koken_EN2	0.27336	0.00284727	96.0078	607051
Mbuti.DG	Mongolia_LBA_Ulaanzukh_2	Koken_EN2	0.271404	0.00298482	90.9281	575810
Mbuti.DG	Murzikha	Koken_EN2	0.290039	0.00301778	96.1102	607328
Mbuti.DG	Mycenaean	Koken_EN2	0.236822	0.00308877	76.6719	272938
Mbuti.DG	Nahua.DG	Koken_EN2	0.288154	0.00328266	87.7804	598665
Mbuti.DG	Natufian	Koken_EN2	0.223129	0.00307863	72.4767	338656
Mbuti.DG	Naxi.DG	Koken_EN2	0.262597	0.00292893	89.6563	599345
Mbuti.DG	Nomad_Kazakhstan_1700BP	Koken_EN2	0.268888	0.00312433	86.0626	591367
Mbuti.DG	Nomad_Kazakhstan_IA	Koken_EN2	0.27034	0.00328443	82.3093	277677
Mbuti.DG	North_Ossetian.DG	Koken_EN2	0.249802	0.00282826	88.3237	599337
Mbuti.DG	Nui_Nap	Koken_EN2	0.262461	0.00349327	75.1334	230692
Mbuti.DG	Okunevo	Koken_EN2	0.291392	0.0029108	100.107	610773
Mbuti.DG	Omskaya_HG	Koken_EN2	0.306242	0.00339875	90.1044	384946
Mbuti.DG	Onge.DG	Koken_EN2	0.242267	0.00306433	79.0604	598940
Mbuti.DG	Orcadian.DG	Koken_EN2	0.256536	0.00283746	90.4104	599317
Mbuti.DG	Oroqen.DG	Koken_EN2	0.271064	0.00301062	90.0361	599304
Mbuti.DG	Oy_Dzhaylau_MLBA	Koken_EN2	0.265713	0.00287039	92.5702	584785
Mbuti.DG	Oy_Dzhaylau_MLBA_o	Koken_EN2	0.297716	0.00400885	74.2648	170669
Mbuti.DG	Palestinian.DG	Koken_EN2	0.229917	0.00272989	84.2221	599352
Mbuti.DG	Papuan.DG	Koken_EN2	0.23416	0.00285359	82.058	610776
Mbuti.DG	Parkhai_EBA	Koken_EN2	0.247952	0.00326635	75.9112	534400
Mbuti.DG	Parkhai_EN	Koken_EN2	0.246717	0.00273075	90.3478	582649
Mbuti.DG	Parkhai_LBA	Koken_EN2	0.248682	0.00315649	78.7843	512590
Mbuti.DG	Parkhai_MBA	Koken_EN2	0.246456	0.00312694	78.817	497540
Mbuti.DG	Pathan.DG	Koken_EN2	0.253524	0.00280586	90.3551	599329
Mbuti.DG	Petrovka	Koken_EN2	0.259264	0.00353961	73.2465	195814
Mbuti.DG	Piapoco.DG	Koken_EN2	0.289779	0.00309873	93.5156	599263
Mbuti.DG	Pima.DG	Koken_EN2	0.290496	0.00305835	94.9845	599280
Mbuti.DG	Polish.DG	Koken_EN2	0.253947	0.00305997	82.99	598247
Mbuti.DG	Priobrazhenka_LBA	Koken_EN2	0.275924	0.00391949	70.3978	194729
Mbuti.DG	Priobrazhenka_MLBA	Koken_EN2	0.259612	0.00895967	28.9757	19658
Mbuti.DG	Protoka_HG	Koken_EN2	0.307165	0.00349599	87.8623	525123
Mbuti.DG	Punjabi.DG	Koken_EN2	0.251755	0.00265053	94.9826	599366
Mbuti.DG	Qihe	Koken_EN2	0.258205	0.00361673	71.3918	240268
Mbuti.DG	Quechua.DG	Koken_EN2	0.286684	0.00305885	93.7229	599343
Mbuti.DG	Relli.DG	Koken_EN2	0.249489	0.00277481	89.9121	599343
Mbuti.DG	Russia_Bolshoy	Koken_EN2	0.284505	0.00299085	95.1249	590203
Mbuti.DG	Russian.DG	Koken_EN2	0.258382	0.00288475	89.5685	599336
Mbuti.DG	Saka_Kazakhstan_2500BP	Koken_EN2	0.270456	0.00284145	95.1822	598357
Mbuti.DG	Saka_TianShan_2150BP	Koken_EN2	0.266193	0.00277322	95.987	602411
Mbuti.DG	Samaritan.DG	Koken_EN2	0.23396	0.0030524	76.6478	596185
Mbuti.DG	Samdzong.SG	Koken_EN2	0.261562	0.00290659	89.9892	610520
Mbuti.DG	Sappali_Tepe_BA	Koken_EN2	0.246448	0.00260703	94.5322	609100
Mbuti.DG	Saqqaq.SG	Koken_EN2	0.279415	0.00322445	86.6549	589190
Mbuti.DG	Sarazm_EN	Koken_EN2	0.259845	0.00300814	86.3809	529840
Mbuti.DG	Sardinian.DG	Koken_EN2	0.240691	0.00265037	90.8143	610779
Mbuti.DG	Sarmatian	Koken_EN2	0.264283	0.00273075	96.7806	610645
Mbuti.DG	Satan_MLBA_Alakul	Koken_EN2	0.270265	0.00330251	81.8363	536620
Mbuti.DG	Scythian_Hungary_2400BP	Koken_EN2	0.251016	0.00283332	88.5944	571443
Mbuti.DG	Shahr_I_Sokhta_BA1	Koken_EN2	0.24899	0.00273206	91.1366	564453
Mbuti.DG	She.DG	Koken_EN2	0.263753	0.00302623	87.1556	599241
Mbuti.DG	SHG	Koken_EN2	0.274388	0.00300902	91.1886	592285
Mbuti.DG	Shimao_LN	Koken_EN2	0.26451	0.0031239	84.6732	606097
Mbuti.DG	Shoendykol_MLBA_Fedorovo	Koken_EN2	0.265749	0.00284324	93.4673	579102
Mbuti.DG	Sindhi.DG	Koken_EN2	0.250144	0.00281787	88.7706	599282
Mbuti.DG	Sintashta_MLBA	Koken_EN2	0.261496	0.00266073	98.2798	609732
Mbuti.DG	Sintashta_MLBA_o	Koken_EN2	0.283258	0.00287518	98.5183	590728
Mbuti.DG	Solyanka_MLBA	Koken_EN2	0.266528	0.00358551	74.3349	269145
Mbuti.DG	Sosnoviy_HG	Koken_EN2	0.312721	0.00368212	84.9297	417261
Mbuti.DG	Spanish.DG	Koken_EN2	0.246645	0.00281687	87.5598	599277
Mbuti.DG	Srubnaya	Koken_EN2	0.261609	0.00272055	96.16	609225
Mbuti.DG	Srubnaya_o	Koken_EN2	0.291468	0.00350778	83.092	315347
Mbuti.DG	Suogang	Koken_EN2	0.258013	0.00525667	49.0829	57733
Mbuti.DG	Surui.DG	Koken_EN2	0.291595	0.00313504	93.0116	599282
Mbuti.DG	Tagar	Koken_EN2	0.267936	0.00275428	97.2798	608290
Mbuti.DG	Tajik.DG	Koken_EN2	0.257172	0.00287582	89.4255	599332
Mbuti.DG	Tanshishan	Koken_EN2	0.25903	0.0034232	75.6691	287303
Mbuti.DG	Tarim_EMBA1	Koken_EN2	0.321412	0.00321882	99.8541	607175
Mbuti.DG	TellKurdu_EC	Koken_EN2	0.236079	0.00287202	82.1997	418263
Mbuti.DG	Tepe_Anau_EN	Koken_EN2	0.246789	0.00283617	87.0149	561355
Mbuti.DG	Tepe_Hissar_C	Koken_EN2	0.244777	0.00266451	91.8657	580070
Mbuti.DG	Tepecik.SG	Koken_EN2	0.236118	0.00301747	78.2503	416321
Mbuti.DG	Thai.DG	Koken_EN2	0.258464	0.00296321	87.2242	599290
Mbuti.DG	Tianyuan	Koken_EN2	0.247308	0.00317831	77.811	546663
Mbuti.DG	Tlingit.DG	Koken_EN2	0.271347	0.00292257	92.8454	599337
Mbuti.DG	Tu.DG	Koken_EN2	0.262577	0.00289629	90.6596	599305
Mbuti.DG	Tubalar.DG	Koken_EN2	0.272345	0.00298158	91.3427	599327
Mbuti.DG	Tujia.DG	Koken_EN2	0.263829	0.00304699	86.5868	599280
Mbuti.DG	Turkish.DG	Koken_EN2	0.245836	0.00288928	85.0857	599338
Mbuti.DG	Tuscan.DG	Koken_EN2	0.247593	0.0028943	85.5451	599304
Mbuti.DG	Ukraine_N	Koken_EN2	0.272631	0.00276623	98.5566	604986
Mbuti.DG	UKY	Koken_EN2	0.278592	0.00331108	84.1392	493648
Mbuti.DG	Ulaanzuukh_SlabGrave	Koken_EN2	0.271125	0.00289203	93.7489	609392
Mbuti.DG	Ulchi.DG	Koken_EN2	0.270843	0.00297627	91.001	599292
Mbuti.DG	UOO_M	Koken_EN2	0.292703	0.00292967	99.91	600869
Mbuti.DG	Upper_YR_IA	Koken_EN2	0.264217	0.00304216	86.8519	593652
Mbuti.DG	Upper_YR_LN	Koken_EN2	0.26516	0.00293267	90.416	608183
Mbuti.DG	UpperVolga	Koken_EN2	0.284821	0.00288561	98.704	610646
Mbuti.DG	USR1	Koken_EN2	0.290344	0.00329583	88.0944	610676
Mbuti.DG	Ust_Ishim	Koken_EN2	0.226237	0.0031423	71.9973	609417
Mbuti.DG	UstIsha_HG	Koken_EN2	0.29425	0.00420943	69.9025	147359
Mbuti.DG	Uygur.DG	Koken_EN2	0.26229	0.0028606	91.6907	599316
Mbuti.DG	Varna	Koken_EN2	0.244538	0.00336975	72.5687	310711
Mbuti.DG	Vengerovo2_HG	Koken_EN2	0.307883	0.00301047	102.271	609235
Mbuti.DG	Villabruna	Koken_EN2	0.254908	0.00286362	89.0158	605370
Mbuti.DG	WestBaikal_EN	Koken_EN2	0.27401	0.00285081	96.1166	610779
Mbuti.DG	WestBaikal_LNBA	Koken_EN2	0.283238	0.00285292	99.2804	610782
Mbuti.DG	WHG	Koken_EN2	0.25689	0.00285352	90.0254	610707
Mbuti.DG	WLR_BA	Koken_EN2	0.263832	0.00327089	80.6606	354972
Mbuti.DG	WLR_BA_o	Koken_EN2	0.271486	0.00338582	80.1834	440583
Mbuti.DG	WLR_LN	Koken_EN2	0.262484	0.00311149	84.3595	530249
Mbuti.DG	WLR_MN	Koken_EN2	0.26576	0.00312343	85.0861	607908
Mbuti.DG	Wusun_TianShan_2200BP	Koken_EN2	0.265597	0.0028668	92.6457	594252
Mbuti.DG	Xiaogao	Koken_EN2	0.263345	0.00333348	78.9999	558236
Mbuti.DG	Xiaojingshan	Koken_EN2	0.268199	0.00324134	82.7432	390523
Mbuti.DG	Xibo.DG	Koken_EN2	0.264323	0.00302566	87.3605	599290
Mbuti.DG	Xitoucun	Koken_EN2	0.26005	0.00307708	84.512	383751
Mbuti.DG	Yadava.DG	Koken_EN2	0.248979	0.00282215	88.2233	599307
Mbuti.DG	Yakut.DG	Koken_EN2	0.271235	0.0030736	88.2466	599287
Mbuti.DG	Yakutia_LN	Koken_EN2	0.274425	0.00302293	90.7811	610769
Mbuti.DG	Yakutia_MN	Koken_EN2	0.284419	0.00389423	73.0359	236153
Mbuti.DG	Yakutia_UP	Koken_EN2	0.287164	0.00409051	70.2025	142633
Mbuti.DG	Yamnaya_Samara	Koken_EN2	0.270594	0.0027877	97.0672	608972
Mbuti.DG	Yemenite_Jew.DG	Koken_EN2	0.227471	0.00271779	83.6969	599318
Mbuti.DG	Yi.DG	Koken_EN2	0.26322	0.00299257	87.9579	599311
Mbuti.DG	YR_LBIA	Koken_EN2	0.264031	0.00285666	92.4265	608752
Mbuti.DG	YR_LN	Koken_EN2	0.263551	0.00288896	91.2269	610671
Mbuti.DG	YR_MN	Koken_EN2	0.262632	0.00296536	88.5668	608638
Mbuti.DG	Yumin	Koken_EN2	0.266616	0.00330656	80.6325	534015
Mbuti.DG	Zapotec.DG	Koken_EN2	0.288501	0.00306147	94.2361	599278
Mbuti.DG	Zevakinskiy_LBA	Koken_EN2	0.27484	0.00281338	97.6905	585390
Mbuti.DG	Zevakinskiy_LBA_o1	Koken_EN2	0.273494	0.00341723	80.0337	479589
Mbuti.DG	Zevakinskiy_LBA_o2	Koken_EN2	0.269773	0.00337513	79.9296	497208
Mbuti.DG	Abkhasian.DG	Koken_MLBA	0.265894	0.0025985	102.326	1101616
Mbuti.DG	Adygei.DG	Koken_MLBA	0.266521	0.00255378	104.363	1101589
Mbuti.DG	Afanasievo	Koken_MLBA	0.281163	0.00248486	113.151	1110091
Mbuti.DG	Afanasievo_Mongolia	Koken_MLBA	0.276675	0.00254151	108.863	908921
Mbuti.DG	AfontovaGora_HG	Koken_MLBA	0.256396	0.00627304	40.8727	24138
Mbuti.DG	AG2	Koken_MLBA	0.272347	0.00390755	69.6977	84793
Mbuti.DG	AG3	Koken_MLBA	0.271159	0.00300132	90.3467	265154
Mbuti.DG	Aktogai_MLBA	Koken_MLBA	0.283021	0.0025134	112.605	998270
Mbuti.DG	Alalakh_MLBA	Koken_MLBA	0.263023	0.00240563	109.337	1111928
Mbuti.DG	Alan	Koken_MLBA	0.268261	0.0025109	106.839	1122277
Mbuti.DG	Albanian.DG	Koken_MLBA	0.270543	0.00262148	103.202	1100435
Mbuti.DG	Aleut.DG	Koken_MLBA	0.257792	0.00251588	102.466	1101679
Mbuti.DG	Altai_5500BP	Koken_MLBA	0.26185	0.00271563	96.4235	700143
Mbuti.DG	Altai_6500BP	Koken_MLBA	0.261892	0.00293619	89.1944	409484
Mbuti.DG	Altai_7500BP	Koken_MLBA	0.259355	0.00274335	94.5395	641850
Mbuti.DG	Altai_MLBA	Koken_MLBA	0.26366	0.00241823	109.03	1088471
Mbuti.DG	Altaian.DG	Koken_MLBA	0.246126	0.00263363	93.4547	1099708
Mbuti.DG	Ami.DG	Koken_MLBA	0.235092	0.00255375	92.0578	1101601
Mbuti.DG	Anatolia_BA	Koken_MLBA	0.269028	0.00257514	104.471	1029354
Mbuti.DG	Anatolia_ChL	Koken_MLBA	0.267991	0.00263798	101.589	961237
Mbuti.DG	Anatolia_N	Koken_MLBA	0.268691	0.00245748	109.336	1119855
Mbuti.DG	AR_EN	Koken_MLBA	0.232883	0.00280576	83.0017	364634
Mbuti.DG	AR_Xianbei_IA	Koken_MLBA	0.237187	0.00296437	80.0126	349887
Mbuti.DG	Armenia_ChL	Koken_MLBA	0.267797	0.00249915	107.155	1026806
Mbuti.DG	Armenia_EBA	Koken_MLBA	0.265345	0.00253123	104.828	1004440
Mbuti.DG	Armenia_MBA	Koken_MLBA	0.26711	0.00271923	98.2298	826773
Mbuti.DG	Armenian.DG	Koken_MLBA	0.263094	0.00248964	105.676	1101650
Mbuti.DG	Arslantepe_LC	Koken_MLBA	0.265513	0.00242086	109.677	1107352
Mbuti.DG	Atayal.DG	Koken_MLBA	0.233655	0.00261468	89.3625	1099723
Mbuti.DG	Athabaskan_1100BP	Koken_MLBA	0.240376	0.00250336	96.0214	1044982
Mbuti.DG	Australian.DG	Koken_MLBA	0.221929	0.00260608	85.1579	1098725
Mbuti.DG	Balkans_BronzeAge	Koken_MLBA	0.274832	0.00243188	113.012	1039776
Mbuti.DG	Balkans_Chalcolithic	Koken_MLBA	0.270317	0.00242621	111.415	1064082
Mbuti.DG	Balkans_IronAge	Koken_MLBA	0.270894	0.00269608	100.477	702559
Mbuti.DG	Balochi.DG	Koken_MLBA	0.254995	0.00255857	99.6631	1101558
Mbuti.DG	Ban_Chiang	Koken_MLBA	0.229687	0.003427	67.0227	86032
Mbuti.DG	Basque.DG	Koken_MLBA	0.272808	0.00253544	107.598	1101630
Mbuti.DG	BedouinB.DG	Koken_MLBA	0.249322	0.00240012	103.879	1101555
Mbuti.DG	Bell_Beaker_Germany	Koken_MLBA	0.277839	0.00252179	110.175	1085183
Mbuti.DG	Bengali.DG	Koken_MLBA	0.246101	0.00250279	98.3304	1101625
Mbuti.DG	Bergamo.DG	Koken_MLBA	0.271875	0.00253001	107.46	1101584
Mbuti.DG	Bianbian	Koken_MLBA	0.233491	0.00267548	87.2706	692502
Mbuti.DG	Boncuklu.SG	Koken_MLBA	0.266391	0.0026633	100.023	1029531
Mbuti.DG	Borovjanka17_HG	Koken_MLBA	0.268569	0.00274183	97.9523	746990
Mbuti.DG	Boshan	Koken_MLBA	0.235036	0.00268255	87.6165	961593
Mbuti.DG	Botai_Eneolithic	Koken_MLBA	0.272637	0.00263202	103.585	1128200
Mbuti.DG	Bougainville.DG	Koken_MLBA	0.221973	0.00244936	90.6251	1101252
Mbuti.DG	BPgroup	Koken_MLBA	0.275871	0.00250468	110.142	1082620
Mbuti.DG	Brahmin.DG	Koken_MLBA	0.251136	0.00241718	103.896	1101645
Mbuti.DG	Brahui.DG	Koken_MLBA	0.255463	0.00254638	100.324	1101614
Mbuti.DG	Bulgarian.DG	Koken_MLBA	0.270073	0.00252817	106.826	1101503
Mbuti.DG	Burmese.DG	Koken_MLBA	0.234949	0.00248048	94.7191	1101642
Mbuti.DG	Burusho.DG	Koken_MLBA	0.256916	0.00248484	103.394	1101550
Mbuti.DG	Bustan_BA	Koken_MLBA	0.260482	0.00242962	107.211	967087
Mbuti.DG	Bustan_EN	Koken_MLBA	0.257092	0.00269964	95.2321	631300
Mbuti.DG	BZK002	Koken_MLBA	0.254681	0.00271579	93.7779	780217
Mbuti.DG	Cambodian.DG	Koken_MLBA	0.233767	0.00252247	92.6736	1101622
Mbuti.DG	CamlibelTarlasi_LC	Koken_MLBA	0.264372	0.00248156	106.535	1073881
Mbuti.DG	CentralSteppe_EMBA	Koken_MLBA	0.262815	0.00257463	102.079	1128019
Mbuti.DG	Chandman_IA	Koken_MLBA	0.265052	0.0024916	106.378	1100291
Mbuti.DG	Chane.DG	Koken_MLBA	0.249561	0.00273411	91.2768	1099963
Mbuti.DG	Chechen.DG	Koken_MLBA	0.266211	0.00262036	101.593	1099218
Mbuti.DG	Chemurchek_northAlai	Koken_MLBA	0.243508	0.00261927	92.9679	1036737
Mbuti.DG	Chemurchek_southAltai	Koken_MLBA	0.270332	0.00271503	99.5688	977266
Mbuti.DG	CHG	Koken_MLBA	0.262677	0.00261799	100.335	1127642
Mbuti.DG	Chipewyan.DG	Koken_MLBA	0.250411	0.00260033	96.2998	1101619
Mbuti.DG	Chokhopani.SG	Koken_MLBA	0.232703	0.00264758	87.8926	1125589
Mbuti.DG	Chuanyun	Koken_MLBA	0.23073	0.00285871	80.7113	312967
Mbuti.DG	Chukchi.DG	Koken_MLBA	0.260714	0.00263587	98.9101	1100485
Mbuti.DG	Clovis.SG	Koken_MLBA	0.249078	0.00275089	90.5446	1120969
Mbuti.DG	Corded_Ware_Czech_EN	Koken_MLBA	0.278078	0.00247135	112.521	1046844
Mbuti.DG	Corded_Ware_Germany	Koken_MLBA	0.28104	0.00252882	111.135	1096076
Mbuti.DG	Cree.DG	Koken_MLBA	0.257855	0.00259541	99.3503	1101654
Mbuti.DG	Crete.DG	Koken_MLBA	0.266579	0.00259322	102.799	1101328
Mbuti.DG	Czech.DG	Koken_MLBA	0.276743	0.00268555	103.049	1099662
Mbuti.DG	Dai.DG	Koken_MLBA	0.233004	0.002505	93.0157	1128249
Mbuti.DG	Dali_MLBA	Koken_MLBA	0.279333	0.00257974	108.279	926980
Mbuti.DG	Daur.DG	Koken_MLBA	0.237486	0.00264611	89.7492	1098967
Mbuti.DG	DevilsCave_N	Koken_MLBA	0.234601	0.00253153	92.6714	1127046
Mbuti.DG	DolgoeOzero_HG	Koken_MLBA	0.252358	0.00271385	92.9889	720720
Mbuti.DG	Druze.DG	Koken_MLBA	0.25773	0.00246696	104.472	1101593
Mbuti.DG	Dusun.DG	Koken_MLBA	0.232074	0.00249887	92.8714	1101543
Mbuti.DG	Dzharkutan1_BA	Koken_MLBA	0.260672	0.00244699	106.527	1046310
Mbuti.DG	Dzhylinda-1	Koken_MLBA	0.242934	0.00277766	87.46	691110
Mbuti.DG	EastBaikal_BA	Koken_MLBA	0.237621	0.00337455	70.4156	143654
Mbuti.DG	EastBaikal_M	Koken_MLBA	0.234923	0.00274379	85.6199	1103553
Mbuti.DG	EastBaikal_N	Koken_MLBA	0.235324	0.00257391	91.4269	1125185
Mbuti.DG	eastMongolia_preBA	Koken_MLBA	0.23483	0.0026388	88.9912	626328
Mbuti.DG	Ebla_EMBA	Koken_MLBA	0.260898	0.0024712	105.576	1030271
Mbuti.DG	Ekaterinovka	Koken_MLBA	0.283076	0.00254649	111.163	1127387
Mbuti.DG	Ekven_IA	Koken_MLBA	0.246686	0.00254938	96.7633	1112903
Mbuti.DG	ElMiron	Koken_MLBA	0.261159	0.00273768	95.3946	625965
Mbuti.DG	English.DG	Koken_MLBA	0.276443	0.00257008	107.562	1101641
Mbuti.DG	Eskimo_Chaplin.DG	Koken_MLBA	0.245693	0.00267349	91.8999	1100523
Mbuti.DG	Eskimo_Naukan.DG	Koken_MLBA	0.246785	0.00255461	96.6035	1101615
Mbuti.DG	Eskimo_Sireniki.DG	Koken_MLBA	0.246034	0.00259484	94.8166	1101640
Mbuti.DG	Estonia_MN_CCC	Koken_MLBA	0.283707	0.00280233	101.24	317083
Mbuti.DG	Estonian.DG	Koken_MLBA	0.276681	0.00257633	107.393	1101641
Mbuti.DG	Even.DG	Koken_MLBA	0.243196	0.00252177	96.4386	1101712
Mbuti.DG	Finnish.DG	Koken_MLBA	0.275186	0.00249909	110.114	1101716
Mbuti.DG	Fofonovo_EN	Koken_MLBA	0.23824	0.00259885	91.6712	859622
Mbuti.DG	French.DG	Koken_MLBA	0.274665	0.00247311	111.061	1128198
Mbuti.DG	Geoksyur_EN	Koken_MLBA	0.260367	0.00239096	108.896	1013285
Mbuti.DG	Georgian.DG	Koken_MLBA	0.264848	0.00252876	104.735	1101664
Mbuti.DG	Globular_Amphora	Koken_MLBA	0.272392	0.00245928	110.761	1040814
Mbuti.DG	Gonur1_BA	Koken_MLBA	0.26018	0.0023888	108.916	952559
Mbuti.DG	Greek.DG	Koken_MLBA	0.268998	0.00256398	104.914	1101599
Mbuti.DG	Hajji_Firuz_C	Koken_MLBA	0.261578	0.00246756	106.007	1024018
Mbuti.DG	Han.DG	Koken_MLBA	0.234237	0.00252348	92.8231	1128241
Mbuti.DG	Hawaiian.DG	Koken_MLBA	0.229929	0.00255729	89.9113	1098060
Mbuti.DG	Hazara.DG	Koken_MLBA	0.250649	0.00255997	97.9109	1101544
Mbuti.DG	Hezhen.DG	Koken_MLBA	0.236361	0.00250056	94.5231	1101650
Mbuti.DG	HMMH_MN	Koken_MLBA	0.236983	0.00272719	86.8962	674942
Mbuti.DG	Hun_TianShan_1700BP	Koken_MLBA	0.26373	0.00243465	108.324	1128228
Mbuti.DG	Hungarian.DG	Koken_MLBA	0.273399	0.00253943	107.662	1101583
Mbuti.DG	Iberia_ChL	Koken_MLBA	0.271917	0.00249483	108.992	1068484
Mbuti.DG	Iberia_EN	Koken_MLBA	0.268851	0.00252649	106.413	1011527
Mbuti.DG	Iberia_MN	Koken_MLBA	0.27152	0.00253973	106.909	963307
Mbuti.DG	Icelandic.DG	Koken_MLBA	0.277526	0.00255344	108.687	1101648
Mbuti.DG	Igbo.DG	Koken_MLBA	0.081961	0.00161658	50.7001	1101627
Mbuti.DG	Igorot.DG	Koken_MLBA	0.233669	0.00257878	90.6124	1101583
Mbuti.DG	Iran_ChL	Koken_MLBA	0.259544	0.00243167	106.735	1019584
Mbuti.DG	Iran_N	Koken_MLBA	0.251255	0.00246234	102.039	1050361
Mbuti.DG	Iranian.DG	Koken_MLBA	0.259308	0.00250504	103.514	1101675
Mbuti.DG	Iraqi_Jew.DG	Koken_MLBA	0.258471	0.0025106	102.952	1101668
Mbuti.DG	irk030	Koken_MLBA	0.247233	0.00265899	92.98	1127861
Mbuti.DG	Irula.DG	Koken_MLBA	0.240225	0.00242179	99.1932	1101643
Mbuti.DG	Israel_C	Koken_MLBA	0.260254	0.00241929	107.575	1053773
Mbuti.DG	Itelman.DG	Koken_MLBA	0.244221	0.00270139	90.4057	1100090
Mbuti.DG	Itkul_HG	Koken_MLBA	0.257581	0.00293114	87.8775	285777
Mbuti.DG	Japanese.DG	Koken_MLBA	0.234559	0.00249467	94.0238	1101691
Mbuti.DG	Jordan_EBA	Koken_MLBA	0.257427	0.00246037	104.629	877394
Mbuti.DG	Jordanian.DG	Koken_MLBA	0.249583	0.0024648	101.259	1101722
Mbuti.DG	Kairan_MLBA	Koken_MLBA	0.280882	0.00247191	113.63	982846
Mbuti.DG	Kairan_MLBA_o	Koken_MLBA	0.272897	0.00264041	103.354	471875
Mbuti.DG	Kalash.DG	Koken_MLBA	0.26076	0.00253307	102.942	1101650
Mbuti.DG	Kangju_1800BP	Koken_MLBA	0.269434	0.00250006	107.771	1103120
Mbuti.DG	Kapu.DG	Koken_MLBA	0.245346	0.00248968	98.5452	1101646
Mbuti.DG	Karagash_MLBA	Koken_MLBA	0.281054	0.00261323	107.55	809783
Mbuti.DG	Karasuk.SG	Koken_MLBA	0.266875	0.0024681	108.13	1127394
Mbuti.DG	Karitiana.DG	Koken_MLBA	0.250225	0.00258613	96.7567	1128220
Mbuti.DG	Karluk_TianShan	Koken_MLBA	0.252744	0.00254494	99.3123	1103212
Mbuti.DG	Kashmiri_Pandit.DG	Koken_MLBA	0.255832	0.00260484	98.2141	1098074
Mbuti.DG	Kazakh_Mys_MLBA	Koken_MLBA	0.279938	0.00247689	113.02	943273
Mbuti.DG	Kennewick_WA.SG	Koken_MLBA	0.247692	0.00282762	87.5971	624995
Mbuti.DG	Kharia.DG	Koken_MLBA	0.234577	0.00247681	94.7091	1098199
Mbuti.DG	Khi	Koken_MLBA	0.27996	0.00254006	110.218	1110680
Mbuti.DG	Khonda_Dora.DG	Koken_MLBA	0.233771	0.00251357	93.0035	1100254
Mbuti.DG	Khovsgol	Koken_MLBA	0.247201	0.00246128	100.436	1087633
Mbuti.DG	Kimak_Kazakhstan_1350BP	Koken_MLBA	0.25733	0.00307741	83.619	218524
Mbuti.DG	Kinh.DG	Koken_MLBA	0.233405	0.00253599	92.0373	1101555
Mbuti.DG	Kipchak	Koken_MLBA	0.255779	0.00259036	98.7426	1056829
Mbuti.DG	Klo	Koken_MLBA	0.28133	0.00255147	110.262	1121765
Mbuti.DG	Kmed	Koken_MLBA	0.279577	0.00252194	110.858	1117814
Mbuti.DG	Koken_EN1	Koken_MLBA	0.26264	0.00277263	94.7259	1128117
Mbuti.DG	Koken_EN2	Koken_MLBA	0.264299	0.00271338	97.4057	609411
Mbuti.DG	Koken_MLBA_o1	Koken_MLBA	0.278683	0.00273239	101.992	943572
Mbuti.DG	Koken_MLBA_o2	Koken_MLBA	0.268455	0.00273545	98.1392	840475
Mbuti.DG	Kolyma_M	Koken_MLBA	0.2461	0.00276154	89.1169	1125726
Mbuti.DG	Kongo.DG	Koken_MLBA	0.0802136	0.00174229	46.0392	1098608
Mbuti.DG	Korean.DG	Koken_MLBA	0.235507	0.00251591	93.607	1101642
Mbuti.DG	Korean_Ulsan	Koken_MLBA	0.234391	0.00246515	95.082	1128264
Mbuti.DG	Korean_Ulsan.SG	Koken_MLBA	0.234327	0.00246515	95.0562	1128264
Mbuti.DG	Krasnoyarsk_BA	Koken_MLBA	0.239181	0.00274742	87.0568	1128074
Mbuti.DG	Krasnoyarsk_MLBA	Koken_MLBA	0.282105	0.00247315	114.067	1073726
Mbuti.DG	Krasnoyarsk_MLBA_o	Koken_MLBA	0.271086	0.00269141	100.723	835206
Mbuti.DG	Kurumba.DG	Koken_MLBA	0.237198	0.0024688	96.0785	1092410
Mbuti.DG	Kusunda.DG	Koken_MLBA	0.234914	0.00245832	95.559	1101554
Mbuti.DG	Kyrgyz.DG	Koken_MLBA	0.25007	0.00254101	98.4138	1101614
Mbuti.DG	Kyzlbulak_MLBA1	Koken_MLBA	0.281837	0.00272321	103.494	729141
Mbuti.DG	Kyzlbulak_MLBA2	Koken_MLBA	0.275189	0.00265558	103.627	774606
Mbuti.DG	Lahu.DG	Koken_MLBA	0.233525	0.00251374	92.8993	1101585
Mbuti.DG	LateDorset.SG	Koken_MLBA	0.241165	0.00301595	79.9629	309555
Mbuti.DG	LBK_EN	Koken_MLBA	0.270048	0.00253638	106.47	1072991
Mbuti.DG	Lemande.DG	Koken_MLBA	0.0823154	0.0016239	50.69	1101623
Mbuti.DG	Levant_N	Koken_MLBA	0.255543	0.00251674	101.537	845951
Mbuti.DG	Lezgin.DG	Koken_MLBA	0.267763	0.0025244	106.07	1101683
Mbuti.DG	Liangdao1	Koken_MLBA	0.230203	0.00285881	80.5242	383400
Mbuti.DG	Liangdao2	Koken_MLBA	0.23243	0.00259257	89.6524	876569
Mbuti.DG	Lisakovskiy_MLBA_Alakul	Koken_MLBA	0.28158	0.00264854	106.315	759732
Mbuti.DG	Loebanr_IA	Koken_MLBA	0.258704	0.00237259	109.039	1104546
Mbuti.DG	MA1	Koken_MLBA	0.26593	0.00273333	97.2917	793846
Mbuti.DG	Madiga.DG	Koken_MLBA	0.243167	0.00246629	98.5965	1101659
Mbuti.DG	Maitan_MLBA_Alakul	Koken_MLBA	0.281941	0.00248688	113.371	1070798
Mbuti.DG	Maitan_MLBA_Alakul_o	Koken_MLBA	0.278716	0.00257834	108.099	956524
Mbuti.DG	Makrani.DG	Koken_MLBA	0.252253	0.00248466	101.524	1101609
Mbuti.DG	Mala.DG	Koken_MLBA	0.242663	0.00239664	101.251	1101718
Mbuti.DG	Man_Bac	Koken_MLBA	0.233455	0.00261329	89.3336	317972
Mbuti.DG	Mansi.DG	Koken_MLBA	0.260443	0.00255992	101.739	1101662
Mbuti.DG	Maori.DG	Koken_MLBA	0.249513	0.0027157	91.8779	1098568
Mbuti.DG	Mayan.DG	Koken_MLBA	0.249855	0.00263266	94.9062	1101483
Mbuti.DG	Mebrak.SG	Koken_MLBA	0.234432	0.00271885	86.2246	760465
Mbuti.DG	Mergen6_HG	Koken_MLBA	0.275251	0.00270825	101.634	599679
Mbuti.DG	Miao.DG	Koken_MLBA	0.234954	0.00250521	93.7862	1101633
Mbuti.DG	Miaozigou_MN	Koken_MLBA	0.235271	0.002891	81.3804	332183
Mbuti.DG	Minoan_Lasithi	Koken_MLBA	0.26716	0.00252461	105.823	1003306
Mbuti.DG	Minoan_Odigitria	Koken_MLBA	0.267659	0.0028318	94.5191	264153
Mbuti.DG	Mixe.DG	Koken_MLBA	0.249179	0.00258814	96.2772	1101683
Mbuti.DG	Mixtec.DG	Koken_MLBA	0.249237	0.00258939	96.2533	1101594
Mbuti.DG	Mongola.DG	Koken_MLBA	0.237528	0.00245912	96.5906	1101649
Mbuti.DG	Mongolia_EIA_SlabGrave_1	Koken_MLBA	0.241083	0.00244851	98.4611	1092642
Mbuti.DG	Mongolia_LBA_Ulaanzukh_2	Koken_MLBA	0.236947	0.00244129	97.0583	964727
Mbuti.DG	Murzikha	Koken_MLBA	0.284697	0.0026103	109.067	1096118
Mbuti.DG	Mycenaean	Koken_MLBA	0.255483	0.00267738	95.4227	439646
Mbuti.DG	Nahua.DG	Koken_MLBA	0.249834	0.00265443	94.1194	1100344
Mbuti.DG	Natufian	Koken_MLBA	0.244801	0.00261785	93.5122	533671
Mbuti.DG	Naxi.DG	Koken_MLBA	0.23452	0.00250722	93.5379	1101711
Mbuti.DG	Nomad_Kazakhstan_1700BP	Koken_MLBA	0.241598	0.00263755	91.5992	1092184
Mbuti.DG	Nomad_Kazakhstan_IA	Koken_MLBA	0.269075	0.00275725	97.588	508059
Mbuti.DG	North_Ossetian.DG	Koken_MLBA	0.264467	0.00248499	106.426	1101674
Mbuti.DG	Nui_Nap	Koken_MLBA	0.236185	0.00276566	85.3991	340042
Mbuti.DG	Okunevo	Koken_MLBA	0.262622	0.00249437	105.286	1128200
Mbuti.DG	Omskaya_HG	Koken_MLBA	0.266204	0.0026847	99.1561	644122
Mbuti.DG	Onge.DG	Koken_MLBA	0.22882	0.00255868	89.4289	1101046
Mbuti.DG	Orcadian.DG	Koken_MLBA	0.276268	0.00256377	107.758	1101621
Mbuti.DG	Oroqen.DG	Koken_MLBA	0.23835	0.00251093	94.9252	1101586
Mbuti.DG	Oy_Dzhaylau_MLBA	Koken_MLBA	0.280741	0.00255568	109.85	994890
Mbuti.DG	Oy_Dzhaylau_MLBA_o	Koken_MLBA	0.278702	0.00299595	93.026	234519
Mbuti.DG	Palestinian.DG	Koken_MLBA	0.249593	0.00252866	98.7057	1101716
Mbuti.DG	Papuan.DG	Koken_MLBA	0.220392	0.00246953	89.2444	1128246
Mbuti.DG	Parkhai_EBA	Koken_MLBA	0.259184	0.00265369	97.6691	860483
Mbuti.DG	Parkhai_EN	Koken_MLBA	0.257576	0.00239494	107.55	990918
Mbuti.DG	Parkhai_LBA	Koken_MLBA	0.261112	0.00268589	97.2161	818191
Mbuti.DG	Parkhai_MBA	Koken_MLBA	0.259542	0.00257599	100.754	789930
Mbuti.DG	Pathan.DG	Koken_MLBA	0.258656	0.00255036	101.419	1101651
Mbuti.DG	Petrovka	Koken_MLBA	0.278446	0.00275718	100.989	316375
Mbuti.DG	Piapoco.DG	Koken_MLBA	0.247699	0.0026598	93.1272	1101531
Mbuti.DG	Pima.DG	Koken_MLBA	0.248932	0.00261829	95.0744	1101559
Mbuti.DG	Polish.DG	Koken_MLBA	0.272968	0.00263167	103.725	1099550
Mbuti.DG	Priobrazhenka_LBA	Koken_MLBA	0.275252	0.00297633	92.4803	293877
Mbuti.DG	Priobrazhenka_MLBA	Koken_MLBA	0.281286	0.00547955	51.3338	29203
Mbuti.DG	Protoka_HG	Koken_MLBA	0.264402	0.00278989	94.7716	958751
Mbuti.DG	Punjabi.DG	Koken_MLBA	0.249777	0.0024037	103.914	1101751
Mbuti.DG	Qihe	Koken_MLBA	0.232067	0.00277326	83.6802	328493
Mbuti.DG	Quechua.DG	Koken_MLBA	0.25055	0.00258312	96.9953	1101689
Mbuti.DG	Relli.DG	Koken_MLBA	0.2428	0.00244877	99.1519	1101691
Mbuti.DG	Russia_Bolshoy	Koken_MLBA	0.265559	0.00252286	105.261	1016243
Mbuti.DG	Russian.DG	Koken_MLBA	0.274323	0.00252389	108.691	1101670
Mbuti.DG	Saka_Kazakhstan_2500BP	Koken_MLBA	0.263202	0.00251594	104.614	1103118
Mbuti.DG	Saka_TianShan_2150BP	Koken_MLBA	0.267541	0.00249273	107.328	1112306
Mbuti.DG	Samaritan.DG	Koken_MLBA	0.256872	0.00267809	95.9161	1095695
Mbuti.DG	Samdzong.SG	Koken_MLBA	0.235609	0.00247444	95.2172	1127499
Mbuti.DG	Sappali_Tepe_BA	Koken_MLBA	0.259684	0.00241208	107.66	1110975
Mbuti.DG	Saqqaq.SG	Koken_MLBA	0.243749	0.00266675	91.403	1059079
Mbuti.DG	Sarazm_EN	Koken_MLBA	0.261622	0.00250118	104.599	864348
Mbuti.DG	Sardinian.DG	Koken_MLBA	0.268127	0.00247693	108.25	1128255
Mbuti.DG	Sarmatian	Koken_MLBA	0.273132	0.0024799	110.138	1127747
Mbuti.DG	Satan_MLBA_Alakul	Koken_MLBA	0.279135	0.00269463	103.589	865021
Mbuti.DG	Scythian_Hungary_2400BP	Koken_MLBA	0.273075	0.00251536	108.563	1052710
Mbuti.DG	Shahr_I_Sokhta_BA1	Koken_MLBA	0.257397	0.00244174	105.415	937133
Mbuti.DG	She.DG	Koken_MLBA	0.23512	0.0025502	92.1969	1101490
Mbuti.DG	SHG	Koken_MLBA	0.283907	0.00266521	106.523	1030940
Mbuti.DG	Shimao_LN	Koken_MLBA	0.234254	0.00258074	90.7701	1114817
Mbuti.DG	Shoendykol_MLBA_Fedorovo	Koken_MLBA	0.281518	0.00251821	111.793	976997
Mbuti.DG	Sindhi.DG	Koken_MLBA	0.255442	0.00252573	101.136	1101585
Mbuti.DG	Sintashta_MLBA	Koken_MLBA	0.282837	0.0024759	114.236	1114408
Mbuti.DG	Sintashta_MLBA_o	Koken_MLBA	0.278775	0.00250923	111.1	1026325
Mbuti.DG	Solyanka_MLBA	Koken_MLBA	0.280491	0.00283705	98.867	379366
Mbuti.DG	Sosnoviy_HG	Koken_MLBA	0.27587	0.00283844	97.191	624388
Mbuti.DG	Spanish.DG	Koken_MLBA	0.269478	0.00255488	105.476	1101569
Mbuti.DG	Srubnaya	Koken_MLBA	0.28215	0.00246181	114.611	1108110
Mbuti.DG	Srubnaya_o	Koken_MLBA	0.279333	0.00279618	99.8979	510413
Mbuti.DG	Suogang	Koken_MLBA	0.229387	0.00376507	60.925	73738
Mbuti.DG	Surui.DG	Koken_MLBA	0.249955	0.00267277	93.519	1101541
Mbuti.DG	Tagar	Koken_MLBA	0.27204	0.00250598	108.557	1123291
Mbuti.DG	Tajik.DG	Koken_MLBA	0.266048	0.00247764	107.38	1101660
Mbuti.DG	Tanshishan	Koken_MLBA	0.229653	0.00261568	87.7988	410365
Mbuti.DG	Tarim_EMBA1	Koken_MLBA	0.275711	0.00264235	104.343	1109766
Mbuti.DG	TellKurdu_EC	Koken_MLBA	0.261893	0.00259653	100.863	643721
Mbuti.DG	Tepe_Anau_EN	Koken_MLBA	0.257459	0.00249895	103.027	927513
Mbuti.DG	Tepe_Hissar_C	Koken_MLBA	0.258957	0.00240916	107.489	981342
Mbuti.DG	Tepecik.SG	Koken_MLBA	0.263632	0.00259048	101.77	744138
Mbuti.DG	Thai.DG	Koken_MLBA	0.233609	0.00255433	91.4563	1101586
Mbuti.DG	Tianyuan	Koken_MLBA	0.225434	0.00259989	86.7092	882466
Mbuti.DG	Tlingit.DG	Koken_MLBA	0.263389	0.00252736	104.215	1101669
Mbuti.DG	Tu.DG	Koken_MLBA	0.236259	0.00254127	92.9689	1101598
Mbuti.DG	Tubalar.DG	Koken_MLBA	0.252851	0.00249279	101.433	1101662
Mbuti.DG	Tujia.DG	Koken_MLBA	0.234591	0.00257518	91.0968	1101577
Mbuti.DG	Turkish.DG	Koken_MLBA	0.262415	0.00260114	100.884	1101666
Mbuti.DG	Tuscan.DG	Koken_MLBA	0.26988	0.00256755	105.112	1101610
Mbuti.DG	Ukraine_N	Koken_MLBA	0.28338	0.00253335	111.86	1011912
Mbuti.DG	UKY	Koken_MLBA	0.246489	0.00272274	90.5297	878261
Mbuti.DG	Ulaanzuukh_SlabGrave	Koken_MLBA	0.238724	0.00248447	96.0865	1110953
Mbuti.DG	Ulchi.DG	Koken_MLBA	0.237665	0.00260276	91.3126	1101578
Mbuti.DG	UOO_M	Koken_MLBA	0.282325	0.00253065	111.562	1065199
Mbuti.DG	Upper_YR_IA	Koken_MLBA	0.235377	0.00250106	94.111	1083101
Mbuti.DG	Upper_YR_LN	Koken_MLBA	0.234517	0.00247813	94.635	1121718
Mbuti.DG	UpperVolga	Koken_MLBA	0.284896	0.00257171	110.78	1125944
Mbuti.DG	USR1	Koken_MLBA	0.24893	0.00269473	92.3768	1127973
Mbuti.DG	Ust_Ishim	Koken_MLBA	0.22167	0.00264338	83.8584	1125820
Mbuti.DG	UstIsha_HG	Koken_MLBA	0.254871	0.00305048	83.551	249738
Mbuti.DG	Uygur.DG	Koken_MLBA	0.251688	0.00249055	101.057	1101633
Mbuti.DG	Varna	Koken_MLBA	0.268772	0.00272112	98.7724	463654
Mbuti.DG	Vengerovo2_HG	Koken_MLBA	0.262689	0.00256512	102.408	1123654
Mbuti.DG	Villabruna	Koken_MLBA	0.279111	0.00261892	106.575	1086594
Mbuti.DG	WestBaikal_EN	Koken_MLBA	0.238813	0.00243049	98.2571	1128241
Mbuti.DG	WestBaikal_LNBA	Koken_MLBA	0.245313	0.00249848	98.1846	1128259
Mbuti.DG	WHG	Koken_MLBA	0.280431	0.00259495	108.068	1127895
Mbuti.DG	WLR_BA	Koken_MLBA	0.234442	0.00260941	89.8445	609416
Mbuti.DG	WLR_BA_o	Koken_MLBA	0.23522	0.00276388	85.1051	777112
Mbuti.DG	WLR_LN	Koken_MLBA	0.234001	0.00258357	90.5727	932486
Mbuti.DG	WLR_MN	Koken_MLBA	0.235219	0.00261552	89.9321	1119926
Mbuti.DG	Wusun_TianShan_2200BP	Koken_MLBA	0.268237	0.00253978	105.614	1094905
Mbuti.DG	Xiaogao	Koken_MLBA	0.233964	0.00266321	87.8503	910716
Mbuti.DG	Xiaojingshan	Koken_MLBA	0.233755	0.00256895	90.9925	561487
Mbuti.DG	Xibo.DG	Koken_MLBA	0.234848	0.00253787	92.5374	1101567
Mbuti.DG	Xitoucun	Koken_MLBA	0.231682	0.00253217	91.4954	559617
Mbuti.DG	Yadava.DG	Koken_MLBA	0.245758	0.00249046	98.6796	1101616
Mbuti.DG	Yakut.DG	Koken_MLBA	0.242198	0.00258786	93.5901	1101583
Mbuti.DG	Yakutia_LN	Koken_MLBA	0.239344	0.00253064	94.5784	1128207
Mbuti.DG	Yakutia_MN	Koken_MLBA	0.246968	0.00284538	86.7961	436553
Mbuti.DG	Yakutia_UP	Koken_MLBA	0.252665	0.00300314	84.1335	258468
Mbuti.DG	Yamnaya_Samara	Koken_MLBA	0.280177	0.00251473	111.414	1107704
Mbuti.DG	Yemenite_Jew.DG	Koken_MLBA	0.249013	0.00249419	99.8372	1101634
Mbuti.DG	Yi.DG	Koken_MLBA	0.234493	0.0025306	92.6629	1101602
Mbuti.DG	YR_LBIA	Koken_MLBA	0.233752	0.00247353	94.5012	1119873
Mbuti.DG	YR_LN	Koken_MLBA	0.234121	0.00246608	94.9363	1126937
Mbuti.DG	YR_MN	Koken_MLBA	0.23341	0.00248842	93.7985	1121148
Mbuti.DG	Yumin	Koken_MLBA	0.235882	0.00263112	89.6509	858023
Mbuti.DG	Zapotec.DG	Koken_MLBA	0.250341	0.00255324	98.0482	1101574
Mbuti.DG	Zevakinskiy_LBA	Koken_MLBA	0.27453	0.00248757	110.361	1000488
Mbuti.DG	Zevakinskiy_LBA_o1	Koken_MLBA	0.26803	0.00277692	96.5208	744619
Mbuti.DG	Zevakinskiy_LBA_o2	Koken_MLBA	0.275167	0.00267639	102.813	770733
Mbuti.DG	Abkhasian.DG	Koken_MLBA_o1	0.261653	0.00282707	92.5528	928953
Mbuti.DG	Adygei.DG	Koken_MLBA_o1	0.263768	0.00282203	93.4672	928916
Mbuti.DG	Afanasievo	Koken_MLBA_o1	0.279737	0.00274995	101.725	942170
Mbuti.DG	Afanasievo_Mongolia	Koken_MLBA_o1	0.276361	0.00293335	94.2133	815126
Mbuti.DG	AfontovaGora_HG	Koken_MLBA_o1	0.253932	0.00826539	30.7223	20629
Mbuti.DG	AG2	Koken_MLBA_o1	0.27812	0.00518351	53.6548	75945
Mbuti.DG	AG3	Koken_MLBA_o1	0.281441	0.00376951	74.6625	246671
Mbuti.DG	Aktogai_MLBA	Koken_MLBA_o1	0.277322	0.00282284	98.2423	878215
Mbuti.DG	Alalakh_MLBA	Koken_MLBA_o1	0.25757	0.0026201	98.3057	942799
Mbuti.DG	Alan	Koken_MLBA_o1	0.264205	0.00280327	94.2486	944169
Mbuti.DG	Albanian.DG	Koken_MLBA_o1	0.264711	0.00306665	86.3193	927975
Mbuti.DG	Aleut.DG	Koken_MLBA_o1	0.257394	0.00281932	91.2965	929000
Mbuti.DG	Altai_5500BP	Koken_MLBA_o1	0.2682	0.00311064	86.2203	635261
Mbuti.DG	Altai_6500BP	Koken_MLBA_o1	0.270295	0.0035675	75.7661	379738
Mbuti.DG	Altai_7500BP	Koken_MLBA_o1	0.267342	0.00328152	81.4689	583139
Mbuti.DG	Altai_MLBA	Koken_MLBA_o1	0.262882	0.00264372	99.4363	931270
Mbuti.DG	Altaian.DG	Koken_MLBA_o1	0.246915	0.00296747	83.2072	927410
Mbuti.DG	Ami.DG	Koken_MLBA_o1	0.236276	0.0028546	82.7705	928941
Mbuti.DG	Anatolia_BA	Koken_MLBA_o1	0.260914	0.00286788	90.9779	898139
Mbuti.DG	Anatolia_ChL	Koken_MLBA_o1	0.262286	0.00311526	84.1939	851257
Mbuti.DG	Anatolia_N	Koken_MLBA_o1	0.262219	0.00270033	97.1065	946032
Mbuti.DG	AR_EN	Koken_MLBA_o1	0.23492	0.00336233	69.8682	318599
Mbuti.DG	AR_Xianbei_IA	Koken_MLBA_o1	0.237641	0.0033839	70.2269	302742
Mbuti.DG	Armenia_ChL	Koken_MLBA_o1	0.264808	0.00281445	94.0888	894993
Mbuti.DG	Armenia_EBA	Koken_MLBA_o1	0.262164	0.00283073	92.6138	880125
Mbuti.DG	Armenia_MBA	Koken_MLBA_o1	0.264494	0.00320266	82.5856	746519
Mbuti.DG	Armenian.DG	Koken_MLBA_o1	0.259211	0.00278352	93.1233	928981
Mbuti.DG	Arslantepe_LC	Koken_MLBA_o1	0.258617	0.00264202	97.8862	941049
Mbuti.DG	Atayal.DG	Koken_MLBA_o1	0.233722	0.00302151	77.3527	927388
Mbuti.DG	Athabaskan_1100BP	Koken_MLBA_o1	0.243677	0.00289701	84.1133	903350
Mbuti.DG	Australian.DG	Koken_MLBA_o1	0.221385	0.00304988	72.588	926373
Mbuti.DG	Balkans_BronzeAge	Koken_MLBA_o1	0.269259	0.00269958	99.741	905066
Mbuti.DG	Balkans_Chalcolithic	Koken_MLBA_o1	0.263346	0.00267578	98.4185	918702
Mbuti.DG	Balkans_IronAge	Koken_MLBA_o1	0.265323	0.00327487	81.0176	648203
Mbuti.DG	Balochi.DG	Koken_MLBA_o1	0.253436	0.00281783	89.9399	928899
Mbuti.DG	Ban_Chiang	Koken_MLBA_o1	0.23251	0.00446402	52.0854	79583
Mbuti.DG	Basque.DG	Koken_MLBA_o1	0.268294	0.00284169	94.4136	928958
Mbuti.DG	BedouinB.DG	Koken_MLBA_o1	0.242815	0.00270731	89.6887	928898
Mbuti.DG	Bell_Beaker_Germany	Koken_MLBA_o1	0.272769	0.0027326	99.8201	927781
Mbuti.DG	Bengali.DG	Koken_MLBA_o1	0.246484	0.00280933	87.7376	928960
Mbuti.DG	Bergamo.DG	Koken_MLBA_o1	0.268163	0.00279178	96.0542	928922
Mbuti.DG	Bianbian	Koken_MLBA_o1	0.233802	0.00305061	76.6411	638860
Mbuti.DG	Boncuklu.SG	Koken_MLBA_o1	0.259251	0.00304174	85.231	872557
Mbuti.DG	Borovjanka17_HG	Koken_MLBA_o1	0.275296	0.0032531	84.6258	638210
Mbuti.DG	Boshan	Koken_MLBA_o1	0.236976	0.00306708	77.2645	850422
Mbuti.DG	Botai_Eneolithic	Koken_MLBA_o1	0.282316	0.00300354	93.9946	948988
Mbuti.DG	Bougainville.DG	Koken_MLBA_o1	0.221882	0.00289737	76.5804	928645
Mbuti.DG	BPgroup	Koken_MLBA_o1	0.277632	0.00286856	96.7844	926578
Mbuti.DG	Brahmin.DG	Koken_MLBA_o1	0.249737	0.00269304	92.7343	928974
Mbuti.DG	Brahui.DG	Koken_MLBA_o1	0.254076	0.00282783	89.8483	928950
Mbuti.DG	Bulgarian.DG	Koken_MLBA_o1	0.266022	0.00284446	93.5228	928854
Mbuti.DG	Burmese.DG	Koken_MLBA_o1	0.236205	0.00274992	85.8951	928968
Mbuti.DG	Burusho.DG	Koken_MLBA_o1	0.257332	0.0027923	92.1579	928886
Mbuti.DG	Bustan_BA	Koken_MLBA_o1	0.256692	0.00271124	94.6768	854856
Mbuti.DG	Bustan_EN	Koken_MLBA_o1	0.256252	0.00314772	81.4086	579560
Mbuti.DG	BZK002	Koken_MLBA_o1	0.261051	0.00326295	80.0045	697361
Mbuti.DG	Cambodian.DG	Koken_MLBA_o1	0.235012	0.00278616	84.3498	928955
Mbuti.DG	CamlibelTarlasi_LC	Koken_MLBA_o1	0.258048	0.00274076	94.1519	922234
Mbuti.DG	CentralSteppe_EMBA	Koken_MLBA_o1	0.271312	0.00300488	90.2905	948843
Mbuti.DG	Chandman_IA	Koken_MLBA_o1	0.263896	0.00266577	98.9943	937057
Mbuti.DG	Chane.DG	Koken_MLBA_o1	0.256553	0.00311022	82.4871	927600
Mbuti.DG	Chechen.DG	Koken_MLBA_o1	0.264703	0.00310309	85.3029	926980
Mbuti.DG	Chemurchek_northAlai	Koken_MLBA_o1	0.247713	0.00305703	81.0306	900937
Mbuti.DG	Chemurchek_southAltai	Koken_MLBA_o1	0.278332	0.0032574	85.4461	863041
Mbuti.DG	CHG	Koken_MLBA_o1	0.25676	0.00300603	85.4149	948627
Mbuti.DG	Chipewyan.DG	Koken_MLBA_o1	0.255289	0.00302603	84.3644	928955
Mbuti.DG	Chokhopani.SG	Koken_MLBA_o1	0.234616	0.00297114	78.9652	946793
Mbuti.DG	Chuanyun	Koken_MLBA_o1	0.232672	0.00328956	70.7303	294978
Mbuti.DG	Chukchi.DG	Koken_MLBA_o1	0.258668	0.0030142	85.8162	928033
Mbuti.DG	Clovis.SG	Koken_MLBA_o1	0.253663	0.00315872	80.3057	945035
Mbuti.DG	Corded_Ware_Czech_EN	Koken_MLBA_o1	0.274558	0.00276843	99.1744	909185
Mbuti.DG	Corded_Ware_Germany	Koken_MLBA_o1	0.277196	0.00281649	98.419	933559
Mbuti.DG	Cree.DG	Koken_MLBA_o1	0.259105	0.00293567	88.2608	928979
Mbuti.DG	Crete.DG	Koken_MLBA_o1	0.261271	0.0028045	93.1614	928695
Mbuti.DG	Czech.DG	Koken_MLBA_o1	0.272761	0.00318495	85.6405	927374
Mbuti.DG	Dai.DG	Koken_MLBA_o1	0.234185	0.00272728	85.8675	949009
Mbuti.DG	Dali_MLBA	Koken_MLBA_o1	0.278827	0.00302907	92.0502	818957
Mbuti.DG	Daur.DG	Koken_MLBA_o1	0.239008	0.00297239	80.4096	926762
Mbuti.DG	DevilsCave_N	Koken_MLBA_o1	0.235726	0.00286231	82.3553	948122
Mbuti.DG	DolgoeOzero_HG	Koken_MLBA_o1	0.254694	0.0031661	80.4441	609147
Mbuti.DG	Druze.DG	Koken_MLBA_o1	0.254445	0.00281103	90.5167	928930
Mbuti.DG	Dusun.DG	Koken_MLBA_o1	0.231932	0.00281251	82.4646	928900
Mbuti.DG	Dzharkutan1_BA	Koken_MLBA_o1	0.259013	0.00266626	97.1446	907127
Mbuti.DG	Dzhylinda-1	Koken_MLBA_o1	0.246802	0.00336951	73.2455	601538
Mbuti.DG	EastBaikal_BA	Koken_MLBA_o1	0.240796	0.00427263	56.3577	119985
Mbuti.DG	EastBaikal_M	Koken_MLBA_o1	0.239525	0.00314079	76.2626	927659
Mbuti.DG	EastBaikal_N	Koken_MLBA_o1	0.237683	0.0028774	82.6034	946453
Mbuti.DG	eastMongolia_preBA	Koken_MLBA_o1	0.23728	0.00315623	75.1783	574047
Mbuti.DG	Ebla_EMBA	Koken_MLBA_o1	0.254497	0.0028018	90.8332	894897
Mbuti.DG	Ekaterinovka	Koken_MLBA_o1	0.285225	0.00283543	100.593	948772
Mbuti.DG	Ekven_IA	Koken_MLBA_o1	0.250309	0.00284381	88.0186	937861
Mbuti.DG	ElMiron	Koken_MLBA_o1	0.255881	0.00326991	78.2533	578815
Mbuti.DG	English.DG	Koken_MLBA_o1	0.271447	0.00290299	93.5061	928970
Mbuti.DG	Eskimo_Chaplin.DG	Koken_MLBA_o1	0.249583	0.00311504	80.122	928061
Mbuti.DG	Eskimo_Naukan.DG	Koken_MLBA_o1	0.250633	0.00290805	86.1858	928957
Mbuti.DG	Eskimo_Sireniki.DG	Koken_MLBA_o1	0.249588	0.00292471	85.3376	928976
Mbuti.DG	Estonia_MN_CCC	Koken_MLBA_o1	0.283367	0.00341949	82.8681	294049
Mbuti.DG	Estonian.DG	Koken_MLBA_o1	0.272282	0.00287485	94.7118	928965
Mbuti.DG	Even.DG	Koken_MLBA_o1	0.245228	0.00282971	86.6619	929028
Mbuti.DG	Finnish.DG	Koken_MLBA_o1	0.27132	0.00284698	95.3009	929032
Mbuti.DG	Fofonovo_EN	Koken_MLBA_o1	0.242369	0.00294694	82.2445	766237
Mbuti.DG	French.DG	Koken_MLBA_o1	0.2685	0.00272975	98.3609	948971
Mbuti.DG	Geoksyur_EN	Koken_MLBA_o1	0.259163	0.00266985	97.0702	887378
Mbuti.DG	Georgian.DG	Koken_MLBA_o1	0.260464	0.00281953	92.3782	928989
Mbuti.DG	Globular_Amphora	Koken_MLBA_o1	0.264482	0.00277896	95.1733	905211
Mbuti.DG	Gonur1_BA	Koken_MLBA_o1	0.257725	0.00265226	97.1719	845844
Mbuti.DG	Greek.DG	Koken_MLBA_o1	0.265304	0.00287277	92.3512	928936
Mbuti.DG	Hajji_Firuz_C	Koken_MLBA_o1	0.256788	0.0027777	92.4464	895203
Mbuti.DG	Han.DG	Koken_MLBA_o1	0.236113	0.00274953	85.874	949003
Mbuti.DG	Hawaiian.DG	Koken_MLBA_o1	0.230361	0.00299162	77.002	925985
Mbuti.DG	Hazara.DG	Koken_MLBA_o1	0.251495	0.00284811	88.3025	928884
Mbuti.DG	Hezhen.DG	Koken_MLBA_o1	0.240523	0.0028077	85.6655	928985
Mbuti.DG	HMMH_MN	Koken_MLBA_o1	0.239072	0.00321879	74.2738	571745
Mbuti.DG	Hun_TianShan_1700BP	Koken_MLBA_o1	0.263539	0.00263934	99.8503	948998
Mbuti.DG	Hungarian.DG	Koken_MLBA_o1	0.269623	0.00283548	95.0891	928926
Mbuti.DG	Iberia_ChL	Koken_MLBA_o1	0.264338	0.00276759	95.5121	919888
Mbuti.DG	Iberia_EN	Koken_MLBA_o1	0.261958	0.00288987	90.6469	883438
Mbuti.DG	Iberia_MN	Koken_MLBA_o1	0.26321	0.00287081	91.685	851946
Mbuti.DG	Icelandic.DG	Koken_MLBA_o1	0.272446	0.00293949	92.6849	928989
Mbuti.DG	Igbo.DG	Koken_MLBA_o1	0.0817454	0.0017516	46.669	928965
Mbuti.DG	Igorot.DG	Koken_MLBA_o1	0.234563	0.0028365	82.6945	928921
Mbuti.DG	Iran_ChL	Koken_MLBA_o1	0.254738	0.0026972	94.4454	889383
Mbuti.DG	Iran_N	Koken_MLBA_o1	0.247486	0.00276678	89.4491	910568
Mbuti.DG	Iranian.DG	Koken_MLBA_o1	0.25526	0.00280284	91.0718	929003
Mbuti.DG	Iraqi_Jew.DG	Koken_MLBA_o1	0.253831	0.00272783	93.0523	928988
Mbuti.DG	irk030	Koken_MLBA_o1	0.251885	0.00315742	79.7755	948731
Mbuti.DG	Irula.DG	Koken_MLBA_o1	0.239604	0.00270524	88.5701	928966
Mbuti.DG	Israel_C	Koken_MLBA_o1	0.253017	0.00263109	96.1644	913153
Mbuti.DG	Itelman.DG	Koken_MLBA_o1	0.248229	0.00307393	80.7531	927727
Mbuti.DG	Itkul_HG	Koken_MLBA_o1	0.261849	0.00372798	70.2388	254987
Mbuti.DG	Japanese.DG	Koken_MLBA_o1	0.236338	0.00276069	85.6083	929003
Mbuti.DG	Jordan_EBA	Koken_MLBA_o1	0.251582	0.00273569	91.9629	791151
Mbuti.DG	Jordanian.DG	Koken_MLBA_o1	0.245359	0.00265276	92.4921	929034
Mbuti.DG	Kairan_MLBA	Koken_MLBA_o1	0.273945	0.00281267	97.3969	867633
Mbuti.DG	Kairan_MLBA_o	Koken_MLBA_o1	0.274761	0.00317498	86.5395	435860
Mbuti.DG	Kalash.DG	Koken_MLBA_o1	0.260778	0.00286342	91.0721	928977
Mbuti.DG	Kangju_1800BP	Koken_MLBA_o1	0.266949	0.00275224	96.9935	928108
Mbuti.DG	Kapu.DG	Koken_MLBA_o1	0.245027	0.0028138	87.0804	928974
Mbuti.DG	Karagash_MLBA	Koken_MLBA_o1	0.27663	0.00305222	90.6327	739236
Mbuti.DG	Karasuk.SG	Koken_MLBA_o1	0.26499	0.00272151	97.369	948666
Mbuti.DG	Karitiana.DG	Koken_MLBA_o1	0.256158	0.0029487	86.8714	948986
Mbuti.DG	Karluk_TianShan	Koken_MLBA_o1	0.253728	0.00292065	86.8739	928331
Mbuti.DG	Kashmiri_Pandit.DG	Koken_MLBA_o1	0.257321	0.00303468	84.7935	925835
Mbuti.DG	Kazakh_Mys_MLBA	Koken_MLBA_o1	0.277783	0.00281624	98.6362	840047
Mbuti.DG	Kennewick_WA.SG	Koken_MLBA_o1	0.249262	0.00326283	76.3945	513297
Mbuti.DG	Kharia.DG	Koken_MLBA_o1	0.239426	0.00291562	82.1185	925921
Mbuti.DG	Khi	Koken_MLBA_o1	0.282348	0.00285151	99.017	942193
Mbuti.DG	Khonda_Dora.DG	Koken_MLBA_o1	0.236602	0.00299042	79.12	927809
Mbuti.DG	Khovsgol	Koken_MLBA_o1	0.250813	0.00270452	92.7384	930833
Mbuti.DG	Kimak_Kazakhstan_1350BP	Koken_MLBA_o1	0.257944	0.0038101	67.6999	182853
Mbuti.DG	Kinh.DG	Koken_MLBA_o1	0.234613	0.00280885	83.5265	928904
Mbuti.DG	Kipchak	Koken_MLBA_o1	0.254819	0.0029421	86.6111	888153
Mbuti.DG	Klo	Koken_MLBA_o1	0.283356	0.0028708	98.7026	946832
Mbuti.DG	Kmed	Koken_MLBA_o1	0.282119	0.00284868	99.0351	945085
Mbuti.DG	Koken_EN1	Koken_MLBA_o1	0.272759	0.00347782	78.4283	948951
Mbuti.DG	Koken_EN2	Koken_MLBA_o1	0.275794	0.00343931	80.1889	560453
Mbuti.DG	Koken_MLBA	Koken_MLBA_o1	0.278683	0.00273239	101.992	943572
Mbuti.DG	Koken_MLBA_o2	Koken_MLBA_o1	0.270704	0.00328188	82.4844	753687
Mbuti.DG	Kolyma_M	Koken_MLBA_o1	0.250282	0.00334143	74.9026	946901
Mbuti.DG	Kongo.DG	Koken_MLBA_o1	0.0807007	0.0019428	41.5384	926439
Mbuti.DG	Korean.DG	Koken_MLBA_o1	0.23705	0.00279951	84.6758	928979
Mbuti.DG	Korean_Ulsan	Koken_MLBA_o1	0.235711	0.0026594	88.6333	949020
Mbuti.DG	Korean_Ulsan.SG	Koken_MLBA_o1	0.235575	0.00265772	88.6381	949020
Mbuti.DG	Krasnoyarsk_BA	Koken_MLBA_o1	0.243069	0.00318528	76.3103	948885
Mbuti.DG	Krasnoyarsk_MLBA	Koken_MLBA_o1	0.277955	0.00268707	103.442	924029
Mbuti.DG	Krasnoyarsk_MLBA_o	Koken_MLBA_o1	0.270305	0.00316766	85.3326	758234
Mbuti.DG	Kurumba.DG	Koken_MLBA_o1	0.236548	0.00286611	82.533	920715
Mbuti.DG	Kusunda.DG	Koken_MLBA_o1	0.235967	0.00281677	83.7721	928909
Mbuti.DG	Kyrgyz.DG	Koken_MLBA_o1	0.250929	0.00284599	88.1692	928946
Mbuti.DG	Kyzlbulak_MLBA1	Koken_MLBA_o1	0.27914	0.00337463	82.7172	672917
Mbuti.DG	Kyzlbulak_MLBA2	Koken_MLBA_o1	0.27351	0.00326306	83.8202	710148
Mbuti.DG	Lahu.DG	Koken_MLBA_o1	0.233756	0.00283439	82.4715	928917
Mbuti.DG	LateDorset.SG	Koken_MLBA_o1	0.244816	0.00356355	68.6999	272886
Mbuti.DG	LBK_EN	Koken_MLBA_o1	0.263057	0.00283823	92.6833	920448
Mbuti.DG	Lemande.DG	Koken_MLBA_o1	0.0818973	0.00176446	46.4149	928946
Mbuti.DG	Levant_N	Koken_MLBA_o1	0.247402	0.00283878	87.1511	760437
Mbuti.DG	Lezgin.DG	Koken_MLBA_o1	0.264203	0.00282057	93.6701	929005
Mbuti.DG	Liangdao1	Koken_MLBA_o1	0.232064	0.00336282	69.0089	354400
Mbuti.DG	Liangdao2	Koken_MLBA_o1	0.23472	0.00309707	75.7879	785871
Mbuti.DG	Lisakovskiy_MLBA_Alakul	Koken_MLBA_o1	0.27881	0.00313425	88.956	687910
Mbuti.DG	Loebanr_IA	Koken_MLBA_o1	0.256817	0.00258461	99.3639	939827
Mbuti.DG	MA1	Koken_MLBA_o1	0.271123	0.00330667	81.9926	675748
Mbuti.DG	Madiga.DG	Koken_MLBA_o1	0.244932	0.00272099	90.0157	928987
Mbuti.DG	Maitan_MLBA_Alakul	Koken_MLBA_o1	0.276697	0.00278417	99.3822	922714
Mbuti.DG	Maitan_MLBA_Alakul_o	Koken_MLBA_o1	0.279589	0.0029995	93.2121	849658
Mbuti.DG	Makrani.DG	Koken_MLBA_o1	0.248726	0.00281518	88.3518	928947
Mbuti.DG	Mala.DG	Koken_MLBA_o1	0.243314	0.00269949	90.133	929025
Mbuti.DG	Man_Bac	Koken_MLBA_o1	0.233889	0.00303233	77.1318	296547
Mbuti.DG	Mansi.DG	Koken_MLBA_o1	0.261507	0.00280085	93.367	928982
Mbuti.DG	Maori.DG	Koken_MLBA_o1	0.247332	0.0030792	80.3233	926385
Mbuti.DG	Mayan.DG	Koken_MLBA_o1	0.254161	0.00293606	86.5656	928839
Mbuti.DG	Mebrak.SG	Koken_MLBA_o1	0.236901	0.00313171	75.6458	647862
Mbuti.DG	Mergen6_HG	Koken_MLBA_o1	0.28358	0.00322451	87.9452	530767
Mbuti.DG	Miao.DG	Koken_MLBA_o1	0.235528	0.00277931	84.7432	928963
Mbuti.DG	Miaozigou_MN	Koken_MLBA_o1	0.23441	0.00339573	69.0307	289459
Mbuti.DG	Minoan_Lasithi	Koken_MLBA_o1	0.261537	0.00277328	94.3062	873776
Mbuti.DG	Minoan_Odigitria	Koken_MLBA_o1	0.261172	0.0034499	75.7042	244402
Mbuti.DG	Mixe.DG	Koken_MLBA_o1	0.254292	0.00287713	88.3839	929006
Mbuti.DG	Mixtec.DG	Koken_MLBA_o1	0.252965	0.00292202	86.5718	928928
Mbuti.DG	Mongola.DG	Koken_MLBA_o1	0.239033	0.00274906	86.9507	928982
Mbuti.DG	Mongolia_EIA_SlabGrave_1	Koken_MLBA_o1	0.241849	0.00267048	90.5638	934169
Mbuti.DG	Mongolia_LBA_Ulaanzukh_2	Koken_MLBA_o1	0.239615	0.00272567	87.9103	856310
Mbuti.DG	Murzikha	Koken_MLBA_o1	0.287217	0.00287444	99.9211	935670
Mbuti.DG	Mycenaean	Koken_MLBA_o1	0.250279	0.00306817	81.5728	378528
Mbuti.DG	Nahua.DG	Koken_MLBA_o1	0.255978	0.00304556	84.0495	927916
Mbuti.DG	Natufian	Koken_MLBA_o1	0.235859	0.00299167	78.8388	484766
Mbuti.DG	Naxi.DG	Koken_MLBA_o1	0.236238	0.00278613	84.7909	929023
Mbuti.DG	Nomad_Kazakhstan_1700BP	Koken_MLBA_o1	0.243969	0.00296317	82.3337	918715
Mbuti.DG	Nomad_Kazakhstan_IA	Koken_MLBA_o1	0.268149	0.00318582	84.1695	428350
Mbuti.DG	North_Ossetian.DG	Koken_MLBA_o1	0.262136	0.00277504	94.462	928997
Mbuti.DG	Nui_Nap	Koken_MLBA_o1	0.233954	0.00320868	72.9128	316127
Mbuti.DG	Okunevo	Koken_MLBA_o1	0.26665	0.00278359	95.7935	948983
Mbuti.DG	Omskaya_HG	Koken_MLBA_o1	0.274044	0.00320031	85.6302	567548
Mbuti.DG	Onge.DG	Koken_MLBA_o1	0.229892	0.00298031	77.1369	928463
Mbuti.DG	Orcadian.DG	Koken_MLBA_o1	0.271287	0.00292439	92.7669	928959
Mbuti.DG	Oroqen.DG	Koken_MLBA_o1	0.241212	0.00287301	83.9579	928934
Mbuti.DG	Oy_Dzhaylau_MLBA	Koken_MLBA_o1	0.278283	0.00286032	97.2909	876212
Mbuti.DG	Oy_Dzhaylau_MLBA_o	Koken_MLBA_o1	0.284924	0.00384004	74.1981	224983
Mbuti.DG	Palestinian.DG	Koken_MLBA_o1	0.245757	0.00278099	88.37	929026
Mbuti.DG	Papuan.DG	Koken_MLBA_o1	0.219159	0.00282866	77.478	949010
Mbuti.DG	Parkhai_EBA	Koken_MLBA_o1	0.255647	0.00309772	82.5277	775973
Mbuti.DG	Parkhai_EN	Koken_MLBA_o1	0.254587	0.00273971	92.925	873108
Mbuti.DG	Parkhai_LBA	Koken_MLBA_o1	0.257337	0.00326599	78.793	739963
Mbuti.DG	Parkhai_MBA	Koken_MLBA_o1	0.257119	0.00310286	82.865	715142
Mbuti.DG	Pathan.DG	Koken_MLBA_o1	0.257715	0.00285845	90.1587	928982
Mbuti.DG	Petrovka	Koken_MLBA_o1	0.276722	0.00331928	83.3681	284186
Mbuti.DG	Piapoco.DG	Koken_MLBA_o1	0.252703	0.00298389	84.6892	928887
Mbuti.DG	Pima.DG	Koken_MLBA_o1	0.254055	0.00290598	87.4249	928916
Mbuti.DG	Polish.DG	Koken_MLBA_o1	0.273072	0.00305352	89.4285	927244
Mbuti.DG	Priobrazhenka_LBA	Koken_MLBA_o1	0.273369	0.00371786	73.5287	270117
Mbuti.DG	Priobrazhenka_MLBA	Koken_MLBA_o1	0.277058	0.00746612	37.1087	27057
Mbuti.DG	Protoka_HG	Koken_MLBA_o1	0.273029	0.00327141	83.4591	809903
Mbuti.DG	Punjabi.DG	Koken_MLBA_o1	0.249407	0.00267136	93.3631	929059
Mbuti.DG	Qihe	Koken_MLBA_o1	0.232912	0.00329104	70.7716	310586
Mbuti.DG	Quechua.DG	Koken_MLBA_o1	0.255365	0.00280301	91.1038	929013
Mbuti.DG	Relli.DG	Koken_MLBA_o1	0.243352	0.00275535	88.3198	929010
Mbuti.DG	Russia_Bolshoy	Koken_MLBA_o1	0.268504	0.00283324	94.7693	889467
Mbuti.DG	Russian.DG	Koken_MLBA_o1	0.270413	0.0028699	94.224	928999
Mbuti.DG	Saka_Kazakhstan_2500BP	Koken_MLBA_o1	0.263349	0.00279978	94.0606	928734
Mbuti.DG	Saka_TianShan_2150BP	Koken_MLBA_o1	0.26498	0.00275083	96.3272	935716
Mbuti.DG	Samaritan.DG	Koken_MLBA_o1	0.254876	0.00292302	87.1962	924034
Mbuti.DG	Samdzong.SG	Koken_MLBA_o1	0.235492	0.00276944	85.0323	948506
Mbuti.DG	Sappali_Tepe_BA	Koken_MLBA_o1	0.256538	0.00263124	97.4969	942148
Mbuti.DG	Saqqaq.SG	Koken_MLBA_o1	0.247608	0.00305683	81.0015	903741
Mbuti.DG	Sarazm_EN	Koken_MLBA_o1	0.26554	0.00301164	88.1715	773478
Mbuti.DG	Sardinian.DG	Koken_MLBA_o1	0.261971	0.00275922	94.9439	949013
Mbuti.DG	Sarmatian	Koken_MLBA_o1	0.270437	0.00269524	100.339	948698
Mbuti.DG	Satan_MLBA_Alakul	Koken_MLBA_o1	0.275901	0.00309459	89.1557	779702
Mbuti.DG	Scythian_Hungary_2400BP	Koken_MLBA_o1	0.267746	0.00282114	94.9068	886434
Mbuti.DG	Shahr_I_Sokhta_BA1	Koken_MLBA_o1	0.256358	0.00276114	92.845	835662
Mbuti.DG	She.DG	Koken_MLBA_o1	0.236789	0.00286196	82.7366	928862
Mbuti.DG	SHG	Koken_MLBA_o1	0.280364	0.00298347	93.9725	894033
Mbuti.DG	Shimao_LN	Koken_MLBA_o1	0.235373	0.00286187	82.2445	939819
Mbuti.DG	Shoendykol_MLBA_Fedorovo	Koken_MLBA_o1	0.274789	0.00288859	95.1289	864294
Mbuti.DG	Sindhi.DG	Koken_MLBA_o1	0.256902	0.00285677	89.9274	928927
Mbuti.DG	Sintashta_MLBA	Koken_MLBA_o1	0.277698	0.00266427	104.231	943946
Mbuti.DG	Sintashta_MLBA_o	Koken_MLBA_o1	0.282356	0.00283843	99.4762	893307
Mbuti.DG	Solyanka_MLBA	Koken_MLBA_o1	0.279597	0.00356905	78.3395	360517
Mbuti.DG	Sosnoviy_HG	Koken_MLBA_o1	0.284106	0.00342269	83.0068	581218
Mbuti.DG	Spanish.DG	Koken_MLBA_o1	0.263642	0.00285661	92.2921	928918
Mbuti.DG	Srubnaya	Koken_MLBA_o1	0.277994	0.00273443	101.664	941080
Mbuti.DG	Srubnaya_o	Koken_MLBA_o1	0.281497	0.00335579	83.8839	456246
Mbuti.DG	Suogang	Koken_MLBA_o1	0.226879	0.00486697	46.616	70955
Mbuti.DG	Surui.DG	Koken_MLBA_o1	0.255535	0.00302038	84.6036	928904
Mbuti.DG	Tagar	Koken_MLBA_o1	0.270187	0.00274852	98.3027	944952
Mbuti.DG	Tajik.DG	Koken_MLBA_o1	0.2631	0.00278017	94.6345	928990
Mbuti.DG	Tanshishan	Koken_MLBA_o1	0.234813	0.00301337	77.9238	384046
Mbuti.DG	Tarim_EMBA1	Koken_MLBA_o1	0.28875	0.00320192	90.1805	939111
Mbuti.DG	TellKurdu_EC	Koken_MLBA_o1	0.256464	0.00305992	83.8139	588209
Mbuti.DG	Tepe_Anau_EN	Koken_MLBA_o1	0.254694	0.00283023	89.9906	828280
Mbuti.DG	Tepe_Hissar_C	Koken_MLBA_o1	0.256159	0.00270254	94.7843	866974
Mbuti.DG	Tepecik.SG	Koken_MLBA_o1	0.256201	0.00292877	87.4773	635577
Mbuti.DG	Thai.DG	Koken_MLBA_o1	0.234159	0.00283675	82.545	928918
Mbuti.DG	Tianyuan	Koken_MLBA_o1	0.225004	0.00306983	73.2952	791597
Mbuti.DG	Tlingit.DG	Koken_MLBA_o1	0.262417	0.00279535	93.8761	928989
Mbuti.DG	Tu.DG	Koken_MLBA_o1	0.237386	0.00282883	83.9166	928946
Mbuti.DG	Tubalar.DG	Koken_MLBA_o1	0.25559	0.00283992	89.999	928986
Mbuti.DG	Tujia.DG	Koken_MLBA_o1	0.236786	0.0028052	84.4095	928909
Mbuti.DG	Turkish.DG	Koken_MLBA_o1	0.25923	0.00291747	88.8543	928992
Mbuti.DG	Tuscan.DG	Koken_MLBA_o1	0.2649	0.00286299	92.5254	928956
Mbuti.DG	Ukraine_N	Koken_MLBA_o1	0.280149	0.00285869	97.9993	870821
Mbuti.DG	UKY	Koken_MLBA_o1	0.248635	0.00316692	78.51	750504
Mbuti.DG	Ulaanzuukh_SlabGrave	Koken_MLBA_o1	0.239584	0.00266738	89.82	942482
Mbuti.DG	Ulchi.DG	Koken_MLBA_o1	0.240384	0.00297236	80.8732	928930
Mbuti.DG	UOO_M	Koken_MLBA_o1	0.285013	0.00285914	99.6848	918240
Mbuti.DG	Upper_YR_IA	Koken_MLBA_o1	0.236179	0.00275688	85.669	917160
Mbuti.DG	Upper_YR_LN	Koken_MLBA_o1	0.235883	0.00273314	86.3047	944251
Mbuti.DG	UpperVolga	Koken_MLBA_o1	0.285458	0.0028606	99.7895	948318
Mbuti.DG	USR1	Koken_MLBA_o1	0.254507	0.00308532	82.4896	948826
Mbuti.DG	Ust_Ishim	Koken_MLBA_o1	0.221278	0.00302063	73.2557	946923
Mbuti.DG	UstIsha_HG	Koken_MLBA_o1	0.257803	0.00382561	67.3887	218191
Mbuti.DG	Uygur.DG	Koken_MLBA_o1	0.251256	0.00279376	89.9348	928960
Mbuti.DG	Varna	Koken_MLBA_o1	0.263685	0.00324613	81.2306	429447
Mbuti.DG	Vengerovo2_HG	Koken_MLBA_o1	0.270812	0.00294543	91.943	945967
Mbuti.DG	Villabruna	Koken_MLBA_o1	0.271307	0.00295075	91.9451	929725
Mbuti.DG	WestBaikal_EN	Koken_MLBA_o1	0.241353	0.00269043	89.708	949012
Mbuti.DG	WestBaikal_LNBA	Koken_MLBA_o1	0.248921	0.00274273	90.7568	949020
Mbuti.DG	WHG	Koken_MLBA_o1	0.272876	0.0028473	95.8366	948828
Mbuti.DG	WLR_BA	Koken_MLBA_o1	0.23539	0.00302378	77.8462	530916
Mbuti.DG	WLR_BA_o	Koken_MLBA_o1	0.2369	0.00320608	73.8906	668739
Mbuti.DG	WLR_LN	Koken_MLBA_o1	0.235528	0.00289738	81.2901	805228
Mbuti.DG	WLR_MN	Koken_MLBA_o1	0.237344	0.00291692	81.368	943313
Mbuti.DG	Wusun_TianShan_2200BP	Koken_MLBA_o1	0.266724	0.00287453	92.7886	921926
Mbuti.DG	Xiaogao	Koken_MLBA_o1	0.234504	0.00307557	76.2472	814254
Mbuti.DG	Xiaojingshan	Koken_MLBA_o1	0.234605	0.00297127	78.9579	524886
Mbuti.DG	Xibo.DG	Koken_MLBA_o1	0.236044	0.00279723	84.3847	928921
Mbuti.DG	Xitoucun	Koken_MLBA_o1	0.231064	0.00290523	79.5337	519081
Mbuti.DG	Yadava.DG	Koken_MLBA_o1	0.24771	0.00285282	86.8296	928946
Mbuti.DG	Yakut.DG	Koken_MLBA_o1	0.244483	0.00286602	85.304	928928
Mbuti.DG	Yakutia_LN	Koken_MLBA_o1	0.242238	0.00282324	85.8016	948993
Mbuti.DG	Yakutia_MN	Koken_MLBA_o1	0.249813	0.00347589	71.8703	366197
Mbuti.DG	Yakutia_UP	Koken_MLBA_o1	0.256191	0.00371078	69.0398	219053
Mbuti.DG	Yamnaya_Samara	Koken_MLBA_o1	0.277731	0.00277599	100.048	940379
Mbuti.DG	Yemenite_Jew.DG	Koken_MLBA_o1	0.242943	0.00272463	89.1656	928961
Mbuti.DG	Yi.DG	Koken_MLBA_o1	0.235576	0.0027734	84.9413	928951
Mbuti.DG	YR_LBIA	Koken_MLBA_o1	0.234851	0.00268303	87.5321	944328
Mbuti.DG	YR_LN	Koken_MLBA_o1	0.235748	0.00268746	87.7213	948529
Mbuti.DG	YR_MN	Koken_MLBA_o1	0.23548	0.00274481	85.791	944607
Mbuti.DG	Yumin	Koken_MLBA_o1	0.235848	0.00303116	77.8081	773073
Mbuti.DG	Zapotec.DG	Koken_MLBA_o1	0.254028	0.00285435	88.9969	928914
Mbuti.DG	Zevakinskiy_LBA	Koken_MLBA_o1	0.273099	0.00278821	97.9477	879843
Mbuti.DG	Zevakinskiy_LBA_o1	Koken_MLBA_o1	0.266692	0.00335326	79.5323	682167
Mbuti.DG	Zevakinskiy_LBA_o2	Koken_MLBA_o1	0.27585	0.00322133	85.6323	707316
Mbuti.DG	Abkhasian.DG	Koken_MLBA_o2	0.25389	0.00278676	91.1061	826529
Mbuti.DG	Adygei.DG	Koken_MLBA_o2	0.254968	0.00282105	90.3807	826491
Mbuti.DG	Afanasievo	Koken_MLBA_o2	0.270015	0.00274296	98.4393	839160
Mbuti.DG	Afanasievo_Mongolia	Koken_MLBA_o2	0.268307	0.00298482	89.8903	739824
Mbuti.DG	AfontovaGora_HG	Koken_MLBA_o2	0.278596	0.00869075	32.0566	18508
Mbuti.DG	AG2	Koken_MLBA_o2	0.276755	0.00508083	54.4704	69165
Mbuti.DG	AG3	Koken_MLBA_o2	0.285274	0.00391899	72.7926	229070
Mbuti.DG	Aktogai_MLBA	Koken_MLBA_o2	0.266981	0.00285161	93.6248	790504
Mbuti.DG	Alalakh_MLBA	Koken_MLBA_o2	0.246732	0.00258783	95.3433	839845
Mbuti.DG	Alan	Koken_MLBA_o2	0.25832	0.00284974	90.6468	839807
Mbuti.DG	Albanian.DG	Koken_MLBA_o2	0.25255	0.00296887	85.0662	825678
Mbuti.DG	Aleut.DG	Koken_MLBA_o2	0.270143	0.00290557	92.9743	826567
Mbuti.DG	Altai_5500BP	Koken_MLBA_o2	0.288227	0.00326724	88.2174	583932
Mbuti.DG	Altai_6500BP	Koken_MLBA_o2	0.292528	0.00367068	79.6932	353580
Mbuti.DG	Altai_7500BP	Koken_MLBA_o2	0.288943	0.00338378	85.3905	536298
Mbuti.DG	Altai_MLBA	Koken_MLBA_o2	0.271939	0.00274643	99.0154	831137
Mbuti.DG	Altaian.DG	Koken_MLBA_o2	0.267	0.00320642	83.2704	825144
Mbuti.DG	Ami.DG	Koken_MLBA_o2	0.26011	0.00301225	86.3508	826513
Mbuti.DG	Anatolia_BA	Koken_MLBA_o2	0.250922	0.00294049	85.3334	806444
Mbuti.DG	Anatolia_ChL	Koken_MLBA_o2	0.253687	0.00304617	83.2806	768186
Mbuti.DG	Anatolia_N	Koken_MLBA_o2	0.248311	0.00267153	92.9471	841942
Mbuti.DG	AR_EN	Koken_MLBA_o2	0.264041	0.00363176	72.7033	288040
Mbuti.DG	AR_Xianbei_IA	Koken_MLBA_o2	0.263692	0.00360346	73.1773	272124
Mbuti.DG	Armenia_ChL	Koken_MLBA_o2	0.253556	0.00274302	92.4367	802933
Mbuti.DG	Armenia_EBA	Koken_MLBA_o2	0.251302	0.00286633	87.6738	791065
Mbuti.DG	Armenia_MBA	Koken_MLBA_o2	0.254487	0.00316986	80.2833	678086
Mbuti.DG	Armenian.DG	Koken_MLBA_o2	0.248658	0.00275709	90.1886	826551
Mbuti.DG	Arslantepe_LC	Koken_MLBA_o2	0.248756	0.00265396	93.73	838587
Mbuti.DG	Atayal.DG	Koken_MLBA_o2	0.2604	0.00320606	81.2212	825161
Mbuti.DG	Athabaskan_1100BP	Koken_MLBA_o2	0.264193	0.00306571	86.1768	807571
Mbuti.DG	Australian.DG	Koken_MLBA_o2	0.231885	0.00308838	75.0829	824186
Mbuti.DG	Balkans_BronzeAge	Koken_MLBA_o2	0.257194	0.00267008	96.3246	811746
Mbuti.DG	Balkans_Chalcolithic	Koken_MLBA_o2	0.250782	0.00267403	93.7843	821966
Mbuti.DG	Balkans_IronAge	Koken_MLBA_o2	0.253491	0.00327161	77.4819	596437
Mbuti.DG	Balochi.DG	Koken_MLBA_o2	0.247713	0.0028654	86.4497	826483
Mbuti.DG	Ban_Chiang	Koken_MLBA_o2	0.248373	0.00469329	52.9209	74151
Mbuti.DG	Basque.DG	Koken_MLBA_o2	0.255417	0.00282356	90.4593	826532
Mbuti.DG	BedouinB.DG	Koken_MLBA_o2	0.235496	0.00269771	87.2949	826475
Mbuti.DG	Bell_Beaker_Germany	Koken_MLBA_o2	0.263263	0.00272394	96.6481	827610
Mbuti.DG	Bengali.DG	Koken_MLBA_o2	0.250451	0.0027584	90.7955	826526
Mbuti.DG	Bergamo.DG	Koken_MLBA_o2	0.253029	0.00276981	91.3524	826493
Mbuti.DG	Bianbian	Koken_MLBA_o2	0.263091	0.00331273	79.4182	586611
Mbuti.DG	Boncuklu.SG	Koken_MLBA_o2	0.247672	0.00316241	78.3177	778526
Mbuti.DG	Borovjanka17_HG	Koken_MLBA_o2	0.285278	0.00338043	84.391	571378
Mbuti.DG	Boshan	Koken_MLBA_o2	0.262437	0.0033559	78.2017	766224
Mbuti.DG	Botai_Eneolithic	Koken_MLBA_o2	0.28747	0.00302891	94.9088	843971
Mbuti.DG	Bougainville.DG	Koken_MLBA_o2	0.234928	0.00283636	82.8275	826272
Mbuti.DG	BPgroup	Koken_MLBA_o2	0.269157	0.00285327	94.333	827818
Mbuti.DG	Brahmin.DG	Koken_MLBA_o2	0.249644	0.00270891	92.1566	826544
Mbuti.DG	Brahui.DG	Koken_MLBA_o2	0.248842	0.00282063	88.2221	826511
Mbuti.DG	Bulgarian.DG	Koken_MLBA_o2	0.255029	0.00289023	88.2385	826457
Mbuti.DG	Burmese.DG	Koken_MLBA_o2	0.257669	0.00287067	89.7591	826538
Mbuti.DG	Burusho.DG	Koken_MLBA_o2	0.254052	0.00283326	89.668	826463
Mbuti.DG	Bustan_BA	Koken_MLBA_o2	0.252913	0.00271	93.3261	770697
Mbuti.DG	Bustan_EN	Koken_MLBA_o2	0.248239	0.0032467	76.4588	532375
Mbuti.DG	BZK002	Koken_MLBA_o2	0.284085	0.00347188	81.8244	633836
Mbuti.DG	Cambodian.DG	Koken_MLBA_o2	0.253606	0.00285108	88.9508	826517
Mbuti.DG	CamlibelTarlasi_LC	Koken_MLBA_o2	0.247254	0.00271735	90.9909	824184
Mbuti.DG	CentralSteppe_EMBA	Koken_MLBA_o2	0.286032	0.00311034	91.9616	843854
Mbuti.DG	Chandman_IA	Koken_MLBA_o2	0.269953	0.0027753	97.2701	835523
Mbuti.DG	Chane.DG	Koken_MLBA_o2	0.273753	0.00326546	83.833	825292
Mbuti.DG	Chechen.DG	Koken_MLBA_o2	0.25462	0.00296885	85.7639	824772
Mbuti.DG	Chemurchek_northAlai	Koken_MLBA_o2	0.271574	0.00318629	85.2322	807819
Mbuti.DG	Chemurchek_southAltai	Koken_MLBA_o2	0.275526	0.00329822	83.5379	777245
Mbuti.DG	CHG	Koken_MLBA_o2	0.249081	0.00293706	84.8062	843671
Mbuti.DG	Chipewyan.DG	Koken_MLBA_o2	0.276714	0.00315789	87.6263	826527
Mbuti.DG	Chokhopani.SG	Koken_MLBA_o2	0.258435	0.00319586	80.8657	842021
Mbuti.DG	Chuanyun	Koken_MLBA_o2	0.256733	0.00377707	67.9715	274233
Mbuti.DG	Chukchi.DG	Koken_MLBA_o2	0.271121	0.00304576	89.016	825713
Mbuti.DG	Clovis.SG	Koken_MLBA_o2	0.273383	0.00334663	81.6891	840924
Mbuti.DG	Corded_Ware_Czech_EN	Koken_MLBA_o2	0.264704	0.00276623	95.6912	814357
Mbuti.DG	Corded_Ware_Germany	Koken_MLBA_o2	0.266501	0.00276337	96.4407	832247
Mbuti.DG	Cree.DG	Koken_MLBA_o2	0.270738	0.00305446	88.637	826550
Mbuti.DG	Crete.DG	Koken_MLBA_o2	0.251886	0.00287013	87.7611	826272
Mbuti.DG	Czech.DG	Koken_MLBA_o2	0.264086	0.00314471	83.978	825144
Mbuti.DG	Dai.DG	Koken_MLBA_o2	0.257101	0.00289667	88.7575	843986
Mbuti.DG	Dali_MLBA	Koken_MLBA_o2	0.268751	0.00287091	93.6118	737597
Mbuti.DG	Daur.DG	Koken_MLBA_o2	0.263527	0.00318523	82.7343	824599
Mbuti.DG	DevilsCave_N	Koken_MLBA_o2	0.262913	0.00307692	85.4467	843218
Mbuti.DG	DolgoeOzero_HG	Koken_MLBA_o2	0.283567	0.00341674	82.9933	543909
Mbuti.DG	Druze.DG	Koken_MLBA_o2	0.24231	0.00267679	90.5226	826493
Mbuti.DG	Dusun.DG	Koken_MLBA_o2	0.255198	0.00300003	85.0651	826456
Mbuti.DG	Dzharkutan1_BA	Koken_MLBA_o2	0.252015	0.002663	94.636	812762
Mbuti.DG	Dzhylinda-1	Koken_MLBA_o2	0.270881	0.00341464	79.3295	545351
Mbuti.DG	EastBaikal_BA	Koken_MLBA_o2	0.267315	0.00449444	59.4767	107123
Mbuti.DG	EastBaikal_M	Koken_MLBA_o2	0.264386	0.00335943	78.6995	824907
Mbuti.DG	EastBaikal_N	Koken_MLBA_o2	0.26524	0.00300975	88.127	841712
Mbuti.DG	eastMongolia_preBA	Koken_MLBA_o2	0.264519	0.00335874	78.7554	526025
Mbuti.DG	Ebla_EMBA	Koken_MLBA_o2	0.245004	0.00268742	91.1667	803039
Mbuti.DG	Ekaterinovka	Koken_MLBA_o2	0.279499	0.00286011	97.7229	843825
Mbuti.DG	Ekven_IA	Koken_MLBA_o2	0.272659	0.00302528	90.1267	834720
Mbuti.DG	ElMiron	Koken_MLBA_o2	0.255432	0.00331084	77.1502	531803
Mbuti.DG	English.DG	Koken_MLBA_o2	0.259605	0.00293274	88.5197	826539
Mbuti.DG	Eskimo_Chaplin.DG	Koken_MLBA_o2	0.274168	0.00330894	82.8567	825740
Mbuti.DG	Eskimo_Naukan.DG	Koken_MLBA_o2	0.275163	0.00309792	88.8219	826526
Mbuti.DG	Eskimo_Sireniki.DG	Koken_MLBA_o2	0.272789	0.0031241	87.3176	826537
Mbuti.DG	Estonia_MN_CCC	Koken_MLBA_o2	0.278911	0.00354142	78.7567	272246
Mbuti.DG	Estonian.DG	Koken_MLBA_o2	0.261551	0.00290166	90.1385	826535
Mbuti.DG	Even.DG	Koken_MLBA_o2	0.268432	0.0028773	93.293	826591
Mbuti.DG	Finnish.DG	Koken_MLBA_o2	0.262873	0.00279166	94.1637	826594
Mbuti.DG	Fofonovo_EN	Koken_MLBA_o2	0.26636	0.00325914	81.727	694893
Mbuti.DG	French.DG	Koken_MLBA_o2	0.257103	0.00277179	92.7568	843960
Mbuti.DG	Geoksyur_EN	Koken_MLBA_o2	0.252927	0.00271502	93.1582	798093
Mbuti.DG	Georgian.DG	Koken_MLBA_o2	0.250892	0.00279149	89.8775	826550
Mbuti.DG	Globular_Amphora	Koken_MLBA_o2	0.252808	0.00275689	91.7002	811276
Mbuti.DG	Gonur1_BA	Koken_MLBA_o2	0.250672	0.00267457	93.7241	763345
Mbuti.DG	Greek.DG	Koken_MLBA_o2	0.254105	0.00285825	88.9024	826505
Mbuti.DG	Hajji_Firuz_C	Koken_MLBA_o2	0.248459	0.00272447	91.1954	804099
Mbuti.DG	Han.DG	Koken_MLBA_o2	0.260872	0.00298593	87.3674	843983
Mbuti.DG	Hawaiian.DG	Koken_MLBA_o2	0.252385	0.00304742	82.8193	823903
Mbuti.DG	Hazara.DG	Koken_MLBA_o2	0.259082	0.00286744	90.3531	826474
Mbuti.DG	Hezhen.DG	Koken_MLBA_o2	0.264234	0.00299631	88.1864	826559
Mbuti.DG	HMMH_MN	Koken_MLBA_o2	0.267198	0.00343849	77.7078	512134
Mbuti.DG	Hun_TianShan_1700BP	Koken_MLBA_o2	0.26563	0.0026555	100.03	843983
Mbuti.DG	Hungarian.DG	Koken_MLBA_o2	0.258472	0.00284705	90.7858	826499
Mbuti.DG	Iberia_ChL	Koken_MLBA_o2	0.252581	0.00275281	91.7541	822245
Mbuti.DG	Iberia_EN	Koken_MLBA_o2	0.249534	0.00285114	87.5207	793090
Mbuti.DG	Iberia_MN	Koken_MLBA_o2	0.253851	0.00283619	89.5044	767840
Mbuti.DG	Icelandic.DG	Koken_MLBA_o2	0.260813	0.00287853	90.6063	826540
Mbuti.DG	Igbo.DG	Koken_MLBA_o2	0.0810876	0.00176507	45.9402	826513
Mbuti.DG	Igorot.DG	Koken_MLBA_o2	0.257916	0.00302436	85.2795	826492
Mbuti.DG	Iran_ChL	Koken_MLBA_o2	0.245912	0.00272752	90.1595	797807
Mbuti.DG	Iran_N	Koken_MLBA_o2	0.241548	0.00275193	87.7739	815890
Mbuti.DG	Iranian.DG	Koken_MLBA_o2	0.246529	0.00281013	87.7286	826563
Mbuti.DG	Iraqi_Jew.DG	Koken_MLBA_o2	0.242687	0.00276282	87.8402	826554
Mbuti.DG	irk030	Koken_MLBA_o2	0.277023	0.00324634	85.334	843736
Mbuti.DG	Irula.DG	Koken_MLBA_o2	0.24496	0.00279462	87.6541	826529
Mbuti.DG	Israel_C	Koken_MLBA_o2	0.242408	0.00261845	92.5767	817762
Mbuti.DG	Itelman.DG	Koken_MLBA_o2	0.275494	0.00335487	82.1178	825464
Mbuti.DG	Itkul_HG	Koken_MLBA_o2	0.284979	0.00387035	73.6313	232097
Mbuti.DG	Japanese.DG	Koken_MLBA_o2	0.262195	0.00301125	87.072	826571
Mbuti.DG	Jordan_EBA	Koken_MLBA_o2	0.243161	0.00282029	86.2185	720022
Mbuti.DG	Jordanian.DG	Koken_MLBA_o2	0.23712	0.00267796	88.5451	826595
Mbuti.DG	Kairan_MLBA	Koken_MLBA_o2	0.263736	0.00284599	92.6695	782014
Mbuti.DG	Kairan_MLBA_o	Koken_MLBA_o2	0.271932	0.0032002	84.9734	402588
Mbuti.DG	Kalash.DG	Koken_MLBA_o2	0.257432	0.00276326	93.1625	826548
Mbuti.DG	Kangju_1800BP	Koken_MLBA_o2	0.262579	0.00274403	95.6911	825868
Mbuti.DG	Kapu.DG	Koken_MLBA_o2	0.248664	0.00279771	88.8813	826537
Mbuti.DG	Karagash_MLBA	Koken_MLBA_o2	0.265306	0.00302917	87.584	674691
Mbuti.DG	Karasuk.SG	Koken_MLBA_o2	0.27174	0.00278874	97.4416	843763
Mbuti.DG	Karitiana.DG	Koken_MLBA_o2	0.274544	0.003118	88.0511	843966
Mbuti.DG	Karluk_TianShan	Koken_MLBA_o2	0.262941	0.00289221	90.9134	826079
Mbuti.DG	Kashmiri_Pandit.DG	Koken_MLBA_o2	0.254632	0.00302472	84.1837	823677
Mbuti.DG	Kazakh_Mys_MLBA	Koken_MLBA_o2	0.265825	0.00274501	96.8393	759569
Mbuti.DG	Kennewick_WA.SG	Koken_MLBA_o2	0.270542	0.00347551	77.8424	453163
Mbuti.DG	Kharia.DG	Koken_MLBA_o2	0.245111	0.00292906	83.6824	823751
Mbuti.DG	Khi	Koken_MLBA_o2	0.274609	0.00285196	96.2878	839325
Mbuti.DG	Khonda_Dora.DG	Koken_MLBA_o2	0.245735	0.00299065	82.1677	825580
Mbuti.DG	Khovsgol	Koken_MLBA_o2	0.278375	0.00286944	97.0135	831002
Mbuti.DG	Kimak_Kazakhstan_1350BP	Koken_MLBA_o2	0.268616	0.00381602	70.3917	163041
Mbuti.DG	Kinh.DG	Koken_MLBA_o2	0.25997	0.00296564	87.6604	826470
Mbuti.DG	Kipchak	Koken_MLBA_o2	0.260568	0.0029711	87.7008	790367
Mbuti.DG	Klo	Koken_MLBA_o2	0.277267	0.00286518	96.7711	842518
Mbuti.DG	Kmed	Koken_MLBA_o2	0.274649	0.00285414	96.2282	841367
Mbuti.DG	Koken_EN1	Koken_MLBA_o2	0.287594	0.00329909	87.1736	843940
Mbuti.DG	Koken_EN2	Koken_MLBA_o2	0.287284	0.00350497	81.9646	515648
Mbuti.DG	Koken_MLBA	Koken_MLBA_o2	0.268455	0.00273545	98.1392	840475
Mbuti.DG	Koken_MLBA_o1	Koken_MLBA_o2	0.270704	0.00328188	82.4844	753687
Mbuti.DG	Kolyma_M	Koken_MLBA_o2	0.273762	0.00333851	82.0014	842019
Mbuti.DG	Kongo.DG	Koken_MLBA_o2	0.0790373	0.00194873	40.5583	824323
Mbuti.DG	Korean.DG	Koken_MLBA_o2	0.26283	0.00302026	87.0222	826541
Mbuti.DG	Korean_Ulsan	Koken_MLBA_o2	0.262014	0.00287842	91.0271	843995
Mbuti.DG	Korean_Ulsan.SG	Koken_MLBA_o2	0.261813	0.00287781	90.9764	843995
Mbuti.DG	Krasnoyarsk_BA	Koken_MLBA_o2	0.269551	0.00331223	81.3805	843895
Mbuti.DG	Krasnoyarsk_MLBA	Koken_MLBA_o2	0.2675	0.00268649	99.5725	826179
Mbuti.DG	Krasnoyarsk_MLBA_o	Koken_MLBA_o2	0.276103	0.00323218	85.4232	690464
Mbuti.DG	Kurumba.DG	Koken_MLBA_o2	0.24274	0.00292123	83.0953	818972
Mbuti.DG	Kusunda.DG	Koken_MLBA_o2	0.253489	0.00298585	84.8967	826482
Mbuti.DG	Kyrgyz.DG	Koken_MLBA_o2	0.265652	0.00288321	92.1375	826516
Mbuti.DG	Kyzlbulak_MLBA1	Koken_MLBA_o2	0.266077	0.00323323	82.2947	617569
Mbuti.DG	Kyzlbulak_MLBA2	Koken_MLBA_o2	0.269757	0.00336773	80.1006	650053
Mbuti.DG	Lahu.DG	Koken_MLBA_o2	0.256487	0.00299063	85.7636	826499
Mbuti.DG	LateDorset.SG	Koken_MLBA_o2	0.268295	0.00368438	72.8194	247757
Mbuti.DG	LBK_EN	Koken_MLBA_o2	0.249601	0.00282341	88.4039	821811
Mbuti.DG	Lemande.DG	Koken_MLBA_o2	0.0819737	0.00178401	45.9491	826511
Mbuti.DG	Levant_N	Koken_MLBA_o2	0.238802	0.00278254	85.8217	692485
Mbuti.DG	Lezgin.DG	Koken_MLBA_o2	0.254829	0.00284288	89.6377	826565
Mbuti.DG	Liangdao1	Koken_MLBA_o2	0.250837	0.00362283	69.2379	326487
Mbuti.DG	Liangdao2	Koken_MLBA_o2	0.253418	0.00320671	79.0275	712399
Mbuti.DG	Lisakovskiy_MLBA_Alakul	Koken_MLBA_o2	0.26581	0.00306347	86.7677	627160
Mbuti.DG	Loebanr_IA	Koken_MLBA_o2	0.253938	0.00259088	98.0122	837739
Mbuti.DG	MA1	Koken_MLBA_o2	0.276425	0.00341706	80.8956	603331
Mbuti.DG	Madiga.DG	Koken_MLBA_o2	0.247332	0.00282831	87.4488	826550
Mbuti.DG	Maitan_MLBA_Alakul	Koken_MLBA_o2	0.264888	0.00273609	96.8124	824954
Mbuti.DG	Maitan_MLBA_Alakul_o	Koken_MLBA_o2	0.276744	0.0029198	94.7817	766967
Mbuti.DG	Makrani.DG	Koken_MLBA_o2	0.245114	0.00275307	89.0332	826518
Mbuti.DG	Mala.DG	Koken_MLBA_o2	0.246922	0.00274336	90.0072	826585
Mbuti.DG	Man_Bac	Koken_MLBA_o2	0.25377	0.00316807	80.1025	276789
Mbuti.DG	Mansi.DG	Koken_MLBA_o2	0.271298	0.00289657	93.6618	826550
Mbuti.DG	Maori.DG	Koken_MLBA_o2	0.251415	0.0031677	79.3684	824258
Mbuti.DG	Mayan.DG	Koken_MLBA_o2	0.274866	0.0031629	86.9031	826424
Mbuti.DG	Mebrak.SG	Koken_MLBA_o2	0.259851	0.00328217	79.1704	579446
Mbuti.DG	Mergen6_HG	Koken_MLBA_o2	0.286474	0.00333792	85.8241	482000
Mbuti.DG	Miao.DG	Koken_MLBA_o2	0.261131	0.00303535	86.03	826536
Mbuti.DG	Miaozigou_MN	Koken_MLBA_o2	0.266204	0.00367004	72.5343	261723
Mbuti.DG	Minoan_Lasithi	Koken_MLBA_o2	0.249366	0.00279567	89.1971	783920
Mbuti.DG	Minoan_Odigitria	Koken_MLBA_o2	0.249845	0.00344176	72.5922	225357
Mbuti.DG	Mixe.DG	Koken_MLBA_o2	0.275955	0.00304139	90.7333	826560
Mbuti.DG	Mixtec.DG	Koken_MLBA_o2	0.268027	0.0030281	88.5131	826491
Mbuti.DG	Mongola.DG	Koken_MLBA_o2	0.263299	0.00295508	89.1006	826542
Mbuti.DG	Mongolia_EIA_SlabGrave_1	Koken_MLBA_o2	0.269928	0.00290863	92.8027	833657
Mbuti.DG	Mongolia_LBA_Ulaanzukh_2	Koken_MLBA_o2	0.269747	0.00296716	90.9109	773023
Mbuti.DG	Murzikha	Koken_MLBA_o2	0.280355	0.00301631	92.9466	834699
Mbuti.DG	Mycenaean	Koken_MLBA_o2	0.242919	0.00308093	78.8461	336792
Mbuti.DG	Nahua.DG	Koken_MLBA_o2	0.274097	0.00335419	81.7179	825618
Mbuti.DG	Natufian	Koken_MLBA_o2	0.229606	0.003004	76.4332	445296
Mbuti.DG	Naxi.DG	Koken_MLBA_o2	0.260262	0.00299538	86.8879	826585
Mbuti.DG	Nomad_Kazakhstan_1700BP	Koken_MLBA_o2	0.266509	0.0030886	86.288	817324
Mbuti.DG	Nomad_Kazakhstan_IA	Koken_MLBA_o2	0.271793	0.00323222	84.0886	383089
Mbuti.DG	North_Ossetian.DG	Koken_MLBA_o2	0.253496	0.00283133	89.5326	826565
Mbuti.DG	Nui_Nap	Koken_MLBA_o2	0.256448	0.0034204	74.976	294474
Mbuti.DG	Okunevo	Koken_MLBA_o2	0.28123	0.00289187	97.2482	843979
Mbuti.DG	Omskaya_HG	Koken_MLBA_o2	0.286437	0.00330009	86.7967	516721
Mbuti.DG	Onge.DG	Koken_MLBA_o2	0.2394	0.00296984	80.6104	826055
Mbuti.DG	Orcadian.DG	Koken_MLBA_o2	0.26113	0.00285965	91.3156	826518
Mbuti.DG	Oroqen.DG	Koken_MLBA_o2	0.269061	0.00305112	88.1843	826508
Mbuti.DG	Oy_Dzhaylau_MLBA	Koken_MLBA_o2	0.266435	0.00280798	94.8848	788392
Mbuti.DG	Oy_Dzhaylau_MLBA_o	Koken_MLBA_o2	0.28551	0.00377435	75.6448	211394
Mbuti.DG	Palestinian.DG	Koken_MLBA_o2	0.235876	0.00278501	84.6949	826581
Mbuti.DG	Papuan.DG	Koken_MLBA_o2	0.231265	0.00282322	81.9152	843986
Mbuti.DG	Parkhai_EBA	Koken_MLBA_o2	0.249974	0.00302323	82.6846	704986
Mbuti.DG	Parkhai_EN	Koken_MLBA_o2	0.248339	0.0027031	91.8721	786459
Mbuti.DG	Parkhai_LBA	Koken_MLBA_o2	0.253068	0.00316053	80.0714	673908
Mbuti.DG	Parkhai_MBA	Koken_MLBA_o2	0.250249	0.00312218	80.152	652433
Mbuti.DG	Pathan.DG	Koken_MLBA_o2	0.253351	0.00284303	89.1129	826543
Mbuti.DG	Petrovka	Koken_MLBA_o2	0.261813	0.00348924	75.0345	258731
Mbuti.DG	Piapoco.DG	Koken_MLBA_o2	0.275079	0.00322702	85.2425	826465
Mbuti.DG	Pima.DG	Koken_MLBA_o2	0.274583	0.00306913	89.466	826483
Mbuti.DG	Polish.DG	Koken_MLBA_o2	0.258881	0.00310166	83.4654	825034
Mbuti.DG	Priobrazhenka_LBA	Koken_MLBA_o2	0.274087	0.00357504	76.6669	249569
Mbuti.DG	Priobrazhenka_MLBA	Koken_MLBA_o2	0.271023	0.00762634	35.5377	25201
Mbuti.DG	Protoka_HG	Koken_MLBA_o2	0.287627	0.00342284	84.0317	722818
Mbuti.DG	Punjabi.DG	Koken_MLBA_o2	0.250814	0.00267642	93.7128	826611
Mbuti.DG	Qihe	Koken_MLBA_o2	0.249951	0.00342073	73.0694	290493
Mbuti.DG	Quechua.DG	Koken_MLBA_o2	0.273996	0.00307212	89.1879	826570
Mbuti.DG	Relli.DG	Koken_MLBA_o2	0.247955	0.00274282	90.4015	826566
Mbuti.DG	Russia_Bolshoy	Koken_MLBA_o2	0.277732	0.0028865	96.2176	798931
Mbuti.DG	Russian.DG	Koken_MLBA_o2	0.262425	0.00286734	91.5221	826560
Mbuti.DG	Saka_Kazakhstan_2500BP	Koken_MLBA_o2	0.270936	0.00281484	96.2526	826482
Mbuti.DG	Saka_TianShan_2150BP	Koken_MLBA_o2	0.266343	0.00277967	95.8182	832387
Mbuti.DG	Samaritan.DG	Koken_MLBA_o2	0.242603	0.0030663	79.1193	822194
Mbuti.DG	Samdzong.SG	Koken_MLBA_o2	0.258935	0.00293988	88.0766	843598
Mbuti.DG	Sappali_Tepe_BA	Koken_MLBA_o2	0.250158	0.00263543	94.9211	839266
Mbuti.DG	Saqqaq.SG	Koken_MLBA_o2	0.272834	0.0032735	83.3463	807632
Mbuti.DG	Sarazm_EN	Koken_MLBA_o2	0.257409	0.002944	87.4351	701402
Mbuti.DG	Sardinian.DG	Koken_MLBA_o2	0.250305	0.00272491	91.8581	843990
Mbuti.DG	Sarmatian	Koken_MLBA_o2	0.265192	0.00274599	96.5742	843733
Mbuti.DG	Satan_MLBA_Alakul	Koken_MLBA_o2	0.267895	0.00309766	86.4828	708013
Mbuti.DG	Scythian_Hungary_2400BP	Koken_MLBA_o2	0.257059	0.00276758	92.882	789498
Mbuti.DG	Shahr_I_Sokhta_BA1	Koken_MLBA_o2	0.250756	0.00271935	92.2116	756312
Mbuti.DG	She.DG	Koken_MLBA_o2	0.2612	0.00297953	87.6646	826440
Mbuti.DG	SHG	Koken_MLBA_o2	0.272573	0.00304674	89.4637	800055
Mbuti.DG	Shimao_LN	Koken_MLBA_o2	0.261027	0.00308828	84.5217	836693
Mbuti.DG	Shoendykol_MLBA_Fedorovo	Koken_MLBA_o2	0.267905	0.00292603	91.5592	779385
Mbuti.DG	Sindhi.DG	Koken_MLBA_o2	0.25156	0.0028299	88.8935	826495
Mbuti.DG	Sintashta_MLBA	Koken_MLBA_o2	0.26549	0.00268435	98.9031	840428
Mbuti.DG	Sintashta_MLBA_o	Koken_MLBA_o2	0.275797	0.00292338	94.3417	801105
Mbuti.DG	Solyanka_MLBA	Koken_MLBA_o2	0.267978	0.00347171	77.189	336508
Mbuti.DG	Sosnoviy_HG	Koken_MLBA_o2	0.29027	0.00351454	82.5912	537569
Mbuti.DG	Spanish.DG	Koken_MLBA_o2	0.253593	0.00289152	87.7025	826490
Mbuti.DG	Srubnaya	Koken_MLBA_o2	0.265817	0.00274592	96.8044	838430
Mbuti.DG	Srubnaya_o	Koken_MLBA_o2	0.281948	0.00334095	84.3915	413947
Mbuti.DG	Suogang	Koken_MLBA_o2	0.257516	0.00509599	50.5331	67383
Mbuti.DG	Surui.DG	Koken_MLBA_o2	0.275211	0.00323351	85.1122	826480
Mbuti.DG	Tagar	Koken_MLBA_o2	0.266264	0.00274531	96.9886	840456
Mbuti.DG	Tajik.DG	Koken_MLBA_o2	0.259453	0.00281981	92.0107	826551
Mbuti.DG	Tanshishan	Koken_MLBA_o2	0.25649	0.00326959	78.4471	357000
Mbuti.DG	Tarim_EMBA1	Koken_MLBA_o2	0.295524	0.0031461	93.9333	836555
Mbuti.DG	TellKurdu_EC	Koken_MLBA_o2	0.244099	0.00288912	84.4892	539857
Mbuti.DG	Tepe_Anau_EN	Koken_MLBA_o2	0.24847	0.00291556	85.222	749905
Mbuti.DG	Tepe_Hissar_C	Koken_MLBA_o2	0.247564	0.00262556	94.2896	781888
Mbuti.DG	Tepecik.SG	Koken_MLBA_o2	0.244988	0.00298887	81.967	569002
Mbuti.DG	Thai.DG	Koken_MLBA_o2	0.255002	0.00295851	86.1927	826508
Mbuti.DG	Tianyuan	Koken_MLBA_o2	0.236721	0.00319562	74.0768	716687
Mbuti.DG	Tlingit.DG	Koken_MLBA_o2	0.268369	0.00292256	91.8266	826563
Mbuti.DG	Tu.DG	Koken_MLBA_o2	0.25936	0.00299844	86.498	826524
Mbuti.DG	Tubalar.DG	Koken_MLBA_o2	0.26754	0.00290045	92.2409	826554
Mbuti.DG	Tujia.DG	Koken_MLBA_o2	0.261558	0.00307007	85.1963	826485
Mbuti.DG	Turkish.DG	Koken_MLBA_o2	0.252177	0.00293932	85.7942	826553
Mbuti.DG	Tuscan.DG	Koken_MLBA_o2	0.253585	0.00287771	88.1202	826524
Mbuti.DG	Ukraine_N	Koken_MLBA_o2	0.27051	0.00289379	93.4796	780538
Mbuti.DG	UKY	Koken_MLBA_o2	0.272263	0.00322119	84.5226	673614
Mbuti.DG	Ulaanzuukh_SlabGrave	Koken_MLBA_o2	0.269511	0.00294098	91.6399	839463
Mbuti.DG	Ulchi.DG	Koken_MLBA_o2	0.268329	0.00309531	86.6889	826494
Mbuti.DG	UOO_M	Koken_MLBA_o2	0.281806	0.00290524	96.9991	821736
Mbuti.DG	Upper_YR_IA	Koken_MLBA_o2	0.260258	0.00302961	85.9046	817555
Mbuti.DG	Upper_YR_LN	Koken_MLBA_o2	0.261843	0.00296371	88.3495	840136
Mbuti.DG	UpperVolga	Koken_MLBA_o2	0.2772	0.00289901	95.6189	843547
Mbuti.DG	USR1	Koken_MLBA_o2	0.273614	0.00327564	83.5299	843837
Mbuti.DG	Ust_Ishim	Koken_MLBA_o2	0.225374	0.00307166	73.3719	842128
Mbuti.DG	UstIsha_HG	Koken_MLBA_o2	0.279779	0.00384764	72.7145	198527
Mbuti.DG	Uygur.DG	Koken_MLBA_o2	0.259521	0.00282974	91.712	826527
Mbuti.DG	Varna	Koken_MLBA_o2	0.251393	0.00329065	76.3964	396815
Mbuti.DG	Vengerovo2_HG	Koken_MLBA_o2	0.286173	0.00296195	96.6163	841508
Mbuti.DG	Villabruna	Koken_MLBA_o2	0.259861	0.00305431	85.0802	829895
Mbuti.DG	WestBaikal_EN	Koken_MLBA_o2	0.269123	0.00289122	93.0829	843987
Mbuti.DG	WestBaikal_LNBA	Koken_MLBA_o2	0.275759	0.00289635	95.2091	843993
Mbuti.DG	WHG	Koken_MLBA_o2	0.263452	0.00294395	89.4892	843818
Mbuti.DG	WLR_BA	Koken_MLBA_o2	0.263283	0.00324446	81.1486	480154
Mbuti.DG	WLR_BA_o	Koken_MLBA_o2	0.266069	0.0033628	79.1211	599788
Mbuti.DG	WLR_LN	Koken_MLBA_o2	0.261624	0.00317807	82.3215	724383
Mbuti.DG	WLR_MN	Koken_MLBA_o2	0.264272	0.00319583	82.6925	839449
Mbuti.DG	Wusun_TianShan_2200BP	Koken_MLBA_o2	0.264177	0.00283168	93.2933	820609
Mbuti.DG	Xiaogao	Koken_MLBA_o2	0.262669	0.0032549	80.6997	737246
Mbuti.DG	Xiaojingshan	Koken_MLBA_o2	0.259312	0.00322731	80.3492	486964
Mbuti.DG	Xibo.DG	Koken_MLBA_o2	0.262131	0.00306923	85.406	826494
Mbuti.DG	Xitoucun	Koken_MLBA_o2	0.255785	0.00310681	82.3304	480647
Mbuti.DG	Yadava.DG	Koken_MLBA_o2	0.248129	0.00281183	88.2449	826519
Mbuti.DG	Yakut.DG	Koken_MLBA_o2	0.270511	0.00306647	88.2159	826504
Mbuti.DG	Yakutia_LN	Koken_MLBA_o2	0.269388	0.00296177	90.955	843962
Mbuti.DG	Yakutia_MN	Koken_MLBA_o2	0.275279	0.003621	76.0228	326524
Mbuti.DG	Yakutia_UP	Koken_MLBA_o2	0.270776	0.00370746	73.0356	195870
Mbuti.DG	Yamnaya_Samara	Koken_MLBA_o2	0.270281	0.00283928	95.1934	837787
Mbuti.DG	Yemenite_Jew.DG	Koken_MLBA_o2	0.234877	0.00275164	85.3589	826538
Mbuti.DG	Yi.DG	Koken_MLBA_o2	0.261189	0.00302245	86.4165	826517
Mbuti.DG	YR_LBIA	Koken_MLBA_o2	0.259632	0.00293876	88.3475	840540
Mbuti.DG	YR_LN	Koken_MLBA_o2	0.260975	0.00289645	90.1015	843639
Mbuti.DG	YR_MN	Koken_MLBA_o2	0.261621	0.00302466	86.4961	840391
Mbuti.DG	Yumin	Koken_MLBA_o2	0.263197	0.00332647	79.1218	703052
Mbuti.DG	Zapotec.DG	Koken_MLBA_o2	0.274101	0.0030452	90.0109	826495
Mbuti.DG	Zevakinskiy_LBA	Koken_MLBA_o2	0.271268	0.00277981	97.5853	791217
Mbuti.DG	Zevakinskiy_LBA_o1	Koken_MLBA_o2	0.272101	0.00338854	80.3005	624348
Mbuti.DG	Zevakinskiy_LBA_o2	Koken_MLBA_o2	0.270774	0.00316994	85.4191	647398

## Sheet: Data S6
Data S6. F4 symmetry test results between target populations. We calculate f4(Mbuti, Worldwide; target1, target2) to test whether ancient or present-day worldwide groups are genetically closer to one than the other. Standard errors (se) are calculated by 5 cM block jackknifing as implemented in the f4 function from admixtools2. Results with |Z| > 3 are highlighted in yellow.
Pop1	Pop2	Pop3	Pop4	f4.est	se	z	nSNPs
Mbuti.DG	Abkhasian.DG	Koken_EN1	Koken_EN2	-0.000136898	0.000420476	-0.325579	599290
Mbuti.DG	Adygei.DG	Koken_EN1	Koken_EN2	0.000429691	0.000413537	1.03906	599268
Mbuti.DG	Afanasievo	Koken_EN1	Koken_EN2	0.0012235	0.000380218	3.2179	609182
Mbuti.DG	Afanasievo_Mongolia	Koken_EN1	Koken_EN2	0.00100254	0.000477165	2.10103	555524
Mbuti.DG	AfontovaGora_HG	Koken_EN1	Koken_EN2	0.00243896	0.00226489	1.07686	13626
Mbuti.DG	AG2	Koken_EN1	Koken_EN2	0.00100192	0.00115733	0.865719	51892
Mbuti.DG	AG3	Koken_EN1	Koken_EN2	0.00184525	0.000777853	2.37224	184609
Mbuti.DG	Aktogai_MLBA	Koken_EN1	Koken_EN2	0.00117174	0.000402244	2.913	584922
Mbuti.DG	Alalakh_MLBA	Koken_EN1	Koken_EN2	0.000681141	0.00034798	1.95742	609430
Mbuti.DG	Alan	Koken_EN1	Koken_EN2	0.000524861	0.00043077	1.21843	607732
Mbuti.DG	Albanian.DG	Koken_EN1	Koken_EN2	0.00052682	0.000467397	1.12714	598702
Mbuti.DG	Aleut.DG	Koken_EN1	Koken_EN2	3.76256e-05	0.000440332	0.0854482	599326
Mbuti.DG	Altai_5500BP	Koken_EN1	Koken_EN2	0.000567982	0.000548388	1.03573	448239
Mbuti.DG	Altai_6500BP	Koken_EN1	Koken_EN2	-0.000150651	0.000673367	-0.223728	279454
Mbuti.DG	Altai_7500BP	Koken_EN1	Koken_EN2	0.000798046	0.00061165	1.30474	412925
Mbuti.DG	Altai_MLBA	Koken_EN1	Koken_EN2	0.00047928	0.000359595	1.33283	605804
Mbuti.DG	Altaian.DG	Koken_EN1	Koken_EN2	-0.000946869	0.000476661	-1.98646	598323
Mbuti.DG	Ami.DG	Koken_EN1	Koken_EN2	-0.00120985	0.000470187	-2.57312	599291
Mbuti.DG	Anatolia_BA	Koken_EN1	Koken_EN2	0.000438469	0.000422345	1.03818	593466
Mbuti.DG	Anatolia_ChL	Koken_EN1	Koken_EN2	0.00165632	0.000525806	3.15006	572444
Mbuti.DG	Anatolia_N	Koken_EN1	Koken_EN2	0.000660908	0.000366539	1.80311	610226
Mbuti.DG	AR_EN	Koken_EN1	Koken_EN2	-0.00162948	0.000673466	-2.41955	213800
Mbuti.DG	AR_Xianbei_IA	Koken_EN1	Koken_EN2	-0.00102127	0.000697023	-1.46519	200461
Mbuti.DG	Armenia_ChL	Koken_EN1	Koken_EN2	0.000577614	0.000430037	1.34317	591846
Mbuti.DG	Armenia_EBA	Koken_EN1	Koken_EN2	0.000376885	0.000433103	0.870196	585546
Mbuti.DG	Armenia_MBA	Koken_EN1	Koken_EN2	0.000423945	0.000537816	0.788271	516793
Mbuti.DG	Armenian.DG	Koken_EN1	Koken_EN2	0.000255085	0.000407683	0.625694	599311
Mbuti.DG	Arslantepe_LC	Koken_EN1	Koken_EN2	0.000338072	0.00036351	0.930021	609011
Mbuti.DG	Atayal.DG	Koken_EN1	Koken_EN2	-0.00108448	0.000504706	-2.14874	598328
Mbuti.DG	Athabaskan_1100BP	Koken_EN1	Koken_EN2	7.19808e-05	0.000523791	0.137423	589741
Mbuti.DG	Australian.DG	Koken_EN1	Koken_EN2	-0.000943703	0.000496464	-1.90085	597540
Mbuti.DG	Balkans_BronzeAge	Koken_EN1	Koken_EN2	0.00112965	0.000374876	3.01339	596702
Mbuti.DG	Balkans_Chalcolithic	Koken_EN1	Koken_EN2	0.000659257	0.000366479	1.79889	601649
Mbuti.DG	Balkans_IronAge	Koken_EN1	Koken_EN2	0.000806407	0.000535635	1.50551	458991
Mbuti.DG	Balochi.DG	Koken_EN1	Koken_EN2	0.000360877	0.000408765	0.882849	599257
Mbuti.DG	Ban_Chiang	Koken_EN1	Koken_EN2	-0.000399805	0.00112601	-0.355062	58195
Mbuti.DG	Basque.DG	Koken_EN1	Koken_EN2	5.2353e-05	0.000425424	0.123061	599297
Mbuti.DG	BedouinB.DG	Koken_EN1	Koken_EN2	0.00058419	0.000413196	1.41383	599249
Mbuti.DG	Bell_Beaker_Germany	Koken_EN1	Koken_EN2	0.000910898	0.000396716	2.2961	604491
Mbuti.DG	Bengali.DG	Koken_EN1	Koken_EN2	-0.000142125	0.000411462	-0.345415	599297
Mbuti.DG	Bergamo.DG	Koken_EN1	Koken_EN2	0.000323425	0.000403135	0.802276	599288
Mbuti.DG	Bianbian	Koken_EN1	Koken_EN2	-0.000972176	0.000581352	-1.67227	458696
Mbuti.DG	Boncuklu.SG	Koken_EN1	Koken_EN2	0.000684356	0.000517567	1.32226	566603
Mbuti.DG	Borovjanka17_HG	Koken_EN1	Koken_EN2	0.000443989	0.000633359	0.701007	418366
Mbuti.DG	Boshan	Koken_EN1	Koken_EN2	-0.000953499	0.000570891	-1.67019	575608
Mbuti.DG	Botai_Eneolithic	Koken_EN1	Koken_EN2	0.0012379	0.000482294	2.56669	610751
Mbuti.DG	Bougainville.DG	Koken_EN1	Koken_EN2	-0.000814564	0.000445644	-1.82783	599104
Mbuti.DG	BPgroup	Koken_EN1	Koken_EN2	0.00144791	0.000402976	3.59306	605440
Mbuti.DG	Brahmin.DG	Koken_EN1	Koken_EN2	-0.000439427	0.00040869	-1.07521	599303
Mbuti.DG	Brahui.DG	Koken_EN1	Koken_EN2	-4.01728e-05	0.000406442	-0.0988401	599286
Mbuti.DG	Bulgarian.DG	Koken_EN1	Koken_EN2	3.65184e-05	0.00040499	0.0901712	599241
Mbuti.DG	Burmese.DG	Koken_EN1	Koken_EN2	-0.00066981	0.000427904	-1.56533	599299
Mbuti.DG	Burusho.DG	Koken_EN1	Koken_EN2	-3.6782e-05	0.000405591	-0.0906875	599251
Mbuti.DG	Bustan_BA	Koken_EN1	Koken_EN2	0.000903383	0.000404232	2.23481	572916
Mbuti.DG	Bustan_EN	Koken_EN1	Koken_EN2	0.000159245	0.000555806	0.286512	408961
Mbuti.DG	BZK002	Koken_EN1	Koken_EN2	-2.69104e-06	0.000601785	-0.00447176	479988
Mbuti.DG	Cambodian.DG	Koken_EN1	Koken_EN2	-0.000497128	0.000432609	-1.14914	599292
Mbuti.DG	CamlibelTarlasi_LC	Koken_EN1	Koken_EN2	0.000789747	0.000378376	2.0872	602153
Mbuti.DG	CentralSteppe_EMBA	Koken_EN1	Koken_EN2	-6.59122e-06	0.000462039	-0.0142655	610661
Mbuti.DG	Chandman_IA	Koken_EN1	Koken_EN2	0.000379539	0.000351509	1.07974	607566
Mbuti.DG	Chane.DG	Koken_EN1	Koken_EN2	6.1771e-05	0.000532035	0.116103	598447
Mbuti.DG	Chechen.DG	Koken_EN1	Koken_EN2	0.000217852	0.000473141	0.460438	598074
Mbuti.DG	Chemurchek_northAlai	Koken_EN1	Koken_EN2	-0.000601218	0.000528626	-1.13732	595181
Mbuti.DG	Chemurchek_southAltai	Koken_EN1	Koken_EN2	0.000744062	0.000566124	1.31431	579813
Mbuti.DG	CHG	Koken_EN1	Koken_EN2	0.000684853	0.000469138	1.45981	610569
Mbuti.DG	Chipewyan.DG	Koken_EN1	Koken_EN2	-2.39172e-05	0.000492075	-0.0486046	599291
Mbuti.DG	Chokhopani.SG	Koken_EN1	Koken_EN2	-0.000943445	0.000534115	-1.76637	609345
Mbuti.DG	Chuanyun	Koken_EN1	Koken_EN2	-0.000384235	0.000650509	-0.590668	226901
Mbuti.DG	Chukchi.DG	Koken_EN1	Koken_EN2	-0.000477731	0.000499075	-0.957235	598715
Mbuti.DG	Clovis.SG	Koken_EN1	Koken_EN2	-0.000309097	0.000563885	-0.548156	609275
Mbuti.DG	Corded_Ware_Czech_EN	Koken_EN1	Koken_EN2	0.000732992	0.000403438	1.81687	598233
Mbuti.DG	Corded_Ware_Germany	Koken_EN1	Koken_EN2	0.0008828	0.000412095	2.14222	606657
Mbuti.DG	Cree.DG	Koken_EN1	Koken_EN2	2.12188e-05	0.000433403	0.0489587	599310
Mbuti.DG	Crete.DG	Koken_EN1	Koken_EN2	0.000868737	0.00042768	2.03128	599117
Mbuti.DG	Czech.DG	Koken_EN1	Koken_EN2	0.000672948	0.000483901	1.39067	598325
Mbuti.DG	Dai.DG	Koken_EN1	Koken_EN2	-0.000981252	0.000413086	-2.37542	610759
Mbuti.DG	Dali_MLBA	Koken_EN1	Koken_EN2	0.00153412	0.000496801	3.08799	556596
Mbuti.DG	Daur.DG	Koken_EN1	Koken_EN2	-0.00136646	0.000518985	-2.63294	597944
Mbuti.DG	DevilsCave_N	Koken_EN1	Koken_EN2	-0.00145328	0.000472662	-3.07467	610269
Mbuti.DG	DolgoeOzero_HG	Koken_EN1	Koken_EN2	-0.000952774	0.000624178	-1.52645	395267
Mbuti.DG	Druze.DG	Koken_EN1	Koken_EN2	7.78855e-05	0.000400061	0.194684	599277
Mbuti.DG	Dusun.DG	Koken_EN1	Koken_EN2	-0.00134951	0.000467371	-2.88744	599250
Mbuti.DG	Dzharkutan1_BA	Koken_EN1	Koken_EN2	0.00094668	0.000367608	2.57524	596346
Mbuti.DG	Dzhylinda-1	Koken_EN1	Koken_EN2	-0.00195579	0.00059189	-3.30431	400538
Mbuti.DG	EastBaikal_BA	Koken_EN1	Koken_EN2	-0.00128208	0.00101903	-1.25814	76926
Mbuti.DG	EastBaikal_M	Koken_EN1	Koken_EN2	-0.00174976	0.000547929	-3.1934	596845
Mbuti.DG	EastBaikal_N	Koken_EN1	Koken_EN2	-0.00115985	0.000466992	-2.48367	609122
Mbuti.DG	eastMongolia_preBA	Koken_EN1	Koken_EN2	-0.00114189	0.000604026	-1.89047	411977
Mbuti.DG	Ebla_EMBA	Koken_EN1	Koken_EN2	0.000906708	0.000364721	2.48603	591185
Mbuti.DG	Ekaterinovka	Koken_EN1	Koken_EN2	0.0013527	0.000419812	3.22216	610708
Mbuti.DG	Ekven_IA	Koken_EN1	Koken_EN2	-0.000387568	0.000436057	-0.8888	604711
Mbuti.DG	ElMiron	Koken_EN1	Koken_EN2	-6.13579e-05	0.000574342	-0.106832	425373
Mbuti.DG	English.DG	Koken_EN1	Koken_EN2	0.000564613	0.000433487	1.30249	599304
Mbuti.DG	Eskimo_Chaplin.DG	Koken_EN1	Koken_EN2	-0.000355106	0.000529652	-0.670452	598765
Mbuti.DG	Eskimo_Naukan.DG	Koken_EN1	Koken_EN2	-0.000697241	0.000470764	-1.48108	599291
Mbuti.DG	Eskimo_Sireniki.DG	Koken_EN1	Koken_EN2	-0.000782412	0.000458317	-1.70714	599301
Mbuti.DG	Estonia_MN_CCC	Koken_EN1	Koken_EN2	0.00222018	0.000621972	3.56958	214356
Mbuti.DG	Estonian.DG	Koken_EN1	Koken_EN2	0.000862773	0.00041719	2.06806	599298
Mbuti.DG	Even.DG	Koken_EN1	Koken_EN2	-0.000527566	0.00042715	-1.23509	599340
Mbuti.DG	Finnish.DG	Koken_EN1	Koken_EN2	0.00109863	0.000415675	2.64301	599335
Mbuti.DG	Fofonovo_EN	Koken_EN1	Koken_EN2	-0.000907688	0.000542962	-1.67173	523372
Mbuti.DG	French.DG	Koken_EN1	Koken_EN2	0.000562857	0.000381142	1.47677	610738
Mbuti.DG	Geoksyur_EN	Koken_EN1	Koken_EN2	0.000681939	0.000375339	1.81686	588526
Mbuti.DG	Georgian.DG	Koken_EN1	Koken_EN2	0.00051921	0.00040957	1.2677	599324
Mbuti.DG	Globular_Amphora	Koken_EN1	Koken_EN2	0.000775275	0.000392399	1.97573	596709
Mbuti.DG	Gonur1_BA	Koken_EN1	Koken_EN2	0.00074695	0.00038823	1.92399	569154
Mbuti.DG	Greek.DG	Koken_EN1	Koken_EN2	0.000206843	0.000423707	0.488176	599286
Mbuti.DG	Hajji_Firuz_C	Koken_EN1	Koken_EN2	0.000708421	0.00039096	1.812	592621
Mbuti.DG	Han.DG	Koken_EN1	Koken_EN2	-0.000896148	0.00043559	-2.05732	610753
Mbuti.DG	Hawaiian.DG	Koken_EN1	Koken_EN2	-0.00142228	0.00051018	-2.78781	597425
Mbuti.DG	Hazara.DG	Koken_EN1	Koken_EN2	-0.000490608	0.000416076	-1.17913	599256
Mbuti.DG	Hezhen.DG	Koken_EN1	Koken_EN2	-0.0010434	0.000472607	-2.20775	599316
Mbuti.DG	HMMH_MN	Koken_EN1	Koken_EN2	-0.00106107	0.000628943	-1.68706	371788
Mbuti.DG	Hun_TianShan_1700BP	Koken_EN1	Koken_EN2	0.000234433	0.000332369	0.70534	610759
Mbuti.DG	Hungarian.DG	Koken_EN1	Koken_EN2	0.000580996	0.00043171	1.3458	599273
Mbuti.DG	Iberia_ChL	Koken_EN1	Koken_EN2	0.000467985	0.000385919	1.21265	602921
Mbuti.DG	Iberia_EN	Koken_EN1	Koken_EN2	0.000693935	0.000422498	1.64246	589044
Mbuti.DG	Iberia_MN	Koken_EN1	Koken_EN2	0.000597889	0.000434172	1.37708	576514
Mbuti.DG	Icelandic.DG	Koken_EN1	Koken_EN2	0.000845628	0.000434331	1.94697	599318
Mbuti.DG	Igbo.DG	Koken_EN1	Koken_EN2	2.01627e-05	0.000264776	0.0761501	599291
Mbuti.DG	Igorot.DG	Koken_EN1	Koken_EN2	-0.0008278	0.000469077	-1.76474	599269
Mbuti.DG	Iran_ChL	Koken_EN1	Koken_EN2	0.00094519	0.000403414	2.34298	588638
Mbuti.DG	Iran_N	Koken_EN1	Koken_EN2	0.000786703	0.000404161	1.94651	598108
Mbuti.DG	Iranian.DG	Koken_EN1	Koken_EN2	0.00029543	0.000411282	0.718315	599325
Mbuti.DG	Iraqi_Jew.DG	Koken_EN1	Koken_EN2	0.000402503	0.00040648	0.990216	599312
Mbuti.DG	irk030	Koken_EN1	Koken_EN2	0.000189119	0.000578809	0.326738	610595
Mbuti.DG	Irula.DG	Koken_EN1	Koken_EN2	-0.000642161	0.000413862	-1.55163	599292
Mbuti.DG	Israel_C	Koken_EN1	Koken_EN2	0.00049253	0.000360782	1.36517	599594
Mbuti.DG	Itelman.DG	Koken_EN1	Koken_EN2	-0.000381185	0.000527624	-0.722454	598529
Mbuti.DG	Itkul_HG	Koken_EN1	Koken_EN2	-0.00186171	0.000789232	-2.35889	175515
Mbuti.DG	Japanese.DG	Koken_EN1	Koken_EN2	-0.000879775	0.00043619	-2.01695	599320
Mbuti.DG	Jordan_EBA	Koken_EN1	Koken_EN2	0.000739533	0.000412313	1.79362	542426
Mbuti.DG	Jordanian.DG	Koken_EN1	Koken_EN2	0.000186884	0.000373502	0.500356	599347
Mbuti.DG	Kairan_MLBA	Koken_EN1	Koken_EN2	0.00158139	0.000417896	3.78416	580161
Mbuti.DG	Kairan_MLBA_o	Koken_EN1	Koken_EN2	0.000409661	0.000575438	0.711913	312555
Mbuti.DG	Kalash.DG	Koken_EN1	Koken_EN2	0.000990576	0.000430414	2.30145	599306
Mbuti.DG	Kangju_1800BP	Koken_EN1	Koken_EN2	0.000610818	0.000400519	1.52506	597696
Mbuti.DG	Kapu.DG	Koken_EN1	Koken_EN2	0.000119971	0.000408811	0.293462	599313
Mbuti.DG	Karagash_MLBA	Koken_EN1	Koken_EN2	0.00143799	0.000468151	3.07163	514991
Mbuti.DG	Karasuk.SG	Koken_EN1	Koken_EN2	0.000611685	0.000367556	1.66419	610677
Mbuti.DG	Karitiana.DG	Koken_EN1	Koken_EN2	4.18891e-05	0.000473966	0.0883799	610740
Mbuti.DG	Karluk_TianShan	Koken_EN1	Koken_EN2	-0.000243472	0.000449987	-0.541065	597776
Mbuti.DG	Kashmiri_Pandit.DG	Koken_EN1	Koken_EN2	-0.000153883	0.000477118	-0.322526	597207
Mbuti.DG	Kazakh_Mys_MLBA	Koken_EN1	Koken_EN2	0.000876741	0.000413732	2.11911	567328
Mbuti.DG	Kennewick_WA.SG	Koken_EN1	Koken_EN2	2.89558e-05	0.000635127	0.0455906	322330
Mbuti.DG	Kharia.DG	Koken_EN1	Koken_EN2	-8.07914e-06	0.000458122	-0.0176354	597217
Mbuti.DG	Khi	Koken_EN1	Koken_EN2	0.00117728	0.000410713	2.86643	609215
Mbuti.DG	Khonda_Dora.DG	Koken_EN1	Koken_EN2	-0.000310994	0.000488371	-0.636799	598591
Mbuti.DG	Khovsgol	Koken_EN1	Koken_EN2	-2.33027e-05	0.000388428	-0.0599924	605587
Mbuti.DG	Kimak_Kazakhstan_1350BP	Koken_EN1	Koken_EN2	-0.000314098	0.000795703	-0.394743	117771
Mbuti.DG	Kinh.DG	Koken_EN1	Koken_EN2	-0.000609251	0.000454585	-1.34024	599260
Mbuti.DG	Kipchak	Koken_EN1	Koken_EN2	-0.000471369	0.000439432	-1.07268	571651
Mbuti.DG	Klo	Koken_EN1	Koken_EN2	0.00133708	0.000417909	3.19944	610373
Mbuti.DG	Kmed	Koken_EN1	Koken_EN2	0.00114496	0.000430799	2.65777	609900
Mbuti.DG	Koken_MLBA	Koken_EN1	Koken_EN2	0.00106978	0.000379802	2.81667	609393
Mbuti.DG	Koken_MLBA_o1	Koken_EN1	Koken_EN2	0.000954881	0.000584144	1.63467	560445
Mbuti.DG	Koken_MLBA_o2	Koken_EN1	Koken_EN2	6.8944e-05	0.000541393	0.127346	515636
Mbuti.DG	Kolyma_M	Koken_EN1	Koken_EN2	0.000283177	0.000550433	0.514462	609336
Mbuti.DG	Kongo.DG	Koken_EN1	Koken_EN2	0.000369411	0.000316391	1.16757	597709
Mbuti.DG	Korean.DG	Koken_EN1	Koken_EN2	-0.00114073	0.000469985	-2.42717	599307
Mbuti.DG	Korean_Ulsan	Koken_EN1	Koken_EN2	-0.00113647	0.000391954	-2.89949	610763
Mbuti.DG	Korean_Ulsan.SG	Koken_EN1	Koken_EN2	-0.0011066	0.000390892	-2.83097	610763
Mbuti.DG	Krasnoyarsk_BA	Koken_EN1	Koken_EN2	-0.00078393	0.000571819	-1.37094	610705
Mbuti.DG	Krasnoyarsk_MLBA	Koken_EN1	Koken_EN2	0.00119341	0.000371616	3.2114	603706
Mbuti.DG	Krasnoyarsk_MLBA_o	Koken_EN1	Koken_EN2	0.00127827	0.000555579	2.3008	525937
Mbuti.DG	Kurumba.DG	Koken_EN1	Koken_EN2	-0.00085924	0.000499415	-1.72049	593713
Mbuti.DG	Kusunda.DG	Koken_EN1	Koken_EN2	-0.000547466	0.00043145	-1.2689	599261
Mbuti.DG	Kyrgyz.DG	Koken_EN1	Koken_EN2	-0.000505053	0.000413629	-1.22103	599293
Mbuti.DG	Kyzlbulak_MLBA1	Koken_EN1	Koken_EN2	0.00128083	0.000563392	2.27343	476831
Mbuti.DG	Kyzlbulak_MLBA2	Koken_EN1	Koken_EN2	0.00101278	0.000567282	1.78533	498395
Mbuti.DG	Lahu.DG	Koken_EN1	Koken_EN2	-0.00109944	0.000459549	-2.39242	599269
Mbuti.DG	LateDorset.SG	Koken_EN1	Koken_EN2	-0.000442383	0.00077613	-0.569986	184870
Mbuti.DG	LBK_EN	Koken_EN1	Koken_EN2	0.000565942	0.000404951	1.39756	602447
Mbuti.DG	Lemande.DG	Koken_EN1	Koken_EN2	-0.000237322	0.000259181	-0.91566	599291
Mbuti.DG	Levant_N	Koken_EN1	Koken_EN2	0.0005766	0.000430901	1.33813	521043
Mbuti.DG	Lezgin.DG	Koken_EN1	Koken_EN2	0.00121166	0.000405887	2.9852	599324
Mbuti.DG	Liangdao1	Koken_EN1	Koken_EN2	-0.000365195	0.000649908	-0.561919	269285
Mbuti.DG	Liangdao2	Koken_EN1	Koken_EN2	-0.000116212	0.000560101	-0.207484	543117
Mbuti.DG	Lisakovskiy_MLBA_Alakul	Koken_EN1	Koken_EN2	0.000559359	0.000522818	1.06989	477287
Mbuti.DG	Loebanr_IA	Koken_EN1	Koken_EN2	0.000828262	0.000337225	2.45611	608662
Mbuti.DG	MA1	Koken_EN1	Koken_EN2	0.00113297	0.000651887	1.73799	439913
Mbuti.DG	Madiga.DG	Koken_EN1	Koken_EN2	-0.000337119	0.000392362	-0.859204	599319
Mbuti.DG	Maitan_MLBA_Alakul	Koken_EN1	Koken_EN2	0.00142986	0.000393528	3.63343	603213
Mbuti.DG	Maitan_MLBA_Alakul_o	Koken_EN1	Koken_EN2	0.000810379	0.000463244	1.74936	572366
Mbuti.DG	Makrani.DG	Koken_EN1	Koken_EN2	-4.21331e-06	0.000418401	-0.01007	599291
Mbuti.DG	Mala.DG	Koken_EN1	Koken_EN2	3.1966e-05	0.000380607	0.0839869	599334
Mbuti.DG	Man_Bac	Koken_EN1	Koken_EN2	8.97766e-05	0.000602264	0.149065	217113
Mbuti.DG	Mansi.DG	Koken_EN1	Koken_EN2	0.000319006	0.000425311	0.750053	599310
Mbuti.DG	Maori.DG	Koken_EN1	Koken_EN2	-3.70597e-05	0.000485684	-0.0763041	597685
Mbuti.DG	Mayan.DG	Koken_EN1	Koken_EN2	-0.000340728	0.000475861	-0.716025	599207
Mbuti.DG	Mebrak.SG	Koken_EN1	Koken_EN2	-0.000423886	0.000568562	-0.745542	421929
Mbuti.DG	Mergen6_HG	Koken_EN1	Koken_EN2	0.00185547	0.000584858	3.17251	361795
Mbuti.DG	Miao.DG	Koken_EN1	Koken_EN2	-0.00066851	0.000463161	-1.44337	599305
Mbuti.DG	Miaozigou_MN	Koken_EN1	Koken_EN2	-0.000413907	0.000687038	-0.602452	194045
Mbuti.DG	Minoan_Lasithi	Koken_EN1	Koken_EN2	0.000585044	0.00041266	1.41774	583902
Mbuti.DG	Minoan_Odigitria	Koken_EN1	Koken_EN2	0.000761993	0.000634697	1.20056	177845
Mbuti.DG	Mixe.DG	Koken_EN1	Koken_EN2	-0.00055819	0.000462979	-1.20565	599318
Mbuti.DG	Mixtec.DG	Koken_EN1	Koken_EN2	9.51865e-05	0.000452368	0.210418	599262
Mbuti.DG	Mongola.DG	Koken_EN1	Koken_EN2	-0.000547545	0.000449037	-1.21938	599311
Mbuti.DG	Mongolia_EIA_SlabGrave_1	Koken_EN1	Koken_EN2	-0.000666235	0.000399614	-1.6672	607032
Mbuti.DG	Mongolia_LBA_Ulaanzukh_2	Koken_EN1	Koken_EN2	-0.000130559	0.000459741	-0.283984	575793
Mbuti.DG	Murzikha	Koken_EN1	Koken_EN2	0.00134071	0.000442537	3.02961	607310
Mbuti.DG	Mycenaean	Koken_EN1	Koken_EN2	0.0011423	0.000470132	2.42975	272928
Mbuti.DG	Nahua.DG	Koken_EN1	Koken_EN2	-0.000173487	0.000513494	-0.337856	598651
Mbuti.DG	Natufian	Koken_EN1	Koken_EN2	0.000306022	0.000528251	0.579311	338647
Mbuti.DG	Naxi.DG	Koken_EN1	Koken_EN2	-0.00142392	0.000423062	-3.36575	599331
Mbuti.DG	Nomad_Kazakhstan_1700BP	Koken_EN1	Koken_EN2	-0.000676262	0.000462064	-1.46357	591351
Mbuti.DG	Nomad_Kazakhstan_IA	Koken_EN1	Koken_EN2	0.000481597	0.00057717	0.834411	277670
Mbuti.DG	North_Ossetian.DG	Koken_EN1	Koken_EN2	0.000736414	0.000411869	1.78798	599323
Mbuti.DG	Nui_Nap	Koken_EN1	Koken_EN2	-4.39984e-05	0.000678984	-0.0648004	230690
Mbuti.DG	Okunevo	Koken_EN1	Koken_EN2	0.000428138	0.000389012	1.10058	610755
Mbuti.DG	Omskaya_HG	Koken_EN1	Koken_EN2	0.00089062	0.000595979	1.49438	384938
Mbuti.DG	Onge.DG	Koken_EN1	Koken_EN2	-0.000355817	0.000429703	-0.828055	598926
Mbuti.DG	Orcadian.DG	Koken_EN1	Koken_EN2	0.00110355	0.000426956	2.58469	599302
Mbuti.DG	Oroqen.DG	Koken_EN1	Koken_EN2	-0.000877677	0.000452138	-1.94117	599290
Mbuti.DG	Oy_Dzhaylau_MLBA	Koken_EN1	Koken_EN2	0.000990763	0.000410322	2.4146	584768
Mbuti.DG	Oy_Dzhaylau_MLBA_o	Koken_EN1	Koken_EN2	0.00158325	0.000784177	2.01899	170667
Mbuti.DG	Palestinian.DG	Koken_EN1	Koken_EN2	0.000144062	0.000370681	0.388642	599337
Mbuti.DG	Papuan.DG	Koken_EN1	Koken_EN2	-0.000482294	0.000413349	-1.1668	610757
Mbuti.DG	Parkhai_EBA	Koken_EN1	Koken_EN2	0.000338879	0.000562482	0.602471	534384
Mbuti.DG	Parkhai_EN	Koken_EN1	Koken_EN2	0.000701598	0.000402538	1.74294	582634
Mbuti.DG	Parkhai_LBA	Koken_EN1	Koken_EN2	0.000433446	0.000519504	0.834346	512578
Mbuti.DG	Parkhai_MBA	Koken_EN1	Koken_EN2	0.000573186	0.000537485	1.06642	497526
Mbuti.DG	Pathan.DG	Koken_EN1	Koken_EN2	0.000235408	0.000419262	0.561481	599315
Mbuti.DG	Petrovka	Koken_EN1	Koken_EN2	0.000750558	0.000647511	1.15914	195810
Mbuti.DG	Piapoco.DG	Koken_EN1	Koken_EN2	0.000260159	0.000464365	0.560247	599249
Mbuti.DG	Pima.DG	Koken_EN1	Koken_EN2	6.84587e-05	0.000471788	0.145105	599266
Mbuti.DG	Polish.DG	Koken_EN1	Koken_EN2	0.000399663	0.000498082	0.802404	598233
Mbuti.DG	Priobrazhenka_LBA	Koken_EN1	Koken_EN2	7.01834e-05	0.000741191	0.0946899	194728
Mbuti.DG	Priobrazhenka_MLBA	Koken_EN1	Koken_EN2	0.000549423	0.00186803	0.294119	19657
Mbuti.DG	Protoka_HG	Koken_EN1	Koken_EN2	5.10687e-05	0.000622329	0.0820605	525110
Mbuti.DG	Punjabi.DG	Koken_EN1	Koken_EN2	0.000401072	0.000364846	1.09929	599352
Mbuti.DG	Qihe	Koken_EN1	Koken_EN2	0.00014647	0.000643953	0.227455	240265
Mbuti.DG	Quechua.DG	Koken_EN1	Koken_EN2	-0.000277936	0.00045191	-0.615024	599329
Mbuti.DG	Relli.DG	Koken_EN1	Koken_EN2	7.72531e-05	0.000390173	0.197997	599329
Mbuti.DG	Russia_Bolshoy	Koken_EN1	Koken_EN2	0.000487545	0.000396358	1.23006	590185
Mbuti.DG	Russian.DG	Koken_EN1	Koken_EN2	0.000421769	0.000441221	0.955914	599321
Mbuti.DG	Saka_Kazakhstan_2500BP	Koken_EN1	Koken_EN2	0.000325817	0.000410986	0.79277	598342
Mbuti.DG	Saka_TianShan_2150BP	Koken_EN1	Koken_EN2	0.000861952	0.000394442	2.18524	602392
Mbuti.DG	Samaritan.DG	Koken_EN1	Koken_EN2	0.000381364	0.000502383	0.75911	596171
Mbuti.DG	Samdzong.SG	Koken_EN1	Koken_EN2	-0.00133105	0.000439959	-3.0254	610501
Mbuti.DG	Sappali_Tepe_BA	Koken_EN1	Koken_EN2	0.0004902	0.000355704	1.37811	609081
Mbuti.DG	Saqqaq.SG	Koken_EN1	Koken_EN2	-0.00035564	0.000555545	-0.640164	589173
Mbuti.DG	Sarazm_EN	Koken_EN1	Koken_EN2	0.00128707	0.000488924	2.63246	529827
Mbuti.DG	Sardinian.DG	Koken_EN1	Koken_EN2	0.000418345	0.000386099	1.08352	610760
Mbuti.DG	Sarmatian	Koken_EN1	Koken_EN2	0.000430845	0.000365267	1.17953	610626
Mbuti.DG	Satan_MLBA_Alakul	Koken_EN1	Koken_EN2	0.00145701	0.000561181	2.59633	536607
Mbuti.DG	Scythian_Hungary_2400BP	Koken_EN1	Koken_EN2	0.000494754	0.000398374	1.24193	571429
Mbuti.DG	Shahr_I_Sokhta_BA1	Koken_EN1	Koken_EN2	0.000900604	0.000389831	2.31024	564436
Mbuti.DG	She.DG	Koken_EN1	Koken_EN2	-0.00106804	0.000464153	-2.30106	599227
Mbuti.DG	SHG	Koken_EN1	Koken_EN2	0.00189151	0.000434398	4.35433	592269
Mbuti.DG	Shimao_LN	Koken_EN1	Koken_EN2	-0.00063721	0.000474868	-1.34187	606080
Mbuti.DG	Shoendykol_MLBA_Fedorovo	Koken_EN1	Koken_EN2	0.00151144	0.000439136	3.44184	579085
Mbuti.DG	Sindhi.DG	Koken_EN1	Koken_EN2	0.000388224	0.000398602	0.973964	599268
Mbuti.DG	Sintashta_MLBA	Koken_EN1	Koken_EN2	0.00115433	0.000363369	3.17674	609713
Mbuti.DG	Sintashta_MLBA_o	Koken_EN1	Koken_EN2	0.00121446	0.000433007	2.80471	590711
Mbuti.DG	Solyanka_MLBA	Koken_EN1	Koken_EN2	0.00222499	0.0006836	3.25481	269140
Mbuti.DG	Sosnoviy_HG	Koken_EN1	Koken_EN2	0.00188122	0.000659566	2.85221	417251
Mbuti.DG	Spanish.DG	Koken_EN1	Koken_EN2	0.000310771	0.00041339	0.751762	599262
Mbuti.DG	Srubnaya	Koken_EN1	Koken_EN2	0.000885294	0.000378085	2.34152	609207
Mbuti.DG	Srubnaya_o	Koken_EN1	Koken_EN2	0.000763325	0.00064066	1.19147	315342
Mbuti.DG	Suogang	Koken_EN1	Koken_EN2	0.00105388	0.00107928	0.976469	57731
Mbuti.DG	Surui.DG	Koken_EN1	Koken_EN2	0.000678467	0.000508453	1.33437	599268
Mbuti.DG	Tagar	Koken_EN1	Koken_EN2	0.000706014	0.000363489	1.94233	608272
Mbuti.DG	Tajik.DG	Koken_EN1	Koken_EN2	0.000523108	0.000454822	1.15014	599318
Mbuti.DG	Tanshishan	Koken_EN1	Koken_EN2	-0.000145724	0.000615925	-0.236594	287301
Mbuti.DG	Tarim_EMBA1	Koken_EN1	Koken_EN2	0.00168164	0.000526663	3.19301	607158
Mbuti.DG	TellKurdu_EC	Koken_EN1	Koken_EN2	0.00013875	0.000457491	0.303286	418257
Mbuti.DG	Tepe_Anau_EN	Koken_EN1	Koken_EN2	0.00077293	0.000433719	1.7821	561338
Mbuti.DG	Tepe_Hissar_C	Koken_EN1	Koken_EN2	0.000725368	0.000380622	1.90574	580052
Mbuti.DG	Tepecik.SG	Koken_EN1	Koken_EN2	0.000243609	0.000484622	0.502678	416309
Mbuti.DG	Thai.DG	Koken_EN1	Koken_EN2	-0.000816165	0.00043282	-1.88569	599276
Mbuti.DG	Tianyuan	Koken_EN1	Koken_EN2	0.000549928	0.000558922	0.983909	546647
Mbuti.DG	Tlingit.DG	Koken_EN1	Koken_EN2	0.00062358	0.000433387	1.43885	599322
Mbuti.DG	Tu.DG	Koken_EN1	Koken_EN2	-0.000512856	0.000431788	-1.18775	599291
Mbuti.DG	Tubalar.DG	Koken_EN1	Koken_EN2	-0.000411916	0.000411926	-0.999976	599313
Mbuti.DG	Tujia.DG	Koken_EN1	Koken_EN2	-0.00107227	0.000464053	-2.31066	599266
Mbuti.DG	Turkish.DG	Koken_EN1	Koken_EN2	0.000429192	0.000425896	1.00774	599324
Mbuti.DG	Tuscan.DG	Koken_EN1	Koken_EN2	0.000657124	0.000438735	1.49777	599291
Mbuti.DG	Ukraine_N	Koken_EN1	Koken_EN2	0.00128098	0.000386082	3.31791	604967
Mbuti.DG	UKY	Koken_EN1	Koken_EN2	-0.000573244	0.000587481	-0.975766	493638
Mbuti.DG	Ulaanzuukh_SlabGrave	Koken_EN1	Koken_EN2	-0.000627016	0.000410118	-1.52887	609373
Mbuti.DG	Ulchi.DG	Koken_EN1	Koken_EN2	-0.00122068	0.000459556	-2.65621	599277
Mbuti.DG	UOO_M	Koken_EN1	Koken_EN2	0.00172406	0.000437931	3.93684	600852
Mbuti.DG	Upper_YR_IA	Koken_EN1	Koken_EN2	-0.00124042	0.000448217	-2.76744	593638
Mbuti.DG	Upper_YR_LN	Koken_EN1	Koken_EN2	-0.000899879	0.000435707	-2.06533	608165
Mbuti.DG	UpperVolga	Koken_EN1	Koken_EN2	0.00161267	0.000410948	3.92426	610627
Mbuti.DG	USR1	Koken_EN1	Koken_EN2	0.000778255	0.000578289	1.34579	610661
Mbuti.DG	Ust_Ishim	Koken_EN1	Koken_EN2	0.000109042	0.000502026	0.217204	609398
Mbuti.DG	UstIsha_HG	Koken_EN1	Koken_EN2	-0.000602279	0.000792621	-0.759857	147357
Mbuti.DG	Uygur.DG	Koken_EN1	Koken_EN2	9.84479e-05	0.000406137	0.242401	599302
Mbuti.DG	Varna	Koken_EN1	Koken_EN2	0.00139989	0.00057467	2.43599	310703
Mbuti.DG	Vengerovo2_HG	Koken_EN1	Koken_EN2	0.000479436	0.000426965	1.12289	609218
Mbuti.DG	Villabruna	Koken_EN1	Koken_EN2	0.00107652	0.000433423	2.48376	605354
Mbuti.DG	WestBaikal_EN	Koken_EN1	Koken_EN2	-0.000686078	0.000400348	-1.7137	610760
Mbuti.DG	WestBaikal_LNBA	Koken_EN1	Koken_EN2	-0.00048872	0.000371089	-1.31699	610763
Mbuti.DG	WHG	Koken_EN1	Koken_EN2	0.00109869	0.00041462	2.64987	610689
Mbuti.DG	WLR_BA	Koken_EN1	Koken_EN2	-0.000523674	0.0005501	-0.951961	354960
Mbuti.DG	WLR_BA_o	Koken_EN1	Koken_EN2	-0.000817804	0.000586089	-1.39536	440570
Mbuti.DG	WLR_LN	Koken_EN1	Koken_EN2	-0.000526952	0.000502622	-1.04841	530235
Mbuti.DG	WLR_MN	Koken_EN1	Koken_EN2	-0.000835253	0.000515006	-1.62183	607890
Mbuti.DG	Wusun_TianShan_2200BP	Koken_EN1	Koken_EN2	0.00110365	0.000412302	2.6768	594233
Mbuti.DG	Xiaogao	Koken_EN1	Koken_EN2	-0.00143349	0.0005681	-2.52331	558222
Mbuti.DG	Xiaojingshan	Koken_EN1	Koken_EN2	-0.000157719	0.00055019	-0.286663	390514
Mbuti.DG	Xibo.DG	Koken_EN1	Koken_EN2	-0.00110054	0.000451771	-2.43605	599276
Mbuti.DG	Xitoucun	Koken_EN1	Koken_EN2	-5.37314e-05	0.000521204	-0.103091	383743
Mbuti.DG	Yadava.DG	Koken_EN1	Koken_EN2	0.000103914	0.000411448	0.252557	599293
Mbuti.DG	Yakut.DG	Koken_EN1	Koken_EN2	-0.00110186	0.000466243	-2.36328	599273
Mbuti.DG	Yakutia_LN	Koken_EN1	Koken_EN2	-0.000923073	0.000447028	-2.06491	610750
Mbuti.DG	Yakutia_MN	Koken_EN1	Koken_EN2	-0.00132506	0.000663737	-1.99637	236146
Mbuti.DG	Yakutia_UP	Koken_EN1	Koken_EN2	0.000482714	0.000807369	0.597885	142631
Mbuti.DG	Yamnaya_Samara	Koken_EN1	Koken_EN2	0.00129354	0.000411239	3.14548	608954
Mbuti.DG	Yemenite_Jew.DG	Koken_EN1	Koken_EN2	0.000318912	0.000398716	0.799846	599304
Mbuti.DG	Yi.DG	Koken_EN1	Koken_EN2	-0.000963587	0.000463804	-2.07758	599297
Mbuti.DG	YR_LBIA	Koken_EN1	Koken_EN2	-0.000703194	0.000423574	-1.66014	608734
Mbuti.DG	YR_LN	Koken_EN1	Koken_EN2	-0.000911281	0.000423645	-2.15105	610653
Mbuti.DG	YR_MN	Koken_EN1	Koken_EN2	-0.00117502	0.000463276	-2.53633	608619
Mbuti.DG	Yumin	Koken_EN1	Koken_EN2	-0.000863077	0.000573784	-1.50419	534000
Mbuti.DG	Zapotec.DG	Koken_EN1	Koken_EN2	-7.7623e-05	0.000473957	-0.163776	599264
Mbuti.DG	Zevakinskiy_LBA	Koken_EN1	Koken_EN2	0.0012865	0.000406503	3.1648	585374
Mbuti.DG	Zevakinskiy_LBA_o1	Koken_EN1	Koken_EN2	0.000303341	0.000576565	0.526118	479576
Mbuti.DG	Zevakinskiy_LBA_o2	Koken_EN1	Koken_EN2	0.00152921	0.000561355	2.72414	497196
Mbuti.DG	Abkhasian.DG	Koken_MLBA	Koken_MLBA_o1	-0.000824276	0.000329551	-2.50121	923940
Mbuti.DG	Adygei.DG	Koken_MLBA	Koken_MLBA_o1	-0.000500426	0.000338499	-1.47837	923904
Mbuti.DG	Afanasievo	Koken_MLBA	Koken_MLBA_o1	-8.30797e-05	0.000287777	-0.288695	938053
Mbuti.DG	Afanasievo_Mongolia	Koken_MLBA	Koken_MLBA_o1	6.02946e-05	0.000384944	0.156632	814034
Mbuti.DG	AfontovaGora_HG	Koken_MLBA	Koken_MLBA_o1	0.000215709	0.00146116	0.147629	20526
Mbuti.DG	AG2	Koken_MLBA	Koken_MLBA_o1	0.00175943	0.000807405	2.17911	75820
Mbuti.DG	AG3	Koken_MLBA	Koken_MLBA_o1	0.00245192	0.00059811	4.09945	246507
Mbuti.DG	Aktogai_MLBA	Koken_MLBA	Koken_MLBA_o1	-0.00105875	0.000326375	-3.24395	876457
Mbuti.DG	Alalakh_MLBA	Koken_MLBA	Koken_MLBA_o1	-0.00104676	0.00026948	-3.88438	938612
Mbuti.DG	Alan	Koken_MLBA	Koken_MLBA_o1	-0.000711633	0.000317258	-2.24307	938775
Mbuti.DG	Albanian.DG	Koken_MLBA	Koken_MLBA_o1	-0.00120396	0.000415888	-2.8949	922974
Mbuti.DG	Aleut.DG	Koken_MLBA	Koken_MLBA_o1	2.88433e-05	0.00035166	0.0820205	923988
Mbuti.DG	Altai_5500BP	Koken_MLBA	Koken_MLBA_o1	0.00167487	0.000416728	4.0191	634384
Mbuti.DG	Altai_6500BP	Koken_MLBA	Koken_MLBA_o1	0.00206705	0.000520324	3.97262	379394
Mbuti.DG	Altai_7500BP	Koken_MLBA	Koken_MLBA_o1	0.00201934	0.00045225	4.4651	582313
Mbuti.DG	Altai_MLBA	Koken_MLBA	Koken_MLBA_o1	7.35784e-05	0.000298244	0.246706	927807
Mbuti.DG	Altaian.DG	Koken_MLBA	Koken_MLBA_o1	0.000352281	0.000405689	0.868352	922413
Mbuti.DG	Ami.DG	Koken_MLBA	Koken_MLBA_o1	0.000416413	0.000352394	1.18167	923929
Mbuti.DG	Anatolia_BA	Koken_MLBA	Koken_MLBA_o1	-0.00170051	0.000346324	-4.91017	896082
Mbuti.DG	Anatolia_ChL	Koken_MLBA	Koken_MLBA_o1	-0.00119775	0.000418032	-2.86521	849763
Mbuti.DG	Anatolia_N	Koken_MLBA	Koken_MLBA_o1	-0.00128062	0.000283795	-4.51248	941339
Mbuti.DG	AR_EN	Koken_MLBA	Koken_MLBA_o1	0.000711879	0.000465142	1.53045	317611
Mbuti.DG	AR_Xianbei_IA	Koken_MLBA	Koken_MLBA_o1	0.00019524	0.000469297	0.416027	301687
Mbuti.DG	Armenia_ChL	Koken_MLBA	Koken_MLBA_o1	-0.000548565	0.000298626	-1.83696	892764
Mbuti.DG	Armenia_EBA	Koken_MLBA	Koken_MLBA_o1	-0.000627833	0.000314095	-1.99886	878175
Mbuti.DG	Armenia_MBA	Koken_MLBA	Koken_MLBA_o1	-0.000519504	0.000415912	-1.24907	745581
Mbuti.DG	Armenian.DG	Koken_MLBA	Koken_MLBA_o1	-0.000686515	0.000331136	-2.07321	923971
Mbuti.DG	Arslantepe_LC	Koken_MLBA	Koken_MLBA_o1	-0.00135742	0.00027512	-4.93394	937095
Mbuti.DG	Atayal.DG	Koken_MLBA	Koken_MLBA_o1	0.000210253	0.000410381	0.512336	922384
Mbuti.DG	Athabaskan_1100BP	Koken_MLBA	Koken_MLBA_o1	0.000797181	0.000395563	2.01531	900850
Mbuti.DG	Australian.DG	Koken_MLBA	Koken_MLBA_o1	-1.52204e-05	0.000414283	-0.0367392	921365
Mbuti.DG	Balkans_BronzeAge	Koken_MLBA	Koken_MLBA_o1	-0.00112441	0.000287279	-3.91399	902941
Mbuti.DG	Balkans_Chalcolithic	Koken_MLBA	Koken_MLBA_o1	-0.00146005	0.000292078	-4.99884	916070
Mbuti.DG	Balkans_IronAge	Koken_MLBA	Koken_MLBA_o1	-0.00125714	0.000447695	-2.80802	647744
Mbuti.DG	Balochi.DG	Koken_MLBA	Koken_MLBA_o1	-0.00020172	0.000335436	-0.601365	923887
Mbuti.DG	Ban_Chiang	Koken_MLBA	Koken_MLBA_o1	0.000365854	0.00077007	0.475092	79531
Mbuti.DG	Basque.DG	Koken_MLBA	Koken_MLBA_o1	-0.000857174	0.000341346	-2.51116	923948
Mbuti.DG	BedouinB.DG	Koken_MLBA	Koken_MLBA_o1	-0.00137606	0.000320126	-4.2985	923887
Mbuti.DG	Bell_Beaker_Germany	Koken_MLBA	Koken_MLBA_o1	-0.000977419	0.000303318	-3.22243	924245
Mbuti.DG	Bengali.DG	Koken_MLBA	Koken_MLBA_o1	0.000264241	0.00033788	0.782056	923950
Mbuti.DG	Bergamo.DG	Koken_MLBA	Koken_MLBA_o1	-0.000788986	0.000331014	-2.38355	923913
Mbuti.DG	Bianbian	Koken_MLBA	Koken_MLBA_o1	0.000251039	0.00042993	0.583906	638412
Mbuti.DG	Boncuklu.SG	Koken_MLBA	Koken_MLBA_o1	-0.00137845	0.000407922	-3.37919	867960
Mbuti.DG	Borovjanka17_HG	Koken_MLBA	Koken_MLBA_o1	0.00170907	0.000484506	3.52745	635380
Mbuti.DG	Boshan	Koken_MLBA	Koken_MLBA_o1	0.000578706	0.000401982	1.43963	848850
Mbuti.DG	Botai_Eneolithic	Koken_MLBA	Koken_MLBA_o1	0.00251333	0.000370147	6.79009	943541
Mbuti.DG	Bougainville.DG	Koken_MLBA	Koken_MLBA_o1	0.000123365	0.000377215	0.327042	923634
Mbuti.DG	BPgroup	Koken_MLBA	Koken_MLBA_o1	0.000646483	0.000335436	1.92729	923171
Mbuti.DG	Brahmin.DG	Koken_MLBA	Koken_MLBA_o1	-0.00016228	0.000318437	-0.509613	923962
Mbuti.DG	Brahui.DG	Koken_MLBA	Koken_MLBA_o1	-0.000244391	0.000316539	-0.772074	923939
Mbuti.DG	Bulgarian.DG	Koken_MLBA	Koken_MLBA_o1	-0.00085153	0.000336532	-2.53031	923843
Mbuti.DG	Burmese.DG	Koken_MLBA	Koken_MLBA_o1	0.000475417	0.000327472	1.45178	923956
Mbuti.DG	Burusho.DG	Koken_MLBA	Koken_MLBA_o1	0.000225368	0.000330333	0.682245	923875
Mbuti.DG	Bustan_BA	Koken_MLBA	Koken_MLBA_o1	-0.000649261	0.000293843	-2.20955	853218
Mbuti.DG	Bustan_EN	Koken_MLBA	Koken_MLBA_o1	-0.000100711	0.000432756	-0.232719	579017
Mbuti.DG	BZK002	Koken_MLBA	Koken_MLBA_o1	0.0016821	0.000451938	3.72196	696150
Mbuti.DG	Cambodian.DG	Koken_MLBA	Koken_MLBA_o1	0.000510129	0.00034887	1.46223	923943
Mbuti.DG	CamlibelTarlasi_LC	Koken_MLBA	Koken_MLBA_o1	-0.00121115	0.000295977	-4.09203	919010
Mbuti.DG	CentralSteppe_EMBA	Koken_MLBA	Koken_MLBA_o1	0.00225458	0.000391949	5.75223	943401
Mbuti.DG	Chandman_IA	Koken_MLBA	Koken_MLBA_o1	-1.86791e-05	0.000297002	-0.0628921	933233
Mbuti.DG	Chane.DG	Koken_MLBA	Koken_MLBA_o1	0.001797	0.000431627	4.16332	922597
Mbuti.DG	Chechen.DG	Koken_MLBA	Koken_MLBA_o1	-0.000103101	0.000401106	-0.257041	921981
Mbuti.DG	Chemurchek_northAlai	Koken_MLBA	Koken_MLBA_o1	0.00108008	0.000410313	2.63232	898562
Mbuti.DG	Chemurchek_southAltai	Koken_MLBA	Koken_MLBA_o1	0.00203228	0.000439853	4.62036	861415
Mbuti.DG	CHG	Koken_MLBA	Koken_MLBA_o1	-0.00111273	0.000374633	-2.97018	943201
Mbuti.DG	Chipewyan.DG	Koken_MLBA	Koken_MLBA_o1	0.00128811	0.000383254	3.36099	923945
Mbuti.DG	Chokhopani.SG	Koken_MLBA	Koken_MLBA_o1	0.000567352	0.000420014	1.35079	941370
Mbuti.DG	Chuanyun	Koken_MLBA	Koken_MLBA_o1	0.000479081	0.000502697	0.953021	294853
Mbuti.DG	Chukchi.DG	Koken_MLBA	Koken_MLBA_o1	-0.00034567	0.000398284	-0.8679	923034
Mbuti.DG	Clovis.SG	Koken_MLBA	Koken_MLBA_o1	0.0013276	0.00045032	2.94812	939859
Mbuti.DG	Corded_Ware_Czech_EN	Koken_MLBA	Koken_MLBA_o1	-0.000661616	0.000321779	-2.05612	906934
Mbuti.DG	Corded_Ware_Germany	Koken_MLBA	Koken_MLBA_o1	-0.000701783	0.000310395	-2.26094	929608
Mbuti.DG	Cree.DG	Koken_MLBA	Koken_MLBA_o1	0.000488279	0.000361888	1.34925	923967
Mbuti.DG	Crete.DG	Koken_MLBA	Koken_MLBA_o1	-0.00111266	0.000322532	-3.44976	923683
Mbuti.DG	Czech.DG	Koken_MLBA	Koken_MLBA_o1	-0.000786493	0.000421681	-1.86514	922380
Mbuti.DG	Dai.DG	Koken_MLBA	Koken_MLBA_o1	0.000495524	0.00031955	1.55069	943562
Mbuti.DG	Dali_MLBA	Koken_MLBA	Koken_MLBA_o1	3.64717e-05	0.000395483	0.0922207	817338
Mbuti.DG	Daur.DG	Koken_MLBA	Koken_MLBA_o1	0.000559774	0.000399223	1.40216	921762
Mbuti.DG	DevilsCave_N	Koken_MLBA	Koken_MLBA_o1	0.000412862	0.000374525	1.10236	942697
Mbuti.DG	DolgoeOzero_HG	Koken_MLBA	Koken_MLBA_o1	0.000790196	0.000471802	1.67485	605849
Mbuti.DG	Druze.DG	Koken_MLBA	Koken_MLBA_o1	-0.000569438	0.00032266	-1.76482	923922
Mbuti.DG	Dusun.DG	Koken_MLBA	Koken_MLBA_o1	0.000124004	0.000351245	0.353041	923889
Mbuti.DG	Dzharkutan1_BA	Koken_MLBA	Koken_MLBA_o1	-0.000270847	0.000274601	-0.986327	904585
Mbuti.DG	Dzhylinda-1	Koken_MLBA	Koken_MLBA_o1	0.000963466	0.000472768	2.03792	599388
Mbuti.DG	EastBaikal_BA	Koken_MLBA	Koken_MLBA_o1	0.000927298	0.000678783	1.36612	119235
Mbuti.DG	EastBaikal_M	Koken_MLBA	Koken_MLBA_o1	0.00132563	0.000419402	3.16075	922298
Mbuti.DG	EastBaikal_N	Koken_MLBA	Koken_MLBA_o1	0.000787247	0.000364484	2.1599	941024
Mbuti.DG	eastMongolia_preBA	Koken_MLBA	Koken_MLBA_o1	0.000612656	0.000455895	1.34385	573506
Mbuti.DG	Ebla_EMBA	Koken_MLBA	Koken_MLBA_o1	-0.0012936	0.000302183	-4.28086	892456
Mbuti.DG	Ekaterinovka	Koken_MLBA	Koken_MLBA_o1	0.000791343	0.000308618	2.56415	943431
Mbuti.DG	Ekven_IA	Koken_MLBA	Koken_MLBA_o1	0.00109724	0.000357065	3.07295	932634
Mbuti.DG	ElMiron	Koken_MLBA	Koken_MLBA_o1	-0.00121472	0.000480483	-2.52812	578414
Mbuti.DG	English.DG	Koken_MLBA	Koken_MLBA_o1	-0.00102256	0.000353193	-2.89519	923959
Mbuti.DG	Eskimo_Chaplin.DG	Koken_MLBA	Koken_MLBA_o1	0.000988021	0.000410062	2.40944	923059
Mbuti.DG	Eskimo_Naukan.DG	Koken_MLBA	Koken_MLBA_o1	0.00107913	0.000379619	2.84266	923947
Mbuti.DG	Eskimo_Sireniki.DG	Koken_MLBA	Koken_MLBA_o1	0.000989555	0.000372295	2.65799	923964
Mbuti.DG	Estonia_MN_CCC	Koken_MLBA	Koken_MLBA_o1	0.000120637	0.000497779	0.242351	293788
Mbuti.DG	Estonian.DG	Koken_MLBA	Koken_MLBA_o1	-0.000825695	0.000354312	-2.33042	923953
Mbuti.DG	Even.DG	Koken_MLBA	Koken_MLBA_o1	0.000659814	0.000336359	1.96164	924015
Mbuti.DG	Finnish.DG	Koken_MLBA	Koken_MLBA_o1	-0.000727913	0.000317947	-2.28942	924021
Mbuti.DG	Fofonovo_EN	Koken_MLBA	Koken_MLBA_o1	0.00110588	0.000401953	2.75128	764912
Mbuti.DG	French.DG	Koken_MLBA	Koken_MLBA_o1	-0.0012199	0.000299414	-4.07429	943524
Mbuti.DG	Geoksyur_EN	Koken_MLBA	Koken_MLBA_o1	-0.00011197	0.000280221	-0.399576	885543
Mbuti.DG	Georgian.DG	Koken_MLBA	Koken_MLBA_o1	-0.000857609	0.000331151	-2.58978	923978
Mbuti.DG	Globular_Amphora	Koken_MLBA	Koken_MLBA_o1	-0.00170295	0.000326219	-5.22025	902918
Mbuti.DG	Gonur1_BA	Koken_MLBA	Koken_MLBA_o1	-0.000356614	0.000291703	-1.22253	844494
Mbuti.DG	Greek.DG	Koken_MLBA	Koken_MLBA_o1	-0.000682555	0.000337823	-2.02045	923925
Mbuti.DG	Hajji_Firuz_C	Koken_MLBA	Koken_MLBA_o1	-0.000930503	0.000308736	-3.01391	893269
Mbuti.DG	Han.DG	Koken_MLBA	Koken_MLBA_o1	0.000643832	0.000319853	2.0129	943555
Mbuti.DG	Hawaiian.DG	Koken_MLBA	Koken_MLBA_o1	0.000242508	0.000404537	0.599471	920996
Mbuti.DG	Hazara.DG	Koken_MLBA	Koken_MLBA_o1	0.000260272	0.00032702	0.795891	923872
Mbuti.DG	Hezhen.DG	Koken_MLBA	Koken_MLBA_o1	0.00113402	0.000350519	3.23526	923976
Mbuti.DG	HMMH_MN	Koken_MLBA	Koken_MLBA_o1	0.000727323	0.000460289	1.58014	568781
Mbuti.DG	Hun_TianShan_1700BP	Koken_MLBA	Koken_MLBA_o1	0.000173798	0.000260177	0.667999	943557
Mbuti.DG	Hungarian.DG	Koken_MLBA	Koken_MLBA_o1	-0.000743079	0.000338822	-2.19313	923915
Mbuti.DG	Iberia_ChL	Koken_MLBA	Koken_MLBA_o1	-0.0016061	0.000319451	-5.02768	916889
Mbuti.DG	Iberia_EN	Koken_MLBA	Koken_MLBA_o1	-0.00153615	0.000350529	-4.38237	881206
Mbuti.DG	Iberia_MN	Koken_MLBA	Koken_MLBA_o1	-0.00184841	0.000343105	-5.38729	850385
Mbuti.DG	Icelandic.DG	Koken_MLBA	Koken_MLBA_o1	-0.00103338	0.00036078	-2.86428	923978
Mbuti.DG	Igbo.DG	Koken_MLBA	Koken_MLBA_o1	-2.12281e-05	0.00019371	-0.109587	923952
Mbuti.DG	Igorot.DG	Koken_MLBA	Koken_MLBA_o1	0.000376632	0.000361801	1.04099	923910
Mbuti.DG	Iran_ChL	Koken_MLBA	Koken_MLBA_o1	-0.000918765	0.000309655	-2.96706	887153
Mbuti.DG	Iran_N	Koken_MLBA	Koken_MLBA_o1	-0.000608278	0.000321311	-1.89311	908125
Mbuti.DG	Iranian.DG	Koken_MLBA	Koken_MLBA_o1	-0.000777599	0.000328289	-2.36864	923992
Mbuti.DG	Iraqi_Jew.DG	Koken_MLBA	Koken_MLBA_o1	-0.000919614	0.000319148	-2.88146	923978
Mbuti.DG	irk030	Koken_MLBA	Koken_MLBA_o1	0.00136945	0.000426672	3.2096	943290
Mbuti.DG	Irula.DG	Koken_MLBA	Koken_MLBA_o1	-8.13788e-06	0.000318468	-0.0255532	923956
Mbuti.DG	Israel_C	Koken_MLBA	Koken_MLBA_o1	-0.00153891	0.000289893	-5.30854	910727
Mbuti.DG	Itelman.DG	Koken_MLBA	Koken_MLBA_o1	0.00114293	0.000418664	2.72994	922732
Mbuti.DG	Itkul_HG	Koken_MLBA	Koken_MLBA_o1	0.00108293	0.000548649	1.97381	254467
Mbuti.DG	Japanese.DG	Koken_MLBA	Koken_MLBA_o1	0.000594453	0.000331117	1.79529	923990
Mbuti.DG	Jordan_EBA	Koken_MLBA	Koken_MLBA_o1	-0.00116718	0.000337112	-3.46229	790258
Mbuti.DG	Jordanian.DG	Koken_MLBA	Koken_MLBA_o1	-0.000861078	0.000302207	-2.8493	924022
Mbuti.DG	Kairan_MLBA	Koken_MLBA	Koken_MLBA_o1	-0.00147727	0.000339028	-4.35736	866099
Mbuti.DG	Kairan_MLBA_o	Koken_MLBA	Koken_MLBA_o1	0.000651812	0.000448928	1.45193	435555
Mbuti.DG	Kalash.DG	Koken_MLBA	Koken_MLBA_o1	0.000210892	0.000355176	0.593767	923967
Mbuti.DG	Kangju_1800BP	Koken_MLBA	Koken_MLBA_o1	-0.000379608	0.000306888	-1.23696	922812
Mbuti.DG	Kapu.DG	Koken_MLBA	Koken_MLBA_o1	0.000109137	0.000327984	0.332752	923962
Mbuti.DG	Karagash_MLBA	Koken_MLBA	Koken_MLBA_o1	-0.000890871	0.000385608	-2.3103	738570
Mbuti.DG	Karasuk.SG	Koken_MLBA	Koken_MLBA_o1	-0.000171357	0.000285232	-0.600764	943323
Mbuti.DG	Karitiana.DG	Koken_MLBA	Koken_MLBA_o1	0.00165318	0.000385646	4.28679	943540
Mbuti.DG	Karluk_TianShan	Koken_MLBA	Koken_MLBA_o1	0.000520197	0.000350737	1.48315	923053
Mbuti.DG	Kashmiri_Pandit.DG	Koken_MLBA	Koken_MLBA_o1	0.000502516	0.000385598	1.30321	920827
Mbuti.DG	Kazakh_Mys_MLBA	Koken_MLBA	Koken_MLBA_o1	-0.000278229	0.000325158	-0.855675	838755
Mbuti.DG	Kennewick_WA.SG	Koken_MLBA	Koken_MLBA_o1	0.000767614	0.000470887	1.63015	509554
Mbuti.DG	Kharia.DG	Koken_MLBA	Koken_MLBA_o1	0.00133508	0.000374679	3.56325	920916
Mbuti.DG	Khi	Koken_MLBA	Koken_MLBA_o1	0.000880551	0.000304805	2.8889	938012
Mbuti.DG	Khonda_Dora.DG	Koken_MLBA	Koken_MLBA_o1	0.00089582	0.000392862	2.28024	922813
Mbuti.DG	Khovsgol	Koken_MLBA	Koken_MLBA_o1	0.0010457	0.000313486	3.33573	927436
Mbuti.DG	Kimak_Kazakhstan_1350BP	Koken_MLBA	Koken_MLBA_o1	0.000598871	0.000574378	1.04264	181771
Mbuti.DG	Kinh.DG	Koken_MLBA	Koken_MLBA_o1	0.000394818	0.000333689	1.18319	923894
Mbuti.DG	Kipchak	Koken_MLBA	Koken_MLBA_o1	9.29606e-06	0.000356753	0.0260574	883030
Mbuti.DG	Klo	Koken_MLBA	Koken_MLBA_o1	0.000714714	0.000310726	2.30014	941967
Mbuti.DG	Kmed	Koken_MLBA	Koken_MLBA_o1	0.000861755	0.000323896	2.66059	940479
Mbuti.DG	Koken_EN1	Koken_MLBA	Koken_MLBA_o1	0.00269379	0.000485271	5.55111	943515
Mbuti.DG	Koken_EN2	Koken_MLBA	Koken_MLBA_o1	0.00264292	0.00047946	5.51228	559955
Mbuti.DG	Koken_MLBA_o2	Koken_MLBA	Koken_MLBA_o1	0.000668789	0.000452531	1.47788	752462
Mbuti.DG	Kolyma_M	Koken_MLBA	Koken_MLBA_o1	0.00110439	0.000463383	2.38333	941472
Mbuti.DG	Kongo.DG	Koken_MLBA	Koken_MLBA_o1	-3.47688e-05	0.00024634	-0.141141	921445
Mbuti.DG	Korean.DG	Koken_MLBA	Koken_MLBA_o1	0.000490626	0.000351366	1.39634	923970
Mbuti.DG	Korean_Ulsan	Koken_MLBA	Koken_MLBA_o1	0.000516134	0.000297411	1.73542	943572
Mbuti.DG	Korean_Ulsan.SG	Koken_MLBA	Koken_MLBA_o1	0.000512289	0.000297685	1.72091	943572
Mbuti.DG	Krasnoyarsk_BA	Koken_MLBA	Koken_MLBA_o1	0.00114924	0.000419708	2.73819	943445
Mbuti.DG	Krasnoyarsk_MLBA	Koken_MLBA	Koken_MLBA_o1	-0.000777828	0.000286359	-2.71627	921192
Mbuti.DG	Krasnoyarsk_MLBA_o	Koken_MLBA	Koken_MLBA_o1	3.33832e-07	0.000453538	0.000736062	757472
Mbuti.DG	Kurumba.DG	Koken_MLBA	Koken_MLBA_o1	-0.00010256	0.000407873	-0.251452	915719
Mbuti.DG	Kusunda.DG	Koken_MLBA	Koken_MLBA_o1	0.000403259	0.000336072	1.19992	923897
Mbuti.DG	Kyrgyz.DG	Koken_MLBA	Koken_MLBA_o1	0.000436017	0.000329579	1.32295	923935
Mbuti.DG	Kyzlbulak_MLBA1	Koken_MLBA	Koken_MLBA_o1	-0.000595156	0.000487924	-1.21977	672462
Mbuti.DG	Kyzlbulak_MLBA2	Koken_MLBA	Koken_MLBA_o1	-0.000271483	0.000479624	-0.566033	709553
Mbuti.DG	Lahu.DG	Koken_MLBA	Koken_MLBA_o1	0.000183416	0.000351389	0.521975	923907
Mbuti.DG	LateDorset.SG	Koken_MLBA	Koken_MLBA_o1	0.00120196	0.000537388	2.23668	272297
Mbuti.DG	LBK_EN	Koken_MLBA	Koken_MLBA_o1	-0.00151008	0.000321658	-4.69467	917101
Mbuti.DG	Lemande.DG	Koken_MLBA	Koken_MLBA_o1	-8.75583e-05	0.000198634	-0.440801	923935
Mbuti.DG	Levant_N	Koken_MLBA	Koken_MLBA_o1	-0.00183698	0.00034036	-5.39717	759511
Mbuti.DG	Lezgin.DG	Koken_MLBA	Koken_MLBA_o1	-0.000668254	0.000324889	-2.05687	923995
Mbuti.DG	Liangdao1	Koken_MLBA	Koken_MLBA_o1	0.000473022	0.0004557	1.03801	354144
Mbuti.DG	Liangdao2	Koken_MLBA	Koken_MLBA_o1	0.000596094	0.000423556	1.40735	784786
Mbuti.DG	Lisakovskiy_MLBA_Alakul	Koken_MLBA	Koken_MLBA_o1	-0.000469738	0.000444852	-1.05594	687116
Mbuti.DG	Loebanr_IA	Koken_MLBA	Koken_MLBA_o1	-0.000124735	0.000250376	-0.49819	936056
Mbuti.DG	MA1	Koken_MLBA	Koken_MLBA_o1	0.00135202	0.000472342	2.86239	672553
Mbuti.DG	Madiga.DG	Koken_MLBA	Koken_MLBA_o1	0.000555164	0.000321872	1.72479	923975
Mbuti.DG	Maitan_MLBA_Alakul	Koken_MLBA	Koken_MLBA_o1	-0.00103654	0.000306671	-3.37998	919923
Mbuti.DG	Maitan_MLBA_Alakul_o	Koken_MLBA	Koken_MLBA_o1	0.000295029	0.00037903	0.77838	848297
Mbuti.DG	Makrani.DG	Koken_MLBA	Koken_MLBA_o1	-0.000662757	0.000327677	-2.02259	923935
Mbuti.DG	Mala.DG	Koken_MLBA	Koken_MLBA_o1	0.000345829	0.000312935	1.10512	924014
Mbuti.DG	Man_Bac	Koken_MLBA	Koken_MLBA_o1	0.000222059	0.000419414	0.52945	296392
Mbuti.DG	Mansi.DG	Koken_MLBA	Koken_MLBA_o1	0.000471851	0.000353338	1.33541	923972
Mbuti.DG	Maori.DG	Koken_MLBA	Koken_MLBA_o1	-0.000378191	0.000391376	-0.966312	921387
Mbuti.DG	Mayan.DG	Koken_MLBA	Koken_MLBA_o1	0.00114198	0.000377545	3.02475	923828
Mbuti.DG	Mebrak.SG	Koken_MLBA	Koken_MLBA_o1	0.000822023	0.000426692	1.9265	644834
Mbuti.DG	Mergen6_HG	Koken_MLBA	Koken_MLBA_o1	0.00212541	0.000452938	4.69251	529526
Mbuti.DG	Miao.DG	Koken_MLBA	Koken_MLBA_o1	0.000303161	0.000344832	0.879155	923952
Mbuti.DG	Miaozigou_MN	Koken_MLBA	Koken_MLBA_o1	-0.000218263	0.000468416	-0.46596	288482
Mbuti.DG	Minoan_Lasithi	Koken_MLBA	Koken_MLBA_o1	-0.00123893	0.000316924	-3.90922	871361
Mbuti.DG	Minoan_Odigitria	Koken_MLBA	Koken_MLBA_o1	-0.00153886	0.000467517	-3.29157	244242
Mbuti.DG	Mixe.DG	Koken_MLBA	Koken_MLBA_o1	0.00133924	0.000366084	3.65828	923995
Mbuti.DG	Mixtec.DG	Koken_MLBA	Koken_MLBA_o1	0.00110494	0.000367993	3.00262	923916
Mbuti.DG	Mongola.DG	Koken_MLBA	Koken_MLBA_o1	0.000448337	0.000340464	1.31684	923971
Mbuti.DG	Mongolia_EIA_SlabGrave_1	Koken_MLBA	Koken_MLBA_o1	0.00047949	0.000309828	1.5476	930806
Mbuti.DG	Mongolia_LBA_Ulaanzukh_2	Koken_MLBA	Koken_MLBA_o1	0.00081566	0.000343117	2.37721	855025
Mbuti.DG	Murzikha	Koken_MLBA	Koken_MLBA_o1	0.000898227	0.000343911	2.6118	932168
Mbuti.DG	Mycenaean	Koken_MLBA	Koken_MLBA_o1	-0.00118869	0.000366048	-3.24736	377397
Mbuti.DG	Nahua.DG	Koken_MLBA	Koken_MLBA_o1	0.00167256	0.000422656	3.95726	922917
Mbuti.DG	Natufian	Koken_MLBA	Koken_MLBA_o1	-0.00183333	0.000417761	-4.38845	484268
Mbuti.DG	Naxi.DG	Koken_MLBA	Koken_MLBA_o1	0.000570467	0.000336591	1.69484	924011
Mbuti.DG	Nomad_Kazakhstan_1700BP	Koken_MLBA	Koken_MLBA_o1	0.000765937	0.000360105	2.12699	913413
Mbuti.DG	Nomad_Kazakhstan_IA	Koken_MLBA	Koken_MLBA_o1	0.000123032	0.000441647	0.278576	425995
Mbuti.DG	North_Ossetian.DG	Koken_MLBA	Koken_MLBA_o1	-0.000483132	0.000320341	-1.50818	923985
Mbuti.DG	Nui_Nap	Koken_MLBA	Koken_MLBA_o1	-0.000437291	0.000476367	-0.917971	315904
Mbuti.DG	Okunevo	Koken_MLBA	Koken_MLBA_o1	0.0011847	0.000312407	3.79218	943544
Mbuti.DG	Omskaya_HG	Koken_MLBA	Koken_MLBA_o1	0.0019768	0.000437992	4.51332	566130
Mbuti.DG	Onge.DG	Koken_MLBA	Koken_MLBA_o1	0.000430414	0.000364374	1.18124	923452
Mbuti.DG	Orcadian.DG	Koken_MLBA	Koken_MLBA_o1	-0.00102406	0.000347228	-2.94923	923948
Mbuti.DG	Oroqen.DG	Koken_MLBA	Koken_MLBA_o1	0.000865811	0.000355711	2.43403	923923
Mbuti.DG	Oy_Dzhaylau_MLBA	Koken_MLBA	Koken_MLBA_o1	-0.000481177	0.000345746	-1.3917	874580
Mbuti.DG	Oy_Dzhaylau_MLBA_o	Koken_MLBA	Koken_MLBA_o1	0.00157447	0.000611491	2.57481	224958
Mbuti.DG	Palestinian.DG	Koken_MLBA	Koken_MLBA_o1	-0.000771372	0.000293736	-2.62607	924014
Mbuti.DG	Papuan.DG	Koken_MLBA	Koken_MLBA_o1	-8.54035e-05	0.000355552	-0.2402	943563
Mbuti.DG	Parkhai_EBA	Koken_MLBA	Koken_MLBA_o1	-0.000675256	0.000442648	-1.52549	775041
Mbuti.DG	Parkhai_EN	Koken_MLBA	Koken_MLBA_o1	-0.000515285	0.00032262	-1.59719	871424
Mbuti.DG	Parkhai_LBA	Koken_MLBA	Koken_MLBA_o1	-0.00074454	0.000437427	-1.70209	739070
Mbuti.DG	Parkhai_MBA	Koken_MLBA	Koken_MLBA_o1	-0.000416321	0.000415495	-1.00199	714305
Mbuti.DG	Pathan.DG	Koken_MLBA	Koken_MLBA_o1	-3.45488e-05	0.000323619	-0.106758	923970
Mbuti.DG	Petrovka	Koken_MLBA	Koken_MLBA_o1	-0.000403703	0.000496059	-0.813821	283773
Mbuti.DG	Piapoco.DG	Koken_MLBA	Koken_MLBA_o1	0.00130786	0.000381077	3.43201	923878
Mbuti.DG	Pima.DG	Koken_MLBA	Koken_MLBA_o1	0.00138911	0.000398324	3.48738	923905
Mbuti.DG	Polish.DG	Koken_MLBA	Koken_MLBA_o1	8.62787e-05	0.000413916	0.208445	922242
Mbuti.DG	Priobrazhenka_LBA	Koken_MLBA	Koken_MLBA_o1	-0.000467109	0.000556872	-0.838809	269898
Mbuti.DG	Priobrazhenka_MLBA	Koken_MLBA	Koken_MLBA_o1	-0.000912899	0.00134217	-0.680166	27039
Mbuti.DG	Protoka_HG	Koken_MLBA	Koken_MLBA_o1	0.00230743	0.000472894	4.87938	805592
Mbuti.DG	Punjabi.DG	Koken_MLBA	Koken_MLBA_o1	9.69833e-05	0.000293983	0.329894	924046
Mbuti.DG	Qihe	Koken_MLBA	Koken_MLBA_o1	0.000211715	0.000476643	0.44418	310469
Mbuti.DG	Quechua.DG	Koken_MLBA	Koken_MLBA_o1	0.00130217	0.000357491	3.64252	924002
Mbuti.DG	Relli.DG	Koken_MLBA	Koken_MLBA_o1	0.000269872	0.000327499	0.82404	923998
Mbuti.DG	Russia_Bolshoy	Koken_MLBA	Koken_MLBA_o1	0.000801783	0.000334348	2.39805	887489
Mbuti.DG	Russian.DG	Koken_MLBA	Koken_MLBA_o1	-0.000735347	0.0003493	-2.1052	923987
Mbuti.DG	Saka_Kazakhstan_2500BP	Koken_MLBA	Koken_MLBA_o1	0.000287838	0.000320216	0.898887	923503
Mbuti.DG	Saka_TianShan_2150BP	Koken_MLBA	Koken_MLBA_o1	-0.000436076	0.000302849	-1.43991	930349
Mbuti.DG	Samaritan.DG	Koken_MLBA	Koken_MLBA_o1	-0.000352908	0.00039258	-0.898945	919056
Mbuti.DG	Samdzong.SG	Koken_MLBA	Koken_MLBA_o1	0.000164977	0.000346358	0.476321	943079
Mbuti.DG	Sappali_Tepe_BA	Koken_MLBA	Koken_MLBA_o1	-0.000459869	0.000262163	-1.75414	937929
Mbuti.DG	Saqqaq.SG	Koken_MLBA	Koken_MLBA_o1	0.00105039	0.000442667	2.37287	899495
Mbuti.DG	Sarazm_EN	Koken_MLBA	Koken_MLBA_o1	0.00104735	0.000381914	2.74236	772216
Mbuti.DG	Sardinian.DG	Koken_MLBA	Koken_MLBA_o1	-0.0012429	0.000304854	-4.07704	943567
Mbuti.DG	Sarmatian	Koken_MLBA	Koken_MLBA_o1	-0.000352938	0.000273295	-1.29142	943264
Mbuti.DG	Satan_MLBA_Alakul	Koken_MLBA	Koken_MLBA_o1	-0.0005676	0.000434143	-1.3074	778697
Mbuti.DG	Scythian_Hungary_2400BP	Koken_MLBA	Koken_MLBA_o1	-0.00110109	0.000317996	-3.46259	881432
Mbuti.DG	Shahr_I_Sokhta_BA1	Koken_MLBA	Koken_MLBA_o1	-0.000103559	0.000293287	-0.353097	834454
Mbuti.DG	She.DG	Koken_MLBA	Koken_MLBA_o1	0.000587948	0.00035095	1.67531	923854
Mbuti.DG	SHG	Koken_MLBA	Koken_MLBA_o1	-0.000644451	0.000358525	-1.79751	891443
Mbuti.DG	Shimao_LN	Koken_MLBA	Koken_MLBA_o1	0.00045679	0.000355524	1.28484	934651
Mbuti.DG	Shoendykol_MLBA_Fedorovo	Koken_MLBA	Koken_MLBA_o1	-0.00138521	0.000336556	-4.11584	862829
Mbuti.DG	Sindhi.DG	Koken_MLBA	Koken_MLBA_o1	0.000528611	0.00033014	1.60117	923915
Mbuti.DG	Sintashta_MLBA	Koken_MLBA	Koken_MLBA_o1	-0.000913125	0.000278706	-3.2763	939679
Mbuti.DG	Sintashta_MLBA_o	Koken_MLBA	Koken_MLBA_o1	0.00110604	0.000325697	3.39592	890986
Mbuti.DG	Solyanka_MLBA	Koken_MLBA	Koken_MLBA_o1	-0.000117623	0.000540506	-0.217616	360424
Mbuti.DG	Sosnoviy_HG	Koken_MLBA	Koken_MLBA_o1	0.00202724	0.000482312	4.20316	580922
Mbuti.DG	Spanish.DG	Koken_MLBA	Koken_MLBA_o1	-0.00118286	0.000322855	-3.66375	923910
Mbuti.DG	Srubnaya	Koken_MLBA	Koken_MLBA_o1	-0.000739788	0.000293811	-2.51791	937055
Mbuti.DG	Srubnaya_o	Koken_MLBA	Koken_MLBA_o1	0.000705109	0.00048345	1.45849	455401
Mbuti.DG	Suogang	Koken_MLBA	Koken_MLBA_o1	-0.000506986	0.000778699	-0.651068	70941
Mbuti.DG	Surui.DG	Koken_MLBA	Koken_MLBA_o1	0.00150843	0.000401454	3.75741	923893
Mbuti.DG	Tagar	Koken_MLBA	Koken_MLBA_o1	-0.000253719	0.000303411	-0.836222	939559
Mbuti.DG	Tajik.DG	Koken_MLBA	Koken_MLBA_o1	-0.000524257	0.000324677	-1.6147	923979
Mbuti.DG	Tanshishan	Koken_MLBA	Koken_MLBA_o1	0.00119042	0.000407886	2.9185	383844
Mbuti.DG	Tarim_EMBA1	Koken_MLBA	Koken_MLBA_o1	0.00338463	0.000446087	7.58738	934345
Mbuti.DG	TellKurdu_EC	Koken_MLBA	Koken_MLBA_o1	-0.00125665	0.000372411	-3.37437	587608
Mbuti.DG	Tepe_Anau_EN	Koken_MLBA	Koken_MLBA_o1	-0.000575345	0.000327364	-1.7575	827160
Mbuti.DG	Tepe_Hissar_C	Koken_MLBA	Koken_MLBA_o1	-0.000400952	0.000282795	-1.41782	865524
Mbuti.DG	Tepecik.SG	Koken_MLBA	Koken_MLBA_o1	-0.00155689	0.00037921	-4.10561	632476
Mbuti.DG	Thai.DG	Koken_MLBA	Koken_MLBA_o1	0.000335129	0.000321738	1.04162	923908
Mbuti.DG	Tianyuan	Koken_MLBA	Koken_MLBA_o1	-4.21619e-05	0.000416474	-0.101235	790611
Mbuti.DG	Tlingit.DG	Koken_MLBA	Koken_MLBA_o1	-2.8349e-05	0.00034095	-0.0831473	923977
Mbuti.DG	Tu.DG	Koken_MLBA	Koken_MLBA_o1	0.000532661	0.000347555	1.53259	923935
Mbuti.DG	Tubalar.DG	Koken_MLBA	Koken_MLBA_o1	0.000815157	0.000339458	2.40135	923976
Mbuti.DG	Tujia.DG	Koken_MLBA	Koken_MLBA_o1	0.000711329	0.00033945	2.09554	923898
Mbuti.DG	Turkish.DG	Koken_MLBA	Koken_MLBA_o1	-0.000630383	0.000326648	-1.92986	923980
Mbuti.DG	Tuscan.DG	Koken_MLBA	Koken_MLBA_o1	-0.00103136	0.000351661	-2.93283	923945
Mbuti.DG	Ukraine_N	Koken_MLBA	Koken_MLBA_o1	-0.00059015	0.000345316	-1.70901	867643
Mbuti.DG	UKY	Koken_MLBA	Koken_MLBA_o1	0.000847256	0.000439257	1.92884	746916
Mbuti.DG	Ulaanzuukh_SlabGrave	Koken_MLBA	Koken_MLBA_o1	0.000477492	0.000313073	1.52518	938338
Mbuti.DG	Ulchi.DG	Koken_MLBA	Koken_MLBA_o1	0.000799896	0.00035837	2.23204	923919
Mbuti.DG	UOO_M	Koken_MLBA	Koken_MLBA_o1	0.00084813	0.0003416	2.48282	915375
Mbuti.DG	Upper_YR_IA	Koken_MLBA	Koken_MLBA_o1	0.000343273	0.000347142	0.988857	912526
Mbuti.DG	Upper_YR_LN	Koken_MLBA	Koken_MLBA_o1	0.000487817	0.000327771	1.48829	938932
Mbuti.DG	UpperVolga	Koken_MLBA	Koken_MLBA_o1	0.000473787	0.000320474	1.47839	943130
Mbuti.DG	USR1	Koken_MLBA	Koken_MLBA_o1	0.00146475	0.000452471	3.23723	943390
Mbuti.DG	Ust_Ishim	Koken_MLBA	Koken_MLBA_o1	0.000147688	0.000410243	0.360002	941483
Mbuti.DG	UstIsha_HG	Koken_MLBA	Koken_MLBA_o1	0.00104662	0.000548168	1.90931	217467
Mbuti.DG	Uygur.DG	Koken_MLBA	Koken_MLBA_o1	5.35644e-05	0.000317795	0.16855	923948
Mbuti.DG	Varna	Koken_MLBA	Koken_MLBA_o1	-0.000983185	0.000446514	-2.20191	429171
Mbuti.DG	Vengerovo2_HG	Koken_MLBA	Koken_MLBA_o1	0.00214824	0.000366695	5.85838	940609
Mbuti.DG	Villabruna	Koken_MLBA	Koken_MLBA_o1	-0.00160942	0.000392815	-4.09715	926212
Mbuti.DG	WestBaikal_EN	Koken_MLBA	Koken_MLBA_o1	0.00082295	0.000316525	2.59996	943566
Mbuti.DG	WestBaikal_LNBA	Koken_MLBA	Koken_MLBA_o1	0.00105982	0.000306353	3.45947	943572
Mbuti.DG	WHG	Koken_MLBA	Koken_MLBA_o1	-0.00153242	0.000374646	-4.09032	943388
Mbuti.DG	WLR_BA	Koken_MLBA	Koken_MLBA_o1	0.000342115	0.000415144	0.824087	529222
Mbuti.DG	WLR_BA_o	Koken_MLBA	Koken_MLBA_o1	0.000614114	0.000443506	1.38468	666082
Mbuti.DG	WLR_LN	Koken_MLBA	Koken_MLBA_o1	0.000586668	0.000363157	1.61547	802256
Mbuti.DG	WLR_MN	Koken_MLBA	Koken_MLBA_o1	0.000728923	0.000393894	1.85056	938013
Mbuti.DG	Wusun_TianShan_2200BP	Koken_MLBA	Koken_MLBA_o1	-0.000116196	0.000336346	-0.345465	916707
Mbuti.DG	Xiaogao	Koken_MLBA	Koken_MLBA_o1	0.000212382	0.000436368	0.486703	813124
Mbuti.DG	Xiaojingshan	Koken_MLBA	Koken_MLBA_o1	0.000204979	0.000385907	0.531163	524645
Mbuti.DG	Xibo.DG	Koken_MLBA	Koken_MLBA_o1	0.000412076	0.000337352	1.2215	923910
Mbuti.DG	Xitoucun	Koken_MLBA	Koken_MLBA_o1	-2.38385e-05	0.000380994	-0.0625693	518733
Mbuti.DG	Yadava.DG	Koken_MLBA	Koken_MLBA_o1	0.000618504	0.000328935	1.88032	923934
Mbuti.DG	Yakut.DG	Koken_MLBA	Koken_MLBA_o1	0.000762451	0.000347573	2.19364	923917
Mbuti.DG	Yakutia_LN	Koken_MLBA	Koken_MLBA_o1	0.000959736	0.000347188	2.76432	943549
Mbuti.DG	Yakutia_MN	Koken_MLBA	Koken_MLBA_o1	0.000911607	0.00051577	1.76747	363960
Mbuti.DG	Yakutia_UP	Koken_MLBA	Koken_MLBA_o1	0.00105398	0.000560118	1.8817	217904
Mbuti.DG	Yamnaya_Samara	Koken_MLBA	Koken_MLBA_o1	-0.000349939	0.000304051	-1.15092	936212
Mbuti.DG	Yemenite_Jew.DG	Koken_MLBA	Koken_MLBA_o1	-0.00124441	0.000314722	-3.954	923950
Mbuti.DG	Yi.DG	Koken_MLBA	Koken_MLBA_o1	0.000439331	0.000354012	1.24101	923939
Mbuti.DG	YR_LBIA	Koken_MLBA	Koken_MLBA_o1	0.000537808	0.000322318	1.66856	939197
Mbuti.DG	YR_LN	Koken_MLBA	Koken_MLBA_o1	0.000618231	0.000315116	1.96192	943206
Mbuti.DG	YR_MN	Koken_MLBA	Koken_MLBA_o1	0.000643655	0.000347737	1.85098	939392
Mbuti.DG	Yumin	Koken_MLBA	Koken_MLBA_o1	7.96606e-05	0.000416422	0.191298	772145
Mbuti.DG	Zapotec.DG	Koken_MLBA	Koken_MLBA_o1	0.00105622	0.000381979	2.76512	923906
Mbuti.DG	Zevakinskiy_LBA	Koken_MLBA	Koken_MLBA_o1	-0.000144656	0.000307591	-0.470286	878122
Mbuti.DG	Zevakinskiy_LBA_o1	Koken_MLBA	Koken_MLBA_o1	-5.03354e-05	0.000458959	-0.109673	681616
Mbuti.DG	Zevakinskiy_LBA_o2	Koken_MLBA	Koken_MLBA_o1	0.000270112	0.000460991	0.585938	706788
Mbuti.DG	Abkhasian.DG	Koken_MLBA	Koken_MLBA_o2	-0.00263398	0.000338764	-7.77527	823278
Mbuti.DG	Adygei.DG	Koken_MLBA	Koken_MLBA_o2	-0.00252702	0.000337043	-7.49761	823241
Mbuti.DG	Afanasievo	Koken_MLBA	Koken_MLBA_o2	-0.00237365	0.000302542	-7.84568	836522
Mbuti.DG	Afanasievo_Mongolia	Koken_MLBA	Koken_MLBA_o2	-0.00187663	0.000398958	-4.70384	739082
Mbuti.DG	AfontovaGora_HG	Koken_MLBA	Koken_MLBA_o2	0.0056774	0.00161608	3.51307	18434
Mbuti.DG	AG2	Koken_MLBA	Koken_MLBA_o2	0.00127758	0.000878866	1.45367	69076
Mbuti.DG	AG3	Koken_MLBA	Koken_MLBA_o2	0.0034743	0.000615497	5.64471	228977
Mbuti.DG	Aktogai_MLBA	Koken_MLBA	Koken_MLBA_o2	-0.003593	0.000331637	-10.8341	789310
Mbuti.DG	Alalakh_MLBA	Koken_MLBA	Koken_MLBA_o2	-0.00350317	0.000269898	-12.9796	837123
Mbuti.DG	Alan	Koken_MLBA	Koken_MLBA_o2	-0.00220543	0.000328303	-6.71766	836314
Mbuti.DG	Albanian.DG	Koken_MLBA	Koken_MLBA_o2	-0.00415365	0.000411258	-10.0999	822434
Mbuti.DG	Aleut.DG	Koken_MLBA	Koken_MLBA_o2	0.00313501	0.000363186	8.63196	823317
Mbuti.DG	Altai_5500BP	Koken_MLBA	Koken_MLBA_o2	0.00652132	0.000469286	13.8963	583335
Mbuti.DG	Altai_6500BP	Koken_MLBA	Koken_MLBA_o2	0.00753019	0.000556822	13.5235	353358
Mbuti.DG	Altai_7500BP	Koken_MLBA	Koken_MLBA_o2	0.0073673	0.000506774	14.5376	535755
Mbuti.DG	Altai_MLBA	Koken_MLBA	Koken_MLBA_o2	0.00241289	0.000317853	7.59123	828854
Mbuti.DG	Altaian.DG	Koken_MLBA	Koken_MLBA_o2	0.00516117	0.000446792	11.5516	821904
Mbuti.DG	Ami.DG	Koken_MLBA	Koken_MLBA_o2	0.00614004	0.000409427	14.9967	823264
Mbuti.DG	Anatolia_BA	Koken_MLBA	Koken_MLBA_o2	-0.00396394	0.000343943	-11.525	805070
Mbuti.DG	Anatolia_ChL	Koken_MLBA	Koken_MLBA_o2	-0.00315257	0.000441645	-7.13825	767152
Mbuti.DG	Anatolia_N	Koken_MLBA	Koken_MLBA_o2	-0.00452788	0.000297477	-15.221	838870
Mbuti.DG	AR_EN	Koken_MLBA	Koken_MLBA_o2	0.00759	0.000509301	14.9028	287394
Mbuti.DG	AR_Xianbei_IA	Koken_MLBA	Koken_MLBA_o2	0.00638229	0.000553507	11.5306	271357
Mbuti.DG	Armenia_ChL	Koken_MLBA	Koken_MLBA_o2	-0.00316831	0.000319638	-9.9122	801487
Mbuti.DG	Armenia_EBA	Koken_MLBA	Koken_MLBA_o2	-0.00311676	0.000320312	-9.73039	789795
Mbuti.DG	Armenia_MBA	Koken_MLBA	Koken_MLBA_o2	-0.00280844	0.00043132	-6.51126	677467
Mbuti.DG	Armenian.DG	Koken_MLBA	Koken_MLBA_o2	-0.00327759	0.000332266	-9.86434	823302
Mbuti.DG	Arslantepe_LC	Koken_MLBA	Koken_MLBA_o2	-0.00365649	0.000289786	-12.6179	836020
Mbuti.DG	Atayal.DG	Koken_MLBA	Koken_MLBA_o2	0.00654203	0.000446754	14.6435	821912
Mbuti.DG	Athabaskan_1100BP	Koken_MLBA	Koken_MLBA_o2	0.00571218	0.000435326	13.1216	805949
Mbuti.DG	Australian.DG	Koken_MLBA	Koken_MLBA_o2	0.00252798	0.00043654	5.79094	820943
Mbuti.DG	Balkans_BronzeAge	Koken_MLBA	Koken_MLBA_o2	-0.00387916	0.000305294	-12.7063	810310
Mbuti.DG	Balkans_Chalcolithic	Koken_MLBA	Koken_MLBA_o2	-0.00434353	0.000309618	-14.0286	820174
Mbuti.DG	Balkans_IronAge	Koken_MLBA	Koken_MLBA_o2	-0.00415924	0.000449672	-9.2495	596125
Mbuti.DG	Balochi.DG	Koken_MLBA	Koken_MLBA_o2	-0.00151386	0.000339145	-4.46377	823232
Mbuti.DG	Ban_Chiang	Koken_MLBA	Koken_MLBA_o2	0.0044624	0.000768484	5.80675	74113
Mbuti.DG	Basque.DG	Koken_MLBA	Koken_MLBA_o2	-0.00395712	0.000358263	-11.0453	823281
Mbuti.DG	BedouinB.DG	Koken_MLBA	Koken_MLBA_o2	-0.00314255	0.000334163	-9.40425	823225
Mbuti.DG	Bell_Beaker_Germany	Koken_MLBA	Koken_MLBA_o2	-0.00320347	0.000311604	-10.2806	825312
Mbuti.DG	Bengali.DG	Koken_MLBA	Koken_MLBA_o2	0.00121446	0.000322704	3.7634	823275
Mbuti.DG	Bergamo.DG	Koken_MLBA	Koken_MLBA_o2	-0.00432095	0.000342828	-12.6038	823242
Mbuti.DG	Bianbian	Koken_MLBA	Koken_MLBA_o2	0.00706847	0.000470402	15.0264	586302
Mbuti.DG	Boncuklu.SG	Koken_MLBA	Koken_MLBA_o2	-0.00427037	0.000448461	-9.52228	775622
Mbuti.DG	Borovjanka17_HG	Koken_MLBA	Koken_MLBA_o2	0.00416457	0.000485115	8.58469	569510
Mbuti.DG	Boshan	Koken_MLBA	Koken_MLBA_o2	0.00677233	0.000469515	14.4241	765237
Mbuti.DG	Botai_Eneolithic	Koken_MLBA	Koken_MLBA_o2	0.00374284	0.000399487	9.36911	840453
Mbuti.DG	Bougainville.DG	Koken_MLBA	Koken_MLBA_o2	0.00317845	0.000368229	8.63174	823022
Mbuti.DG	BPgroup	Koken_MLBA	Koken_MLBA_o2	-0.00145737	0.000346612	-4.20462	825546
Mbuti.DG	Brahmin.DG	Koken_MLBA	Koken_MLBA_o2	-7.64222e-05	0.000309715	-0.24675	823293
Mbuti.DG	Brahui.DG	Koken_MLBA	Koken_MLBA_o2	-0.00137648	0.000333592	-4.12624	823260
Mbuti.DG	Bulgarian.DG	Koken_MLBA	Koken_MLBA_o2	-0.00347797	0.00034364	-10.121	823206
Mbuti.DG	Burmese.DG	Koken_MLBA	Koken_MLBA_o2	0.00559323	0.000375506	14.8952	823287
Mbuti.DG	Burusho.DG	Koken_MLBA	Koken_MLBA_o2	-0.000552053	0.000333128	-1.65718	823213
Mbuti.DG	Bustan_BA	Koken_MLBA	Koken_MLBA_o2	-0.0015192	0.000321281	-4.72858	769643
Mbuti.DG	Bustan_EN	Koken_MLBA	Koken_MLBA_o2	-0.0019914	0.000453984	-4.3865	531999
Mbuti.DG	BZK002	Koken_MLBA	Koken_MLBA_o2	0.00709351	0.000504973	14.0473	633057
Mbuti.DG	Cambodian.DG	Koken_MLBA	Koken_MLBA_o2	0.00485568	0.00036365	13.3526	823266
Mbuti.DG	CamlibelTarlasi_LC	Koken_MLBA	Koken_MLBA_o2	-0.00382926	0.000302361	-12.6645	822090
Mbuti.DG	CentralSteppe_EMBA	Koken_MLBA	Koken_MLBA_o2	0.00570253	0.000426262	13.378	840335
Mbuti.DG	Chandman_IA	Koken_MLBA	Koken_MLBA_o2	0.00146315	0.000314895	4.64648	833035
Mbuti.DG	Chane.DG	Koken_MLBA	Koken_MLBA_o2	0.00594216	0.00046451	12.7923	822046
Mbuti.DG	Chechen.DG	Koken_MLBA	Koken_MLBA_o2	-0.00260384	0.000413654	-6.29471	821534
Mbuti.DG	Chemurchek_northAlai	Koken_MLBA	Koken_MLBA_o2	0.00676067	0.000454731	14.8674	806224
Mbuti.DG	Chemurchek_southAltai	Koken_MLBA	Koken_MLBA_o2	0.00131037	0.000482745	2.71442	776176
Mbuti.DG	CHG	Koken_MLBA	Koken_MLBA_o2	-0.00296779	0.000380253	-7.80477	840161
Mbuti.DG	Chipewyan.DG	Koken_MLBA	Koken_MLBA_o2	0.00641425	0.000427925	14.9892	823277
Mbuti.DG	Chokhopani.SG	Koken_MLBA	Koken_MLBA_o2	0.00629503	0.000454808	13.8411	838517
Mbuti.DG	Chuanyun	Koken_MLBA	Koken_MLBA_o2	0.00602408	0.000571878	10.5339	274156
Mbuti.DG	Chukchi.DG	Koken_MLBA	Koken_MLBA_o2	0.00263018	0.000403072	6.52532	822468
Mbuti.DG	Clovis.SG	Koken_MLBA	Koken_MLBA_o2	0.00614383	0.000504484	12.1784	837599
Mbuti.DG	Corded_Ware_Czech_EN	Koken_MLBA	Koken_MLBA_o2	-0.00304516	0.000333707	-9.12525	812850
Mbuti.DG	Corded_Ware_Germany	Koken_MLBA	Koken_MLBA_o2	-0.00317155	0.000320314	-9.90138	829660
Mbuti.DG	Cree.DG	Koken_MLBA	Koken_MLBA_o2	0.00324289	0.000361109	8.98035	823300
Mbuti.DG	Crete.DG	Koken_MLBA	Koken_MLBA_o2	-0.00335934	0.000343828	-9.7704	823024
Mbuti.DG	Czech.DG	Koken_MLBA	Koken_MLBA_o2	-0.00292526	0.000423997	-6.89924	821904
Mbuti.DG	Dai.DG	Koken_MLBA	Koken_MLBA_o2	0.00602318	0.000355238	16.9553	840466
Mbuti.DG	Dali_MLBA	Koken_MLBA	Koken_MLBA_o2	-0.00251425	0.000382701	-6.56975	736538
Mbuti.DG	Daur.DG	Koken_MLBA	Koken_MLBA_o2	0.00638571	0.000443333	14.4039	821361
Mbuti.DG	DevilsCave_N	Koken_MLBA	Koken_MLBA_o2	0.00693313	0.000417273	16.6153	839707
Mbuti.DG	DolgoeOzero_HG	Koken_MLBA	Koken_MLBA_o2	0.00765015	0.0005016	15.2515	541766
Mbuti.DG	Druze.DG	Koken_MLBA	Koken_MLBA_o2	-0.00348334	0.000326559	-10.6668	823245
Mbuti.DG	Dusun.DG	Koken_MLBA	Koken_MLBA_o2	0.00565303	0.000385435	14.6666	823206
Mbuti.DG	Dzharkutan1_BA	Koken_MLBA	Koken_MLBA_o2	-0.00164191	0.000288777	-5.68573	811129
Mbuti.DG	Dzhylinda-1	Koken_MLBA	Koken_MLBA_o2	0.00678108	0.000507185	13.37	543940
Mbuti.DG	EastBaikal_BA	Koken_MLBA	Koken_MLBA_o2	0.00739877	0.000743825	9.94693	106635
Mbuti.DG	EastBaikal_M	Koken_MLBA	Koken_MLBA_o2	0.00721726	0.000490149	14.7246	821449
Mbuti.DG	EastBaikal_N	Koken_MLBA	Koken_MLBA_o2	0.0073723	0.000401167	18.3771	838198
Mbuti.DG	eastMongolia_preBA	Koken_MLBA	Koken_MLBA_o2	0.00712603	0.000502232	14.1887	525672
Mbuti.DG	Ebla_EMBA	Koken_MLBA	Koken_MLBA_o2	-0.00356931	0.000292938	-12.1845	801393
Mbuti.DG	Ekaterinovka	Koken_MLBA	Koken_MLBA_o2	-0.000505299	0.00033075	-1.52774	840394
Mbuti.DG	Ekven_IA	Koken_MLBA	Koken_MLBA_o2	0.00648739	0.000387599	16.7374	831348
Mbuti.DG	ElMiron	Koken_MLBA	Koken_MLBA_o2	-0.00134901	0.000472135	-2.85725	531561
Mbuti.DG	English.DG	Koken_MLBA	Koken_MLBA_o2	-0.00379538	0.000354291	-10.7126	823288
Mbuti.DG	Eskimo_Chaplin.DG	Koken_MLBA	Koken_MLBA_o2	0.00688693	0.000466327	14.7685	822500
Mbuti.DG	Eskimo_Naukan.DG	Koken_MLBA	Koken_MLBA_o2	0.00694514	0.000429295	16.178	823276
Mbuti.DG	Eskimo_Sireniki.DG	Koken_MLBA	Koken_MLBA_o2	0.00654664	0.000406398	16.1089	823288
Mbuti.DG	Estonia_MN_CCC	Koken_MLBA	Koken_MLBA_o2	-0.00110584	0.000516942	-2.13919	272088
Mbuti.DG	Estonian.DG	Koken_MLBA	Koken_MLBA_o2	-0.00346584	0.000346595	-9.99968	823284
Mbuti.DG	Even.DG	Koken_MLBA	Koken_MLBA_o2	0.00623901	0.000362377	17.2169	823340
Mbuti.DG	Finnish.DG	Koken_MLBA	Koken_MLBA_o2	-0.00276221	0.000337433	-8.18595	823343
Mbuti.DG	Fofonovo_EN	Koken_MLBA	Koken_MLBA_o2	0.0069509	0.000453227	15.3365	694025
Mbuti.DG	French.DG	Koken_MLBA	Koken_MLBA_o2	-0.00386601	0.000318772	-12.1278	840440
Mbuti.DG	Geoksyur_EN	Koken_MLBA	Koken_MLBA_o2	-0.00159354	0.000299946	-5.31277	796876
Mbuti.DG	Georgian.DG	Koken_MLBA	Koken_MLBA_o2	-0.00314346	0.000336024	-9.35486	823300
Mbuti.DG	Globular_Amphora	Koken_MLBA	Koken_MLBA_o2	-0.0044557	0.000334065	-13.3378	809803
Mbuti.DG	Gonur1_BA	Koken_MLBA	Koken_MLBA_o2	-0.0019967	0.00030144	-6.62389	762462
Mbuti.DG	Greek.DG	Koken_MLBA	Koken_MLBA_o2	-0.00338816	0.000350277	-9.6728	823254
Mbuti.DG	Hajji_Firuz_C	Koken_MLBA	Koken_MLBA_o2	-0.00297466	0.00030962	-9.60746	802831
Mbuti.DG	Han.DG	Koken_MLBA	Koken_MLBA_o2	0.00661072	0.000364781	18.1224	840463
Mbuti.DG	Hawaiian.DG	Koken_MLBA	Koken_MLBA_o2	0.00547897	0.000424045	12.9207	820669
Mbuti.DG	Hazara.DG	Koken_MLBA	Koken_MLBA_o2	0.00216218	0.00035218	6.13941	823223
Mbuti.DG	Hezhen.DG	Koken_MLBA	Koken_MLBA_o2	0.00682299	0.000393542	17.3374	823310
Mbuti.DG	HMMH_MN	Koken_MLBA	Koken_MLBA_o2	0.00741807	0.000493114	15.0433	510175
Mbuti.DG	Hun_TianShan_1700BP	Koken_MLBA	Koken_MLBA_o2	0.000725459	0.000265284	2.73465	840464
Mbuti.DG	Hungarian.DG	Koken_MLBA	Koken_MLBA_o2	-0.00339716	0.000340875	-9.966	823248
Mbuti.DG	Iberia_ChL	Koken_MLBA	Koken_MLBA_o2	-0.00438158	0.000316308	-13.8522	820238
Mbuti.DG	Iberia_EN	Koken_MLBA	Koken_MLBA_o2	-0.00453997	0.000360954	-12.5777	791636
Mbuti.DG	Iberia_MN	Koken_MLBA	Koken_MLBA_o2	-0.00416016	0.000352969	-11.7862	766791
Mbuti.DG	Icelandic.DG	Koken_MLBA	Koken_MLBA_o2	-0.00376569	0.000362153	-10.3981	823290
Mbuti.DG	Igbo.DG	Koken_MLBA	Koken_MLBA_o2	-0.000162918	0.000205992	-0.790897	823262
Mbuti.DG	Igorot.DG	Koken_MLBA	Koken_MLBA_o2	0.00590857	0.000392186	15.0657	823242
Mbuti.DG	Iran_ChL	Koken_MLBA	Koken_MLBA_o2	-0.00302927	0.000313708	-9.65634	796338
Mbuti.DG	Iran_N	Koken_MLBA	Koken_MLBA_o2	-0.00188758	0.000325247	-5.80353	814309
Mbuti.DG	Iranian.DG	Koken_MLBA	Koken_MLBA_o2	-0.00285173	0.000335067	-8.51091	823312
Mbuti.DG	Iraqi_Jew.DG	Koken_MLBA	Koken_MLBA_o2	-0.00362418	0.000338097	-10.7193	823304
Mbuti.DG	irk030	Koken_MLBA	Koken_MLBA_o2	0.0074223	0.00046808	15.8569	840218
Mbuti.DG	Irula.DG	Koken_MLBA	Koken_MLBA_o2	0.00126927	0.000328533	3.86345	823279
Mbuti.DG	Israel_C	Koken_MLBA	Koken_MLBA_o2	-0.00398399	0.000294525	-13.5268	816181
Mbuti.DG	Itelman.DG	Koken_MLBA	Koken_MLBA_o2	0.00778899	0.000445591	17.4801	822222
Mbuti.DG	Itkul_HG	Koken_MLBA	Koken_MLBA_o2	0.0067937	0.000603888	11.2499	231768
Mbuti.DG	Japanese.DG	Koken_MLBA	Koken_MLBA_o2	0.00681614	0.000381626	17.8608	823320
Mbuti.DG	Jordan_EBA	Koken_MLBA	Koken_MLBA_o2	-0.00316805	0.000343376	-9.22618	719425
Mbuti.DG	Jordanian.DG	Koken_MLBA	Koken_MLBA_o2	-0.00270416	0.000292974	-9.23002	823344
Mbuti.DG	Kairan_MLBA	Koken_MLBA	Koken_MLBA_o2	-0.00382302	0.000335937	-11.3802	780988
Mbuti.DG	Kairan_MLBA_o	Koken_MLBA	Koken_MLBA_o2	-0.000200415	0.000462295	-0.433522	402371
Mbuti.DG	Kalash.DG	Koken_MLBA	Koken_MLBA_o2	-0.000618724	0.000347699	-1.77948	823298
Mbuti.DG	Kangju_1800BP	Koken_MLBA	Koken_MLBA_o2	-0.00142016	0.000309752	-4.58482	822432
Mbuti.DG	Kapu.DG	Koken_MLBA	Koken_MLBA_o2	0.00100545	0.000330259	3.04443	823286
Mbuti.DG	Karagash_MLBA	Koken_MLBA	Koken_MLBA_o2	-0.00355404	0.000417947	-8.50356	674266
Mbuti.DG	Karasuk.SG	Koken_MLBA	Koken_MLBA_o2	0.00142394	0.000293843	4.84593	840302
Mbuti.DG	Karitiana.DG	Koken_MLBA	Koken_MLBA_o2	0.0060482	0.000420059	14.3985	840446
Mbuti.DG	Karluk_TianShan	Koken_MLBA	Koken_MLBA_o2	0.00269057	0.000368056	7.31022	822634
Mbuti.DG	Kashmiri_Pandit.DG	Koken_MLBA	Koken_MLBA_o2	-5.95849e-05	0.000403339	-0.147729	820433
Mbuti.DG	Kazakh_Mys_MLBA	Koken_MLBA	Koken_MLBA_o2	-0.0031763	0.000340555	-9.32684	758693
Mbuti.DG	Kennewick_WA.SG	Koken_MLBA	Koken_MLBA_o2	0.00552904	0.000541697	10.2069	450725
Mbuti.DG	Kharia.DG	Koken_MLBA	Koken_MLBA_o2	0.00259702	0.000398378	6.51898	820506
Mbuti.DG	Khi	Koken_MLBA	Koken_MLBA_o2	-0.000899582	0.00033389	-2.69425	836574
Mbuti.DG	Khonda_Dora.DG	Koken_MLBA	Koken_MLBA_o2	0.00303345	0.000396708	7.64655	822336
Mbuti.DG	Khovsgol	Koken_MLBA	Koken_MLBA_o2	0.00769334	0.00035029	21.9628	828761
Mbuti.DG	Kimak_Kazakhstan_1350BP	Koken_MLBA	Koken_MLBA_o2	0.00297039	0.000603726	4.9201	162358
Mbuti.DG	Kinh.DG	Koken_MLBA	Koken_MLBA_o2	0.00642057	0.000366205	17.5327	823221
Mbuti.DG	Kipchak	Koken_MLBA	Koken_MLBA_o2	0.00146065	0.000388603	3.75872	787029
Mbuti.DG	Klo	Koken_MLBA	Koken_MLBA_o2	-0.000620518	0.000330688	-1.87645	839391
Mbuti.DG	Kmed	Koken_MLBA	Koken_MLBA_o2	-0.000785885	0.000338866	-2.31916	838376
Mbuti.DG	Koken_EN1	Koken_MLBA	Koken_MLBA_o2	0.00622674	0.00047955	12.9846	840423
Mbuti.DG	Koken_EN2	Koken_MLBA	Koken_MLBA_o2	0.00551621	0.000529529	10.4172	515310
Mbuti.DG	Koken_MLBA_o1	Koken_MLBA	Koken_MLBA_o2	-0.00163182	0.000474356	-3.44008	752462
Mbuti.DG	Kolyma_M	Koken_MLBA	Koken_MLBA_o2	0.00689971	0.00047815	14.43	838503
Mbuti.DG	Kongo.DG	Koken_MLBA	Koken_MLBA_o2	-0.000227913	0.000243909	-0.934419	821081
Mbuti.DG	Korean.DG	Koken_MLBA	Koken_MLBA_o2	0.0066191	0.000392151	16.8789	823292
Mbuti.DG	Korean_Ulsan	Koken_MLBA	Koken_MLBA_o2	0.00683692	0.000339644	20.1297	840475
Mbuti.DG	Korean_Ulsan.SG	Koken_MLBA	Koken_MLBA_o2	0.00681199	0.000339488	20.0655	840475
Mbuti.DG	Krasnoyarsk_BA	Koken_MLBA	Koken_MLBA_o2	0.00745268	0.00047549	15.6737	840376
Mbuti.DG	Krasnoyarsk_MLBA	Koken_MLBA	Koken_MLBA_o2	-0.00314813	0.000296621	-10.6133	824263
Mbuti.DG	Krasnoyarsk_MLBA_o	Koken_MLBA	Koken_MLBA_o2	0.00132037	0.000459069	2.87618	689948
Mbuti.DG	Kurumba.DG	Koken_MLBA	Koken_MLBA_o2	0.0014984	0.000411235	3.64367	815738
Mbuti.DG	Kusunda.DG	Koken_MLBA	Koken_MLBA_o2	0.00461641	0.000378924	12.1829	823232
Mbuti.DG	Kyrgyz.DG	Koken_MLBA	Koken_MLBA_o2	0.0039319	0.000363988	10.8023	823266
Mbuti.DG	Kyzlbulak_MLBA1	Koken_MLBA	Koken_MLBA_o2	-0.00365709	0.000486121	-7.52301	617254
Mbuti.DG	Kyzlbulak_MLBA2	Koken_MLBA	Koken_MLBA_o2	-0.00106843	0.000495053	-2.15821	649646
Mbuti.DG	Lahu.DG	Koken_MLBA	Koken_MLBA_o2	0.00562675	0.000379937	14.8097	823249
Mbuti.DG	LateDorset.SG	Koken_MLBA	Koken_MLBA_o2	0.00657989	0.000558999	11.7708	247347
Mbuti.DG	LBK_EN	Koken_MLBA	Koken_MLBA_o2	-0.0045926	0.00034308	-13.3864	819626
Mbuti.DG	Lemande.DG	Koken_MLBA	Koken_MLBA_o2	-1.84798e-05	0.000202741	-0.0911499	823260
Mbuti.DG	Levant_N	Koken_MLBA	Koken_MLBA_o2	-0.00375246	0.000340447	-11.0221	691824
Mbuti.DG	Lezgin.DG	Koken_MLBA	Koken_MLBA_o2	-0.0028384	0.000332053	-8.54803	823316
Mbuti.DG	Liangdao1	Koken_MLBA	Koken_MLBA_o2	0.00508266	0.000521956	9.73773	326313
Mbuti.DG	Liangdao2	Koken_MLBA	Koken_MLBA_o2	0.0050659	0.000462558	10.9519	711686
Mbuti.DG	Lisakovskiy_MLBA_Alakul	Koken_MLBA	Koken_MLBA_o2	-0.0035688	0.000427144	-8.35503	626630
Mbuti.DG	Loebanr_IA	Koken_MLBA	Koken_MLBA_o2	-0.000658518	0.000253327	-2.59948	835221
Mbuti.DG	MA1	Koken_MLBA	Koken_MLBA_o2	0.00269272	0.000521588	5.16255	601264
Mbuti.DG	Madiga.DG	Koken_MLBA	Koken_MLBA_o2	0.00115433	0.000324875	3.55317	823300
Mbuti.DG	Maitan_MLBA_Alakul	Koken_MLBA	Koken_MLBA_o2	-0.00371757	0.000314012	-11.8389	823087
Mbuti.DG	Maitan_MLBA_Alakul_o	Koken_MLBA	Koken_MLBA_o2	-0.000351691	0.000381329	-0.922279	766063
Mbuti.DG	Makrani.DG	Koken_MLBA	Koken_MLBA_o2	-0.00150481	0.00032489	-4.63176	823267
Mbuti.DG	Mala.DG	Koken_MLBA	Koken_MLBA_o2	0.0012591	0.000311381	4.04361	823334
Mbuti.DG	Man_Bac	Koken_MLBA	Koken_MLBA_o2	0.0051136	0.000476329	10.7354	276684
Mbuti.DG	Mansi.DG	Koken_MLBA	Koken_MLBA_o2	0.00280151	0.000358491	7.81473	823301
Mbuti.DG	Maori.DG	Koken_MLBA	Koken_MLBA_o2	0.00062939	0.000402601	1.56331	821019
Mbuti.DG	Mayan.DG	Koken_MLBA	Koken_MLBA_o2	0.00614047	0.000419986	14.6206	823174
Mbuti.DG	Mebrak.SG	Koken_MLBA	Koken_MLBA_o2	0.00623918	0.00047498	13.1357	577496
Mbuti.DG	Mergen6_HG	Koken_MLBA	Koken_MLBA_o2	0.00287093	0.000481113	5.96727	481192
Mbuti.DG	Miao.DG	Koken_MLBA	Koken_MLBA_o2	0.00645629	0.000395668	16.3175	823286
Mbuti.DG	Miaozigou_MN	Koken_MLBA	Koken_MLBA_o2	0.00763194	0.000533638	14.3017	261103
Mbuti.DG	Minoan_Lasithi	Koken_MLBA	Koken_MLBA_o2	-0.00412673	0.000337109	-12.2415	782326
Mbuti.DG	Minoan_Odigitria	Koken_MLBA	Koken_MLBA_o2	-0.00432935	0.000485745	-8.91279	225255
Mbuti.DG	Mixe.DG	Koken_MLBA	Koken_MLBA_o2	0.00649832	0.000407135	15.9611	823310
Mbuti.DG	Mixtec.DG	Koken_MLBA	Koken_MLBA_o2	0.00462815	0.000383636	12.0639	823241
Mbuti.DG	Mongola.DG	Koken_MLBA	Koken_MLBA_o2	0.00622653	0.00038954	15.9843	823293
Mbuti.DG	Mongolia_EIA_SlabGrave_1	Koken_MLBA	Koken_MLBA_o2	0.00719866	0.000351653	20.4709	831464
Mbuti.DG	Mongolia_LBA_Ulaanzukh_2	Koken_MLBA	Koken_MLBA_o2	0.00797474	0.000391893	20.3493	772155
Mbuti.DG	Murzikha	Koken_MLBA	Koken_MLBA_o2	-0.000710992	0.000361933	-1.96443	832375
Mbuti.DG	Mycenaean	Koken_MLBA	Koken_MLBA_o2	-0.00270069	0.000376632	-7.17065	336035
Mbuti.DG	Nahua.DG	Koken_MLBA	Koken_MLBA_o2	0.00589544	0.00047197	12.4911	822375
Mbuti.DG	Natufian	Koken_MLBA	Koken_MLBA_o2	-0.00322248	0.000426667	-7.55269	444948
Mbuti.DG	Naxi.DG	Koken_MLBA	Koken_MLBA_o2	0.00630112	0.000383912	16.4129	823334
Mbuti.DG	Nomad_Kazakhstan_1700BP	Koken_MLBA	Koken_MLBA_o2	0.00615159	0.000404164	15.2206	813906
Mbuti.DG	Nomad_Kazakhstan_IA	Koken_MLBA	Koken_MLBA_o2	0.00112221	0.000438892	2.55691	381539
Mbuti.DG	North_Ossetian.DG	Koken_MLBA	Koken_MLBA_o2	-0.00253164	0.000357761	-7.07636	823314
Mbuti.DG	Nui_Nap	Koken_MLBA	Koken_MLBA_o2	0.00489487	0.000514734	9.50952	294330
Mbuti.DG	Okunevo	Koken_MLBA	Koken_MLBA_o2	0.00474177	0.000327701	14.4698	840460
Mbuti.DG	Omskaya_HG	Koken_MLBA	Koken_MLBA_o2	0.00492968	0.000479605	10.2786	515704
Mbuti.DG	Onge.DG	Koken_MLBA	Koken_MLBA_o2	0.00271853	0.000374225	7.26441	822807
Mbuti.DG	Orcadian.DG	Koken_MLBA	Koken_MLBA_o2	-0.00345504	0.000363756	-9.49823	823267
Mbuti.DG	Oroqen.DG	Koken_MLBA	Koken_MLBA_o2	0.00752604	0.000417914	18.0086	823258
Mbuti.DG	Oy_Dzhaylau_MLBA	Koken_MLBA	Koken_MLBA_o2	-0.00326567	0.000329853	-9.90039	787316
Mbuti.DG	Oy_Dzhaylau_MLBA_o	Koken_MLBA	Koken_MLBA_o2	0.00182101	0.000596012	3.05532	211376
Mbuti.DG	Palestinian.DG	Koken_MLBA	Koken_MLBA_o2	-0.00313798	0.000311966	-10.0587	823330
Mbuti.DG	Papuan.DG	Koken_MLBA	Koken_MLBA_o2	0.00276972	0.000348605	7.94514	840467
Mbuti.DG	Parkhai_EBA	Koken_MLBA	Koken_MLBA_o2	-0.00214239	0.000436672	-4.90617	704382
Mbuti.DG	Parkhai_EN	Koken_MLBA	Koken_MLBA_o2	-0.00189089	0.000321865	-5.8748	785334
Mbuti.DG	Parkhai_LBA	Koken_MLBA	Koken_MLBA_o2	-0.00189612	0.000415991	-4.55807	673324
Mbuti.DG	Parkhai_MBA	Koken_MLBA	Koken_MLBA_o2	-0.00203713	0.000442193	-4.60687	651902
Mbuti.DG	Pathan.DG	Koken_MLBA	Koken_MLBA_o2	-0.00103673	0.000334534	-3.09902	823292
Mbuti.DG	Petrovka	Koken_MLBA	Koken_MLBA_o2	-0.00377994	0.00051234	-7.37779	258462
Mbuti.DG	Piapoco.DG	Koken_MLBA	Koken_MLBA_o2	0.00663623	0.000433533	15.3073	823215
Mbuti.DG	Pima.DG	Koken_MLBA	Koken_MLBA_o2	0.00632222	0.000442771	14.2788	823235
Mbuti.DG	Polish.DG	Koken_MLBA	Koken_MLBA_o2	-0.00318232	0.000420224	-7.57291	821790
Mbuti.DG	Priobrazhenka_LBA	Koken_MLBA	Koken_MLBA_o2	-0.000327315	0.000548464	-0.596786	249420
Mbuti.DG	Priobrazhenka_MLBA	Koken_MLBA	Koken_MLBA_o2	-0.00190573	0.0014427	-1.32095	25189
Mbuti.DG	Protoka_HG	Koken_MLBA	Koken_MLBA_o2	0.00567007	0.000507835	11.1652	720003
Mbuti.DG	Punjabi.DG	Koken_MLBA	Koken_MLBA_o2	0.000394865	0.000290062	1.36131	823360
Mbuti.DG	Qihe	Koken_MLBA	Koken_MLBA_o2	0.0045132	0.000526775	8.5676	290408
Mbuti.DG	Quechua.DG	Koken_MLBA	Koken_MLBA_o2	0.0057542	0.00040701	14.1377	823319
Mbuti.DG	Relli.DG	Koken_MLBA	Koken_MLBA_o2	0.00143514	0.000319263	4.49516	823315
Mbuti.DG	Russia_Bolshoy	Koken_MLBA	Koken_MLBA_o2	0.00310993	0.000346409	8.97761	797611
Mbuti.DG	Russian.DG	Koken_MLBA	Koken_MLBA_o2	-0.00262589	0.000362072	-7.25238	823309
Mbuti.DG	Saka_Kazakhstan_2500BP	Koken_MLBA	Koken_MLBA_o2	0.00203016	0.000330626	6.14036	823088
Mbuti.DG	Saka_TianShan_2150BP	Koken_MLBA	Koken_MLBA_o2	-0.000114778	0.000308797	-0.371694	828916
Mbuti.DG	Samaritan.DG	Koken_MLBA	Koken_MLBA_o2	-0.00319605	0.000415965	-7.68347	818972
Mbuti.DG	Samdzong.SG	Koken_MLBA	Koken_MLBA_o2	0.00576726	0.000370571	15.5632	840089
Mbuti.DG	Sappali_Tepe_BA	Koken_MLBA	Koken_MLBA_o2	-0.00185336	0.000276454	-6.70404	836508
Mbuti.DG	Saqqaq.SG	Koken_MLBA	Koken_MLBA_o2	0.00708419	0.000488314	14.5075	804896
Mbuti.DG	Sarazm_EN	Koken_MLBA	Koken_MLBA_o2	-0.000815661	0.000393107	-2.07491	700597
Mbuti.DG	Sardinian.DG	Koken_MLBA	Koken_MLBA_o2	-0.00396376	0.000310041	-12.7846	840471
Mbuti.DG	Sarmatian	Koken_MLBA	Koken_MLBA_o2	-0.00162911	0.000292097	-5.57727	840221
Mbuti.DG	Satan_MLBA_Alakul	Koken_MLBA	Koken_MLBA_o2	-0.00245692	0.000461038	-5.3291	707337
Mbuti.DG	Scythian_Hungary_2400BP	Koken_MLBA	Koken_MLBA_o2	-0.00366424	0.000325419	-11.2601	786230
Mbuti.DG	Shahr_I_Sokhta_BA1	Koken_MLBA	Koken_MLBA_o2	-0.00139036	0.000309105	-4.49803	755490
Mbuti.DG	She.DG	Koken_MLBA	Koken_MLBA_o2	0.00645206	0.000390222	16.5343	823189
Mbuti.DG	SHG	Koken_MLBA	Koken_MLBA_o2	-0.00245383	0.000366562	-6.69418	798354
Mbuti.DG	Shimao_LN	Koken_MLBA	Koken_MLBA_o2	0.00664908	0.000404521	16.4369	833335
Mbuti.DG	Shoendykol_MLBA_Fedorovo	Koken_MLBA	Koken_MLBA_o2	-0.00298423	0.0003667	-8.13807	778428
Mbuti.DG	Sindhi.DG	Koken_MLBA	Koken_MLBA_o2	-0.000661865	0.000322777	-2.05053	823244
Mbuti.DG	Sintashta_MLBA	Koken_MLBA	Koken_MLBA_o2	-0.00374336	0.000293222	-12.7663	837638
Mbuti.DG	Sintashta_MLBA_o	Koken_MLBA	Koken_MLBA_o2	-0.000483869	0.000362108	-1.33625	799555
Mbuti.DG	Solyanka_MLBA	Koken_MLBA	Koken_MLBA_o2	-0.00315155	0.000550074	-5.72932	336450
Mbuti.DG	Sosnoviy_HG	Koken_MLBA	Koken_MLBA_o2	0.00356859	0.000524585	6.80269	537343
Mbuti.DG	Spanish.DG	Koken_MLBA	Koken_MLBA_o2	-0.00357283	0.000348259	-10.2591	823239
Mbuti.DG	Srubnaya	Koken_MLBA	Koken_MLBA_o2	-0.00356834	0.000309126	-11.5433	835826
Mbuti.DG	Srubnaya_o	Koken_MLBA	Koken_MLBA_o2	0.000660037	0.000528752	1.24829	413377
Mbuti.DG	Suogang	Koken_MLBA	Koken_MLBA_o2	0.00677207	0.000841567	8.04698	67373
Mbuti.DG	Surui.DG	Koken_MLBA	Koken_MLBA_o2	0.00619107	0.0004532	13.6608	823230
Mbuti.DG	Tagar	Koken_MLBA	Koken_MLBA_o2	-0.00115555	0.000306582	-3.76915	836963
Mbuti.DG	Tajik.DG	Koken_MLBA	Koken_MLBA_o2	-0.00144335	0.000352019	-4.10019	823300
Mbuti.DG	Tanshishan	Koken_MLBA	Koken_MLBA_o2	0.00633872	0.000470138	13.4827	356866
Mbuti.DG	Tarim_EMBA1	Koken_MLBA	Koken_MLBA_o2	0.00499882	0.00044079	11.3406	833482
Mbuti.DG	TellKurdu_EC	Koken_MLBA	Koken_MLBA_o2	-0.00407195	0.000361002	-11.2796	539474
Mbuti.DG	Tepe_Anau_EN	Koken_MLBA	Koken_MLBA_o2	-0.00193508	0.000340754	-5.67881	749141
Mbuti.DG	Tepe_Hissar_C	Koken_MLBA	Koken_MLBA_o2	-0.00237455	0.000291672	-8.14116	780931
Mbuti.DG	Tepecik.SG	Koken_MLBA	Koken_MLBA_o2	-0.00414818	0.000391199	-10.6038	567022
Mbuti.DG	Thai.DG	Koken_MLBA	Koken_MLBA_o2	0.00530327	0.000367205	14.4423	823258
Mbuti.DG	Tianyuan	Koken_MLBA	Koken_MLBA_o2	0.00276984	0.000445263	6.22067	716012
Mbuti.DG	Tlingit.DG	Koken_MLBA	Koken_MLBA_o2	0.0013505	0.000369649	3.65347	823312
Mbuti.DG	Tu.DG	Koken_MLBA	Koken_MLBA_o2	0.0057428	0.000382845	15.0003	823275
Mbuti.DG	Tubalar.DG	Koken_MLBA	Koken_MLBA_o2	0.00365473	0.000351945	10.3844	823304
Mbuti.DG	Tujia.DG	Koken_MLBA	Koken_MLBA_o2	0.00668212	0.000397137	16.8258	823236
Mbuti.DG	Turkish.DG	Koken_MLBA	Koken_MLBA_o2	-0.00226261	0.000333553	-6.78335	823302
Mbuti.DG	Tuscan.DG	Koken_MLBA	Koken_MLBA_o2	-0.00371144	0.000338182	-10.9747	823274
Mbuti.DG	Ukraine_N	Koken_MLBA	Koken_MLBA_o2	-0.00286704	0.000348462	-8.2277	778424
Mbuti.DG	UKY	Koken_MLBA	Koken_MLBA_o2	0.00635088	0.000477693	13.2949	671237
Mbuti.DG	Ulaanzuukh_SlabGrave	Koken_MLBA	Koken_MLBA_o2	0.00767399	0.000356553	21.5227	836782
Mbuti.DG	Ulchi.DG	Koken_MLBA	Koken_MLBA_o2	0.00749672	0.000403366	18.5854	823243
Mbuti.DG	UOO_M	Koken_MLBA	Koken_MLBA_o2	0.000163276	0.000366507	0.445491	819857
Mbuti.DG	Upper_YR_IA	Koken_MLBA	Koken_MLBA_o2	0.00614484	0.000412722	14.8886	814564
Mbuti.DG	Upper_YR_LN	Koken_MLBA	Koken_MLBA_o2	0.00669866	0.000380398	17.6096	836675
Mbuti.DG	UpperVolga	Koken_MLBA	Koken_MLBA_o2	-0.0014733	0.000334244	-4.40786	840201
Mbuti.DG	USR1	Koken_MLBA	Koken_MLBA_o2	0.00613466	0.000505121	12.1449	840323
Mbuti.DG	Ust_Ishim	Koken_MLBA	Koken_MLBA_o2	0.00108443	0.000417799	2.59557	838611
Mbuti.DG	UstIsha_HG	Koken_MLBA	Koken_MLBA_o2	0.006201	0.000567198	10.9327	198068
Mbuti.DG	Uygur.DG	Koken_MLBA	Koken_MLBA_o2	0.00203593	0.000353116	5.76561	823276
Mbuti.DG	Varna	Koken_MLBA	Koken_MLBA_o2	-0.00387618	0.000452986	-8.55696	396627
Mbuti.DG	Vengerovo2_HG	Koken_MLBA	Koken_MLBA_o2	0.00595422	0.000363057	16.4002	838036
Mbuti.DG	Villabruna	Koken_MLBA	Koken_MLBA_o2	-0.00418167	0.000399964	-10.4551	827619
Mbuti.DG	WestBaikal_EN	Koken_MLBA	Koken_MLBA_o2	0.00748891	0.000348699	21.4767	840467
Mbuti.DG	WestBaikal_LNBA	Koken_MLBA	Koken_MLBA_o2	0.00752567	0.000336872	22.3398	840473
Mbuti.DG	WHG	Koken_MLBA	Koken_MLBA_o2	-0.00370984	0.000374372	-9.9095	840308
Mbuti.DG	WLR_BA	Koken_MLBA	Koken_MLBA_o2	0.00703203	0.000459053	15.3186	478997
Mbuti.DG	WLR_BA_o	Koken_MLBA	Koken_MLBA_o2	0.00749643	0.000490813	15.2735	598059
Mbuti.DG	WLR_LN	Koken_MLBA	Koken_MLBA_o2	0.00665595	0.00042814	15.5462	722497
Mbuti.DG	WLR_MN	Koken_MLBA	Koken_MLBA_o2	0.00717419	0.000432429	16.5904	836012
Mbuti.DG	Wusun_TianShan_2200BP	Koken_MLBA	Koken_MLBA_o2	-0.000739621	0.000355638	-2.0797	817226
Mbuti.DG	Xiaogao	Koken_MLBA	Koken_MLBA_o2	0.0069501	0.000467014	14.882	736496
Mbuti.DG	Xiaojingshan	Koken_MLBA	Koken_MLBA_o2	0.00611595	0.000440479	13.8848	486809
Mbuti.DG	Xibo.DG	Koken_MLBA	Koken_MLBA_o2	0.00667841	0.000379493	17.5983	823243
Mbuti.DG	Xitoucun	Koken_MLBA	Koken_MLBA_o2	0.0059089	0.000418501	14.1192	480391
Mbuti.DG	Yadava.DG	Koken_MLBA	Koken_MLBA_o2	0.000798314	0.000334734	2.38492	823268
Mbuti.DG	Yakut.DG	Koken_MLBA	Koken_MLBA_o2	0.00689295	0.000402549	17.1232	823254
Mbuti.DG	Yakutia_LN	Koken_MLBA	Koken_MLBA_o2	0.00749199	0.000391588	19.1323	840443
Mbuti.DG	Yakutia_MN	Koken_MLBA	Koken_MLBA_o2	0.0069908	0.000547656	12.765	325073
Mbuti.DG	Yakutia_UP	Koken_MLBA	Koken_MLBA_o2	0.00444249	0.000563002	7.89071	195141
Mbuti.DG	Yamnaya_Samara	Koken_MLBA	Koken_MLBA_o2	-0.00205222	0.000321207	-6.3891	835094
Mbuti.DG	Yemenite_Jew.DG	Koken_MLBA	Koken_MLBA_o2	-0.00314581	0.00033117	-9.49906	823288
Mbuti.DG	Yi.DG	Koken_MLBA	Koken_MLBA_o2	0.00654712	0.000393488	16.6387	823267
Mbuti.DG	YR_LBIA	Koken_MLBA	Koken_MLBA_o2	0.00640416	0.000366548	17.4715	837224
Mbuti.DG	YR_LN	Koken_MLBA	Koken_MLBA_o2	0.00673952	0.000356798	18.8889	840211
Mbuti.DG	YR_MN	Koken_MLBA	Koken_MLBA_o2	0.00696788	0.00038437	18.128	837012
Mbuti.DG	Yumin	Koken_MLBA	Koken_MLBA_o2	0.00663754	0.000492891	13.4666	702390
Mbuti.DG	Zapotec.DG	Koken_MLBA	Koken_MLBA_o2	0.00585469	0.000409582	14.2943	823244
Mbuti.DG	Zevakinskiy_LBA	Koken_MLBA	Koken_MLBA_o2	-0.000573178	0.000323876	-1.76975	790050
Mbuti.DG	Zevakinskiy_LBA_o1	Koken_MLBA	Koken_MLBA_o2	0.00121617	0.000509106	2.38883	623987
Mbuti.DG	Zevakinskiy_LBA_o2	Koken_MLBA	Koken_MLBA_o2	-0.000945891	0.000462275	-2.04617	647018
Mbuti.DG	Abkhasian.DG	Koken_MLBA	Krasnoyarsk_MLBA	-2.01203e-05	0.000143197	-0.140507	1050548
Mbuti.DG	Adygei.DG	Koken_MLBA	Krasnoyarsk_MLBA	5.79285e-05	0.000145161	0.399063	1050518
Mbuti.DG	Afanasievo	Koken_MLBA	Krasnoyarsk_MLBA	0.000351974	0.000125311	2.8088	1067648
Mbuti.DG	Afanasievo_Mongolia	Koken_MLBA	Krasnoyarsk_MLBA	7.25882e-05	0.000166541	0.435858	898495
Mbuti.DG	AfontovaGora_HG	Koken_MLBA	Krasnoyarsk_MLBA	0.000177888	0.000808559	0.220006	22947
Mbuti.DG	AG2	Koken_MLBA	Krasnoyarsk_MLBA	0.000207465	0.000373786	0.555037	83709
Mbuti.DG	AG3	Koken_MLBA	Krasnoyarsk_MLBA	1.46544e-06	0.000257941	0.00568132	263844
Mbuti.DG	Aktogai_MLBA	Koken_MLBA	Krasnoyarsk_MLBA	0.000360972	0.000141534	2.55042	984381
Mbuti.DG	Alalakh_MLBA	Koken_MLBA	Krasnoyarsk_MLBA	0.000261457	0.000120408	2.17143	1067636
Mbuti.DG	Alan	Koken_MLBA	Krasnoyarsk_MLBA	-0.000275249	0.000139185	-1.97758	1068085
Mbuti.DG	Albanian.DG	Koken_MLBA	Krasnoyarsk_MLBA	-0.000148973	0.000173136	-0.860439	1049432
Mbuti.DG	Aleut.DG	Koken_MLBA	Krasnoyarsk_MLBA	-0.000156359	0.00014283	-1.09472	1050609
Mbuti.DG	Altai_5500BP	Koken_MLBA	Krasnoyarsk_MLBA	-0.000108557	0.000195141	-0.556301	688565
Mbuti.DG	Altai_6500BP	Koken_MLBA	Krasnoyarsk_MLBA	-0.000376202	0.000206382	-1.82284	404825
Mbuti.DG	Altai_7500BP	Koken_MLBA	Krasnoyarsk_MLBA	0.000237207	0.000194033	1.22251	630453
Mbuti.DG	Altai_MLBA	Koken_MLBA	Krasnoyarsk_MLBA	0.000390519	0.000134553	2.90236	1051890
Mbuti.DG	Altaian.DG	Koken_MLBA	Krasnoyarsk_MLBA	0.000103895	0.000175186	0.593054	1048757
Mbuti.DG	Ami.DG	Koken_MLBA	Krasnoyarsk_MLBA	-8.29483e-06	0.000154717	-0.053613	1050534
Mbuti.DG	Anatolia_BA	Koken_MLBA	Krasnoyarsk_MLBA	0.000213235	0.000149194	1.42925	1011265
Mbuti.DG	Anatolia_ChL	Koken_MLBA	Krasnoyarsk_MLBA	0.000329064	0.000183583	1.79245	945946
Mbuti.DG	Anatolia_N	Koken_MLBA	Krasnoyarsk_MLBA	0.00047773	0.000126572	3.77436	1071358
Mbuti.DG	AR_EN	Koken_MLBA	Krasnoyarsk_MLBA	5.88971e-05	0.000218963	0.268982	354671
Mbuti.DG	AR_Xianbei_IA	Koken_MLBA	Krasnoyarsk_MLBA	-6.54911e-05	0.000225276	-0.290715	338580
Mbuti.DG	Armenia_ChL	Koken_MLBA	Krasnoyarsk_MLBA	0.000452243	0.00013514	3.34648	1004365
Mbuti.DG	Armenia_EBA	Koken_MLBA	Krasnoyarsk_MLBA	0.000320172	0.000142023	2.25437	984595
Mbuti.DG	Armenia_MBA	Koken_MLBA	Krasnoyarsk_MLBA	0.000293353	0.000189421	1.54868	817662
Mbuti.DG	Armenian.DG	Koken_MLBA	Krasnoyarsk_MLBA	-6.51548e-05	0.000142392	-0.457574	1050580
Mbuti.DG	Arslantepe_LC	Koken_MLBA	Krasnoyarsk_MLBA	0.000235364	0.000123078	1.91232	1066014
Mbuti.DG	Atayal.DG	Koken_MLBA	Krasnoyarsk_MLBA	-2.73039e-05	0.000175234	-0.155815	1048766
Mbuti.DG	Athabaskan_1100BP	Koken_MLBA	Krasnoyarsk_MLBA	0.000265258	0.000176874	1.4997	1021562
Mbuti.DG	Australian.DG	Koken_MLBA	Krasnoyarsk_MLBA	4.96218e-05	0.000173391	0.286184	1047700
Mbuti.DG	Balkans_BronzeAge	Koken_MLBA	Krasnoyarsk_MLBA	0.00057741	0.000130624	4.4204	1021251
Mbuti.DG	Balkans_Chalcolithic	Koken_MLBA	Krasnoyarsk_MLBA	0.000614665	0.000131261	4.68276	1038003
Mbuti.DG	Balkans_IronAge	Koken_MLBA	Krasnoyarsk_MLBA	0.00043039	0.000187834	2.29133	699919
Mbuti.DG	Balochi.DG	Koken_MLBA	Krasnoyarsk_MLBA	2.54015e-05	0.000139188	0.182498	1050496
Mbuti.DG	Ban_Chiang	Koken_MLBA	Krasnoyarsk_MLBA	0.000115204	0.000362888	0.317465	85436
Mbuti.DG	Basque.DG	Koken_MLBA	Krasnoyarsk_MLBA	-6.43933e-05	0.000151578	-0.424819	1050561
Mbuti.DG	BedouinB.DG	Koken_MLBA	Krasnoyarsk_MLBA	-0.000162918	0.000142565	-1.14276	1050493
Mbuti.DG	Bell_Beaker_Germany	Koken_MLBA	Krasnoyarsk_MLBA	0.000225745	0.000139518	1.61804	1047647
Mbuti.DG	Bengali.DG	Koken_MLBA	Krasnoyarsk_MLBA	-0.00023751	0.000140513	-1.6903	1050552
Mbuti.DG	Bergamo.DG	Koken_MLBA	Krasnoyarsk_MLBA	-0.000195204	0.000143798	-1.35749	1050518
Mbuti.DG	Bianbian	Koken_MLBA	Krasnoyarsk_MLBA	0.000270058	0.000179885	1.50128	689216
Mbuti.DG	Boncuklu.SG	Koken_MLBA	Krasnoyarsk_MLBA	-8.51966e-05	0.000176607	-0.482409	983537
Mbuti.DG	Borovjanka17_HG	Koken_MLBA	Krasnoyarsk_MLBA	-0.000347914	0.000206959	-1.68107	716771
Mbuti.DG	Boshan	Koken_MLBA	Krasnoyarsk_MLBA	0.000392516	0.000170369	2.30391	945961
Mbuti.DG	Botai_Eneolithic	Koken_MLBA	Krasnoyarsk_MLBA	-0.000150473	0.000161107	-0.933992	1073670
Mbuti.DG	Bougainville.DG	Koken_MLBA	Krasnoyarsk_MLBA	7.74186e-05	0.000157488	0.491583	1050200
Mbuti.DG	BPgroup	Koken_MLBA	Krasnoyarsk_MLBA	0.000219641	0.000141062	1.55705	1049059
Mbuti.DG	Brahmin.DG	Koken_MLBA	Krasnoyarsk_MLBA	-0.000244441	0.00013674	-1.78763	1050572
Mbuti.DG	Brahui.DG	Koken_MLBA	Krasnoyarsk_MLBA	-0.000284452	0.000133017	-2.13846	1050546
Mbuti.DG	Bulgarian.DG	Koken_MLBA	Krasnoyarsk_MLBA	-0.000139698	0.000140846	-0.991849	1050447
Mbuti.DG	Burmese.DG	Koken_MLBA	Krasnoyarsk_MLBA	0.000161701	0.000147068	1.0995	1050572
Mbuti.DG	Burusho.DG	Koken_MLBA	Krasnoyarsk_MLBA	-0.000247032	0.000142126	-1.73812	1050479
Mbuti.DG	Bustan_BA	Koken_MLBA	Krasnoyarsk_MLBA	0.000256268	0.000137568	1.86284	951203
Mbuti.DG	Bustan_EN	Koken_MLBA	Krasnoyarsk_MLBA	0.000351957	0.00019708	1.78586	626494
Mbuti.DG	BZK002	Koken_MLBA	Krasnoyarsk_MLBA	0.000560874	0.000190771	2.94004	767179
Mbuti.DG	Cambodian.DG	Koken_MLBA	Krasnoyarsk_MLBA	-0.00011571	0.000145734	-0.793981	1050550
Mbuti.DG	CamlibelTarlasi_LC	Koken_MLBA	Krasnoyarsk_MLBA	0.000157184	0.000136088	1.15502	1040183
Mbuti.DG	CentralSteppe_EMBA	Koken_MLBA	Krasnoyarsk_MLBA	-0.000215593	0.000163522	-1.31843	1073504
Mbuti.DG	Chandman_IA	Koken_MLBA	Krasnoyarsk_MLBA	0.000258602	0.000130448	1.98242	1060092
Mbuti.DG	Chane.DG	Koken_MLBA	Krasnoyarsk_MLBA	-2.76316e-05	0.000182543	-0.151371	1048987
Mbuti.DG	Chechen.DG	Koken_MLBA	Krasnoyarsk_MLBA	-7.12073e-05	0.000176818	-0.402715	1048301
Mbuti.DG	Chemurchek_northAlai	Koken_MLBA	Krasnoyarsk_MLBA	-8.24986e-06	0.000180599	-0.0456807	1010650
Mbuti.DG	Chemurchek_southAltai	Koken_MLBA	Krasnoyarsk_MLBA	-7.68138e-05	0.000193854	-0.396245	959712
Mbuti.DG	CHG	Koken_MLBA	Krasnoyarsk_MLBA	-0.000287526	0.000163362	-1.76005	1073228
Mbuti.DG	Chipewyan.DG	Koken_MLBA	Krasnoyarsk_MLBA	1.1219e-05	0.000165639	0.0677317	1050558
Mbuti.DG	Chokhopani.SG	Koken_MLBA	Krasnoyarsk_MLBA	0.000110784	0.00017892	0.619182	1071231
Mbuti.DG	Chuanyun	Koken_MLBA	Krasnoyarsk_MLBA	0.000464913	0.000225047	2.06585	311959
Mbuti.DG	Chukchi.DG	Koken_MLBA	Krasnoyarsk_MLBA	-0.000168698	0.000169885	-0.99301	1049474
Mbuti.DG	Clovis.SG	Koken_MLBA	Krasnoyarsk_MLBA	3.53605e-06	0.000190925	0.0185207	1069527
Mbuti.DG	Corded_Ware_Czech_EN	Koken_MLBA	Krasnoyarsk_MLBA	0.00028826	0.000143424	2.00985	1024021
Mbuti.DG	Corded_Ware_Germany	Koken_MLBA	Krasnoyarsk_MLBA	3.57167e-05	0.000142284	0.251024	1054834
Mbuti.DG	Cree.DG	Koken_MLBA	Krasnoyarsk_MLBA	-0.000189483	0.000143026	-1.32481	1050586
Mbuti.DG	Crete.DG	Koken_MLBA	Krasnoyarsk_MLBA	-0.000290314	0.00014749	-1.96836	1050267
Mbuti.DG	Czech.DG	Koken_MLBA	Krasnoyarsk_MLBA	-0.000102474	0.000182026	-0.562964	1048713
Mbuti.DG	Dai.DG	Koken_MLBA	Krasnoyarsk_MLBA	-2.27176e-05	0.000140794	-0.161353	1073715
Mbuti.DG	Dali_MLBA	Koken_MLBA	Krasnoyarsk_MLBA	0.000237802	0.000163583	1.45371	909420
Mbuti.DG	Daur.DG	Koken_MLBA	Krasnoyarsk_MLBA	0.000108349	0.000168054	0.644731	1048057
Mbuti.DG	DevilsCave_N	Koken_MLBA	Krasnoyarsk_MLBA	-0.000110447	0.000154885	-0.713091	1072621
Mbuti.DG	DolgoeOzero_HG	Koken_MLBA	Krasnoyarsk_MLBA	-0.000121414	0.000203725	-0.595971	686266
Mbuti.DG	Druze.DG	Koken_MLBA	Krasnoyarsk_MLBA	-2.21182e-05	0.000144349	-0.153228	1050523
Mbuti.DG	Dusun.DG	Koken_MLBA	Krasnoyarsk_MLBA	0.000131635	0.000154617	0.851361	1050476
Mbuti.DG	Dzharkutan1_BA	Koken_MLBA	Krasnoyarsk_MLBA	0.000514899	0.000126174	4.08087	1021615
Mbuti.DG	Dzhylinda-1	Koken_MLBA	Krasnoyarsk_MLBA	0.000137259	0.000203905	0.673149	669362
Mbuti.DG	EastBaikal_BA	Koken_MLBA	Krasnoyarsk_MLBA	-0.000333316	0.000343939	-0.969114	135412
Mbuti.DG	EastBaikal_M	Koken_MLBA	Krasnoyarsk_MLBA	4.49459e-05	0.000178088	0.25238	1049689
Mbuti.DG	EastBaikal_N	Koken_MLBA	Krasnoyarsk_MLBA	4.6429e-05	0.000153382	0.302701	1070757
Mbuti.DG	eastMongolia_preBA	Koken_MLBA	Krasnoyarsk_MLBA	9.06964e-05	0.000196659	0.461186	620093
Mbuti.DG	Ebla_EMBA	Koken_MLBA	Krasnoyarsk_MLBA	2.63919e-05	0.000125048	0.211053	1003234
Mbuti.DG	Ekaterinovka	Koken_MLBA	Krasnoyarsk_MLBA	0.000267396	0.000136886	1.95343	1073663
Mbuti.DG	Ekven_IA	Koken_MLBA	Krasnoyarsk_MLBA	-2.54834e-05	0.00015155	-0.168152	1060178
Mbuti.DG	ElMiron	Koken_MLBA	Krasnoyarsk_MLBA	0.000219516	0.000200135	1.09684	622113
Mbuti.DG	English.DG	Koken_MLBA	Krasnoyarsk_MLBA	-5.88859e-05	0.000148902	-0.395468	1050571
Mbuti.DG	Eskimo_Chaplin.DG	Koken_MLBA	Krasnoyarsk_MLBA	0.00011339	0.000171222	0.662239	1049512
Mbuti.DG	Eskimo_Naukan.DG	Koken_MLBA	Krasnoyarsk_MLBA	-9.793e-05	0.000155157	-0.631167	1050553
Mbuti.DG	Eskimo_Sireniki.DG	Koken_MLBA	Krasnoyarsk_MLBA	8.37842e-05	0.000155883	0.537481	1050573
Mbuti.DG	Estonia_MN_CCC	Koken_MLBA	Krasnoyarsk_MLBA	0.000506772	0.000223599	2.26643	314874
Mbuti.DG	Estonian.DG	Koken_MLBA	Krasnoyarsk_MLBA	-0.000155166	0.000148804	-1.04275	1050573
Mbuti.DG	Even.DG	Koken_MLBA	Krasnoyarsk_MLBA	-3.07072e-05	0.000142506	-0.21548	1050641
Mbuti.DG	Finnish.DG	Koken_MLBA	Krasnoyarsk_MLBA	-0.000110592	0.000134031	-0.825119	1050643
Mbuti.DG	Fofonovo_EN	Koken_MLBA	Krasnoyarsk_MLBA	0.000373892	0.000167133	2.2371	846260
Mbuti.DG	French.DG	Koken_MLBA	Krasnoyarsk_MLBA	-0.000127592	0.000129368	-0.986276	1073668
Mbuti.DG	Geoksyur_EN	Koken_MLBA	Krasnoyarsk_MLBA	0.000600827	0.000126579	4.74665	996896
Mbuti.DG	Georgian.DG	Koken_MLBA	Krasnoyarsk_MLBA	-0.000150444	0.000140291	-1.07237	1050597
Mbuti.DG	Globular_Amphora	Koken_MLBA	Krasnoyarsk_MLBA	0.000604788	0.000144281	4.19175	1019125
Mbuti.DG	Gonur1_BA	Koken_MLBA	Krasnoyarsk_MLBA	0.000333435	0.000124198	2.6847	940219
Mbuti.DG	Greek.DG	Koken_MLBA	Krasnoyarsk_MLBA	-0.000187541	0.000140583	-1.33402	1050531
Mbuti.DG	Hajji_Firuz_C	Koken_MLBA	Krasnoyarsk_MLBA	0.000326485	0.000133026	2.45429	1006060
Mbuti.DG	Han.DG	Koken_MLBA	Krasnoyarsk_MLBA	-3.66638e-05	0.000139201	-0.263387	1073709
Mbuti.DG	Hawaiian.DG	Koken_MLBA	Krasnoyarsk_MLBA	-7.28578e-05	0.000172254	-0.422966	1047165
Mbuti.DG	Hazara.DG	Koken_MLBA	Krasnoyarsk_MLBA	-4.86033e-05	0.00014058	-0.345733	1050478
Mbuti.DG	Hezhen.DG	Koken_MLBA	Krasnoyarsk_MLBA	3.62474e-05	0.000149145	0.243034	1050585
Mbuti.DG	HMMH_MN	Koken_MLBA	Krasnoyarsk_MLBA	-0.000151114	0.000199409	-0.757813	644125
Mbuti.DG	Hun_TianShan_1700BP	Koken_MLBA	Krasnoyarsk_MLBA	-0.000199961	0.000112023	-1.78501	1073694
Mbuti.DG	Hungarian.DG	Koken_MLBA	Krasnoyarsk_MLBA	-0.000135864	0.000145772	-0.932033	1050523
Mbuti.DG	Iberia_ChL	Koken_MLBA	Krasnoyarsk_MLBA	0.000493706	0.000142343	3.46844	1037775
Mbuti.DG	Iberia_EN	Koken_MLBA	Krasnoyarsk_MLBA	0.000267831	0.000152251	1.75915	990356
Mbuti.DG	Iberia_MN	Koken_MLBA	Krasnoyarsk_MLBA	0.00049355	0.000146578	3.36715	949158
Mbuti.DG	Icelandic.DG	Koken_MLBA	Krasnoyarsk_MLBA	-0.000275324	0.000147149	-1.87106	1050578
Mbuti.DG	Igbo.DG	Koken_MLBA	Krasnoyarsk_MLBA	1.37469e-05	9.01298e-05	0.152523	1050556
Mbuti.DG	Igorot.DG	Koken_MLBA	Krasnoyarsk_MLBA	-2.23863e-05	0.000158655	-0.141101	1050517
Mbuti.DG	Iran_ChL	Koken_MLBA	Krasnoyarsk_MLBA	0.000361541	0.000137457	2.63022	996137
Mbuti.DG	Iran_N	Koken_MLBA	Krasnoyarsk_MLBA	0.000226753	0.000140964	1.60859	1026025
Mbuti.DG	Iranian.DG	Koken_MLBA	Krasnoyarsk_MLBA	-0.000324577	0.000146585	-2.21425	1050606
Mbuti.DG	Iraqi_Jew.DG	Koken_MLBA	Krasnoyarsk_MLBA	-0.000164262	0.000142493	-1.15277	1050598
Mbuti.DG	irk030	Koken_MLBA	Krasnoyarsk_MLBA	-1.4933e-06	0.000181281	-0.0082375	1073353
Mbuti.DG	Irula.DG	Koken_MLBA	Krasnoyarsk_MLBA	-1.91226e-06	0.000138472	-0.0138097	1050571
Mbuti.DG	Israel_C	Koken_MLBA	Krasnoyarsk_MLBA	0.000563995	0.000127534	4.42232	1031731
Mbuti.DG	Itelman.DG	Koken_MLBA	Krasnoyarsk_MLBA	2.9738e-05	0.000173596	0.171306	1049127
Mbuti.DG	Itkul_HG	Koken_MLBA	Krasnoyarsk_MLBA	0.000111875	0.000259804	0.430616	280168
Mbuti.DG	Japanese.DG	Koken_MLBA	Krasnoyarsk_MLBA	0.000120168	0.000140346	0.856226	1050618
Mbuti.DG	Jordan_EBA	Koken_MLBA	Krasnoyarsk_MLBA	0.000606729	0.000138794	4.37144	871559
Mbuti.DG	Jordanian.DG	Koken_MLBA	Krasnoyarsk_MLBA	-0.000133271	0.000133783	-0.996169	1050649
Mbuti.DG	Kairan_MLBA	Koken_MLBA	Krasnoyarsk_MLBA	0.000516739	0.000141396	3.65454	969658
Mbuti.DG	Kairan_MLBA_o	Koken_MLBA	Krasnoyarsk_MLBA	0.000374556	0.000185737	2.01659	469623
Mbuti.DG	Kalash.DG	Koken_MLBA	Krasnoyarsk_MLBA	-6.12511e-05	0.000147861	-0.414248	1050578
Mbuti.DG	Kangju_1800BP	Koken_MLBA	Krasnoyarsk_MLBA	-0.000292141	0.000136	-2.1481	1049761
Mbuti.DG	Kapu.DG	Koken_MLBA	Krasnoyarsk_MLBA	-3.4269e-05	0.000143819	-0.238279	1050575
Mbuti.DG	Karagash_MLBA	Koken_MLBA	Krasnoyarsk_MLBA	0.000518855	0.000177413	2.92456	805491
Mbuti.DG	Karasuk.SG	Koken_MLBA	Krasnoyarsk_MLBA	-3.01292e-05	0.000125752	-0.239593	1073464
Mbuti.DG	Karitiana.DG	Koken_MLBA	Krasnoyarsk_MLBA	-8.187e-05	0.00016742	-0.489009	1073686
Mbuti.DG	Karluk_TianShan	Koken_MLBA	Krasnoyarsk_MLBA	-0.00011976	0.000154806	-0.773615	1049936
Mbuti.DG	Kashmiri_Pandit.DG	Koken_MLBA	Krasnoyarsk_MLBA	-4.68307e-05	0.000169509	-0.276273	1047106
Mbuti.DG	Kazakh_Mys_MLBA	Koken_MLBA	Krasnoyarsk_MLBA	0.000632495	0.000139904	4.52091	933672
Mbuti.DG	Kennewick_WA.SG	Koken_MLBA	Krasnoyarsk_MLBA	-0.000280589	0.000222959	-1.25847	585867
Mbuti.DG	Kharia.DG	Koken_MLBA	Krasnoyarsk_MLBA	0.000158994	0.00016409	0.968942	1047204
Mbuti.DG	Khi	Koken_MLBA	Krasnoyarsk_MLBA	0.000210397	0.000134337	1.56619	1067773
Mbuti.DG	Khonda_Dora.DG	Koken_MLBA	Krasnoyarsk_MLBA	0.000165055	0.000169143	0.975834	1049271
Mbuti.DG	Khovsgol	Koken_MLBA	Krasnoyarsk_MLBA	0.000391473	0.000137234	2.8526	1053167
Mbuti.DG	Kimak_Kazakhstan_1350BP	Koken_MLBA	Krasnoyarsk_MLBA	-1.02088e-05	0.000281871	-0.036218	206910
Mbuti.DG	Kinh.DG	Koken_MLBA	Krasnoyarsk_MLBA	9.6774e-05	0.000146271	0.661609	1050489
Mbuti.DG	Kipchak	Koken_MLBA	Krasnoyarsk_MLBA	-0.000287465	0.000158359	-1.81527	1004691
Mbuti.DG	Klo	Koken_MLBA	Krasnoyarsk_MLBA	0.000313993	0.000140806	2.22997	1072289
Mbuti.DG	Kmed	Koken_MLBA	Krasnoyarsk_MLBA	0.000306506	0.000141477	2.16647	1070754
Mbuti.DG	Koken_EN1	Koken_MLBA	Krasnoyarsk_MLBA	-0.00023027	0.000195022	-1.18074	1073598
Mbuti.DG	Koken_EN2	Koken_MLBA	Krasnoyarsk_MLBA	0.000180275	0.0002093	0.861324	602854
Mbuti.DG	Koken_MLBA_o1	Koken_MLBA	Krasnoyarsk_MLBA	-9.32938e-05	0.000197223	-0.473036	921192
Mbuti.DG	Koken_MLBA_o2	Koken_MLBA	Krasnoyarsk_MLBA	-0.000168059	0.0001939	-0.86673	824263
Mbuti.DG	Kolyma_M	Koken_MLBA	Krasnoyarsk_MLBA	-7.81735e-05	0.000185829	-0.420673	1071350
Mbuti.DG	Kongo.DG	Koken_MLBA	Krasnoyarsk_MLBA	-3.30103e-05	0.000113991	-0.289587	1047703
Mbuti.DG	Korean.DG	Koken_MLBA	Krasnoyarsk_MLBA	-5.90237e-05	0.000148791	-0.396688	1050573
Mbuti.DG	Korean_Ulsan	Koken_MLBA	Krasnoyarsk_MLBA	4.62585e-06	0.000127668	0.0362335	1073726
Mbuti.DG	Korean_Ulsan.SG	Koken_MLBA	Krasnoyarsk_MLBA	2.06997e-05	0.000127841	0.161918	1073726
Mbuti.DG	Krasnoyarsk_BA	Koken_MLBA	Krasnoyarsk_MLBA	6.32985e-05	0.000179509	0.352621	1073558
Mbuti.DG	Krasnoyarsk_MLBA_o	Koken_MLBA	Krasnoyarsk_MLBA	0.000937507	0.00019954	4.69833	828809
Mbuti.DG	Kurumba.DG	Koken_MLBA	Krasnoyarsk_MLBA	-7.12968e-06	0.000169393	-0.0420895	1041512
Mbuti.DG	Kusunda.DG	Koken_MLBA	Krasnoyarsk_MLBA	0.000134279	0.000144433	0.929696	1050492
Mbuti.DG	Kyrgyz.DG	Koken_MLBA	Krasnoyarsk_MLBA	-9.57831e-05	0.000142476	-0.672274	1050545
Mbuti.DG	Kyzlbulak_MLBA1	Koken_MLBA	Krasnoyarsk_MLBA	0.00026223	0.000203809	1.28665	726263
Mbuti.DG	Kyzlbulak_MLBA2	Koken_MLBA	Krasnoyarsk_MLBA	0.000142326	0.000195708	0.727234	770807
Mbuti.DG	Lahu.DG	Koken_MLBA	Krasnoyarsk_MLBA	-6.78971e-05	0.000151084	-0.449401	1050515
Mbuti.DG	LateDorset.SG	Koken_MLBA	Krasnoyarsk_MLBA	0.00010266	0.000256167	0.400756	304440
Mbuti.DG	LBK_EN	Koken_MLBA	Krasnoyarsk_MLBA	0.000304305	0.000144617	2.10422	1037956
Mbuti.DG	Lemande.DG	Koken_MLBA	Krasnoyarsk_MLBA	9.22986e-05	9.19402e-05	1.0039	1050548
Mbuti.DG	Levant_N	Koken_MLBA	Krasnoyarsk_MLBA	0.000442925	0.000159332	2.77988	838184
Mbuti.DG	Lezgin.DG	Koken_MLBA	Krasnoyarsk_MLBA	-0.000128599	0.000148259	-0.867397	1050613
Mbuti.DG	Liangdao1	Koken_MLBA	Krasnoyarsk_MLBA	0.000158054	0.000205399	0.769495	380688
Mbuti.DG	Liangdao2	Koken_MLBA	Krasnoyarsk_MLBA	0.000350982	0.000176322	1.99058	865386
Mbuti.DG	Lisakovskiy_MLBA_Alakul	Koken_MLBA	Krasnoyarsk_MLBA	0.000150578	0.000182702	0.824173	752556
Mbuti.DG	Loebanr_IA	Koken_MLBA	Krasnoyarsk_MLBA	0.00045513	0.000115092	3.95451	1065613
Mbuti.DG	MA1	Koken_MLBA	Krasnoyarsk_MLBA	-0.000133346	0.000207366	-0.643048	762242
Mbuti.DG	Madiga.DG	Koken_MLBA	Krasnoyarsk_MLBA	-0.000125114	0.000134795	-0.928179	1050591
Mbuti.DG	Maitan_MLBA_Alakul	Koken_MLBA	Krasnoyarsk_MLBA	0.000449036	0.000133857	3.3546	1042782
Mbuti.DG	Maitan_MLBA_Alakul_o	Koken_MLBA	Krasnoyarsk_MLBA	0.000447087	0.000160048	2.79345	944149
Mbuti.DG	Makrani.DG	Koken_MLBA	Krasnoyarsk_MLBA	9.17988e-05	0.000139427	0.658403	1050540
Mbuti.DG	Mala.DG	Koken_MLBA	Krasnoyarsk_MLBA	-1.60201e-05	0.000129728	-0.12349	1050643
Mbuti.DG	Man_Bac	Koken_MLBA	Krasnoyarsk_MLBA	0.0005889	0.000192546	3.05849	316616
Mbuti.DG	Mansi.DG	Koken_MLBA	Krasnoyarsk_MLBA	-3.80364e-05	0.000146277	-0.26003	1050591
Mbuti.DG	Maori.DG	Koken_MLBA	Krasnoyarsk_MLBA	-0.000105793	0.000161291	-0.655912	1047638
Mbuti.DG	Mayan.DG	Koken_MLBA	Krasnoyarsk_MLBA	9.71488e-05	0.000160768	0.604281	1050418
Mbuti.DG	Mebrak.SG	Koken_MLBA	Krasnoyarsk_MLBA	-8.35247e-05	0.000192482	-0.433935	730255
Mbuti.DG	Mergen6_HG	Koken_MLBA	Krasnoyarsk_MLBA	-0.000235386	0.000199166	-1.18186	586349
Mbuti.DG	Miao.DG	Koken_MLBA	Krasnoyarsk_MLBA	-2.32994e-05	0.000150496	-0.154817	1050569
Mbuti.DG	Miaozigou_MN	Koken_MLBA	Krasnoyarsk_MLBA	0.000153998	0.000230632	0.667722	321909
Mbuti.DG	Minoan_Lasithi	Koken_MLBA	Krasnoyarsk_MLBA	0.000301762	0.000142432	2.11864	978215
Mbuti.DG	Minoan_Odigitria	Koken_MLBA	Krasnoyarsk_MLBA	0.000380677	0.000223533	1.703	262575
Mbuti.DG	Mixe.DG	Koken_MLBA	Krasnoyarsk_MLBA	-0.00013771	0.000162172	-0.849165	1050612
Mbuti.DG	Mixtec.DG	Koken_MLBA	Krasnoyarsk_MLBA	-7.03073e-05	0.000150442	-0.467337	1050527
Mbuti.DG	Mongola.DG	Koken_MLBA	Krasnoyarsk_MLBA	0.000165377	0.000147468	1.12144	1050581
Mbuti.DG	Mongolia_EIA_SlabGrave_1	Koken_MLBA	Krasnoyarsk_MLBA	0.000516984	0.000133354	3.87676	1058386
Mbuti.DG	Mongolia_LBA_Ulaanzukh_2	Koken_MLBA	Krasnoyarsk_MLBA	0.000424687	0.000150399	2.82373	954305
Mbuti.DG	Murzikha	Koken_MLBA	Krasnoyarsk_MLBA	0.000334681	0.000153996	2.17331	1060063
Mbuti.DG	Mycenaean	Koken_MLBA	Krasnoyarsk_MLBA	0.000298183	0.000175153	1.70241	428396
Mbuti.DG	Nahua.DG	Koken_MLBA	Krasnoyarsk_MLBA	-0.000110499	0.000181812	-0.607765	1049354
Mbuti.DG	Natufian	Koken_MLBA	Krasnoyarsk_MLBA	7.81954e-05	0.000187404	0.417256	529065
Mbuti.DG	Naxi.DG	Koken_MLBA	Krasnoyarsk_MLBA	-5.9218e-05	0.000142501	-0.415561	1050638
Mbuti.DG	Nomad_Kazakhstan_1700BP	Koken_MLBA	Krasnoyarsk_MLBA	-0.000170841	0.000155286	-1.10017	1038944
Mbuti.DG	Nomad_Kazakhstan_IA	Koken_MLBA	Krasnoyarsk_MLBA	-0.00059525	0.000206159	-2.88734	483159
Mbuti.DG	North_Ossetian.DG	Koken_MLBA	Krasnoyarsk_MLBA	4.59374e-05	0.000140081	0.327935	1050605
Mbuti.DG	Nui_Nap	Koken_MLBA	Krasnoyarsk_MLBA	0.000120977	0.000214899	0.562948	338124
Mbuti.DG	Okunevo	Koken_MLBA	Krasnoyarsk_MLBA	-0.000189947	0.000133022	-1.42793	1073672
Mbuti.DG	Omskaya_HG	Koken_MLBA	Krasnoyarsk_MLBA	-0.000186231	0.000192427	-0.967798	628397
Mbuti.DG	Onge.DG	Koken_MLBA	Krasnoyarsk_MLBA	1.32242e-05	0.000157658	0.0838787	1049985
Mbuti.DG	Orcadian.DG	Koken_MLBA	Krasnoyarsk_MLBA	-9.64528e-05	0.000150785	-0.639672	1050552
Mbuti.DG	Oroqen.DG	Koken_MLBA	Krasnoyarsk_MLBA	-4.18537e-05	0.000149541	-0.279881	1050521
Mbuti.DG	Oy_Dzhaylau_MLBA	Koken_MLBA	Krasnoyarsk_MLBA	0.000534206	0.000142479	3.74936	980428
Mbuti.DG	Oy_Dzhaylau_MLBA_o	Koken_MLBA	Krasnoyarsk_MLBA	0.000586937	0.000246603	2.38009	234423
Mbuti.DG	Palestinian.DG	Koken_MLBA	Krasnoyarsk_MLBA	-3.85685e-05	0.000127786	-0.301821	1050643
Mbuti.DG	Papuan.DG	Koken_MLBA	Krasnoyarsk_MLBA	-3.16019e-05	0.000144096	-0.219311	1073711
Mbuti.DG	Parkhai_EBA	Koken_MLBA	Krasnoyarsk_MLBA	0.000191665	0.000172298	1.1124	851186
Mbuti.DG	Parkhai_EN	Koken_MLBA	Krasnoyarsk_MLBA	0.000444009	0.000140075	3.16979	975655
Mbuti.DG	Parkhai_LBA	Koken_MLBA	Krasnoyarsk_MLBA	-2.02607e-05	0.000186885	-0.108413	809327
Mbuti.DG	Parkhai_MBA	Koken_MLBA	Krasnoyarsk_MLBA	0.000116422	0.000187466	0.621027	781302
Mbuti.DG	Pathan.DG	Koken_MLBA	Krasnoyarsk_MLBA	-3.39347e-05	0.000143039	-0.237241	1050587
Mbuti.DG	Petrovka	Koken_MLBA	Krasnoyarsk_MLBA	0.000433374	0.000235092	1.84343	312762
Mbuti.DG	Piapoco.DG	Koken_MLBA	Krasnoyarsk_MLBA	1.92934e-05	0.000161822	0.119226	1050470
Mbuti.DG	Pima.DG	Koken_MLBA	Krasnoyarsk_MLBA	9.11148e-05	0.000168881	0.53952	1050501
Mbuti.DG	Polish.DG	Koken_MLBA	Krasnoyarsk_MLBA	2.9557e-05	0.000177014	0.166976	1048581
Mbuti.DG	Priobrazhenka_LBA	Koken_MLBA	Krasnoyarsk_MLBA	0.000255575	0.000238228	1.07282	291315
Mbuti.DG	Priobrazhenka_MLBA	Koken_MLBA	Krasnoyarsk_MLBA	3.97272e-05	0.000609813	0.0651466	29034
Mbuti.DG	Protoka_HG	Koken_MLBA	Krasnoyarsk_MLBA	-0.000330556	0.000200407	-1.64943	914143
Mbuti.DG	Punjabi.DG	Koken_MLBA	Krasnoyarsk_MLBA	-0.000119242	0.000123026	-0.969245	1050676
Mbuti.DG	Qihe	Koken_MLBA	Krasnoyarsk_MLBA	0.000212587	0.000201583	1.05459	327409
Mbuti.DG	Quechua.DG	Koken_MLBA	Krasnoyarsk_MLBA	-0.000108115	0.00015737	-0.68701	1050621
Mbuti.DG	Relli.DG	Koken_MLBA	Krasnoyarsk_MLBA	0.000130369	0.000143776	0.906752	1050617
Mbuti.DG	Russia_Bolshoy	Koken_MLBA	Krasnoyarsk_MLBA	0.000179513	0.000146995	1.22122	997378
Mbuti.DG	Russian.DG	Koken_MLBA	Krasnoyarsk_MLBA	-5.1457e-05	0.000141678	-0.363198	1050600
Mbuti.DG	Saka_Kazakhstan_2500BP	Koken_MLBA	Krasnoyarsk_MLBA	-1.85222e-05	0.000139251	-0.133014	1050366
Mbuti.DG	Saka_TianShan_2150BP	Koken_MLBA	Krasnoyarsk_MLBA	-0.000205907	0.000134216	-1.53414	1058427
Mbuti.DG	Samaritan.DG	Koken_MLBA	Krasnoyarsk_MLBA	-0.00019011	0.000169043	-1.12462	1044975
Mbuti.DG	Samdzong.SG	Koken_MLBA	Krasnoyarsk_MLBA	-1.0601e-05	0.00014713	-0.0720519	1073168
Mbuti.DG	Sappali_Tepe_BA	Koken_MLBA	Krasnoyarsk_MLBA	0.0002773	0.000118243	2.34516	1066954
Mbuti.DG	Saqqaq.SG	Koken_MLBA	Krasnoyarsk_MLBA	0.00022979	0.000187518	1.22543	1018493
Mbuti.DG	Sarazm_EN	Koken_MLBA	Krasnoyarsk_MLBA	0.000362813	0.000168228	2.15668	851764
Mbuti.DG	Sardinian.DG	Koken_MLBA	Krasnoyarsk_MLBA	-7.95468e-05	0.000135388	-0.587547	1073720
Mbuti.DG	Sarmatian	Koken_MLBA	Krasnoyarsk_MLBA	-0.000214976	0.00011925	-1.80274	1073294
Mbuti.DG	Satan_MLBA_Alakul	Koken_MLBA	Krasnoyarsk_MLBA	0.000225463	0.00019294	1.16857	856257
Mbuti.DG	Scythian_Hungary_2400BP	Koken_MLBA	Krasnoyarsk_MLBA	-0.000462394	0.00014515	-3.18562	1001508
Mbuti.DG	Shahr_I_Sokhta_BA1	Koken_MLBA	Krasnoyarsk_MLBA	0.000473011	0.000134594	3.51435	927821
Mbuti.DG	She.DG	Koken_MLBA	Krasnoyarsk_MLBA	-4.49822e-05	0.000149136	-0.301618	1050433
Mbuti.DG	SHG	Koken_MLBA	Krasnoyarsk_MLBA	-0.000102115	0.000162687	-0.627678	1003934
Mbuti.DG	Shimao_LN	Koken_MLBA	Krasnoyarsk_MLBA	8.05729e-05	0.000156401	0.515168	1062682
Mbuti.DG	Shoendykol_MLBA_Fedorovo	Koken_MLBA	Krasnoyarsk_MLBA	0.000356229	0.000156147	2.28137	965071
Mbuti.DG	Sindhi.DG	Koken_MLBA	Krasnoyarsk_MLBA	-0.000143894	0.000144399	-0.996501	1050522
Mbuti.DG	Sintashta_MLBA	Koken_MLBA	Krasnoyarsk_MLBA	0.000311647	0.000119141	2.61578	1069384
Mbuti.DG	Sintashta_MLBA_o	Koken_MLBA	Krasnoyarsk_MLBA	0.000551994	0.000148879	3.70767	1002783
Mbuti.DG	Solyanka_MLBA	Koken_MLBA	Krasnoyarsk_MLBA	0.000547532	0.000210837	2.59695	379078
Mbuti.DG	Sosnoviy_HG	Koken_MLBA	Krasnoyarsk_MLBA	0.000254819	0.000200694	1.26969	623117
Mbuti.DG	Spanish.DG	Koken_MLBA	Krasnoyarsk_MLBA	-0.000102878	0.000151906	-0.67725	1050512
Mbuti.DG	Srubnaya	Koken_MLBA	Krasnoyarsk_MLBA	0.000311114	0.000128258	2.42569	1065979
Mbuti.DG	Srubnaya_o	Koken_MLBA	Krasnoyarsk_MLBA	0.000184428	0.000227834	0.809485	502103
Mbuti.DG	Suogang	Koken_MLBA	Krasnoyarsk_MLBA	0.000139083	0.000342522	0.406057	73649
Mbuti.DG	Surui.DG	Koken_MLBA	Krasnoyarsk_MLBA	7.77324e-05	0.000174451	0.445583	1050486
Mbuti.DG	Tagar	Koken_MLBA	Krasnoyarsk_MLBA	-0.000130768	0.000128484	-1.01778	1069069
Mbuti.DG	Tajik.DG	Koken_MLBA	Krasnoyarsk_MLBA	-0.000137295	0.000142918	-0.960655	1050586
Mbuti.DG	Tanshishan	Koken_MLBA	Krasnoyarsk_MLBA	0.000860235	0.000185031	4.64915	408486
Mbuti.DG	Tarim_EMBA1	Koken_MLBA	Krasnoyarsk_MLBA	-1.69925e-05	0.000177984	-0.0954719	1061982
Mbuti.DG	TellKurdu_EC	Koken_MLBA	Krasnoyarsk_MLBA	0.000200469	0.000168652	1.18865	636940
Mbuti.DG	Tepe_Anau_EN	Koken_MLBA	Krasnoyarsk_MLBA	0.000654926	0.000145007	4.51652	918560
Mbuti.DG	Tepe_Hissar_C	Koken_MLBA	Krasnoyarsk_MLBA	0.000637976	0.000125324	5.09063	969466
Mbuti.DG	Tepecik.SG	Koken_MLBA	Krasnoyarsk_MLBA	0.000108985	0.000166741	0.653616	713465
Mbuti.DG	Thai.DG	Koken_MLBA	Krasnoyarsk_MLBA	3.55581e-05	0.000141035	0.252123	1050517
Mbuti.DG	Tianyuan	Koken_MLBA	Krasnoyarsk_MLBA	0.000288822	0.000193771	1.49053	873663
Mbuti.DG	Tlingit.DG	Koken_MLBA	Krasnoyarsk_MLBA	-0.00016095	0.000147031	-1.09467	1050600
Mbuti.DG	Tu.DG	Koken_MLBA	Krasnoyarsk_MLBA	1.16975e-05	0.000147853	0.0791159	1050538
Mbuti.DG	Tubalar.DG	Koken_MLBA	Krasnoyarsk_MLBA	0.000116758	0.00013919	0.838843	1050593
Mbuti.DG	Tujia.DG	Koken_MLBA	Krasnoyarsk_MLBA	-3.30314e-05	0.00015091	-0.218881	1050511
Mbuti.DG	Turkish.DG	Koken_MLBA	Krasnoyarsk_MLBA	-5.04903e-05	0.000142192	-0.355085	1050593
Mbuti.DG	Tuscan.DG	Koken_MLBA	Krasnoyarsk_MLBA	-0.000240974	0.000147687	-1.63166	1050547
Mbuti.DG	Ukraine_N	Koken_MLBA	Krasnoyarsk_MLBA	-1.12538e-05	0.000157816	-0.0713097	979869
Mbuti.DG	UKY	Koken_MLBA	Krasnoyarsk_MLBA	-0.000472657	0.000184952	-2.55556	839557
Mbuti.DG	Ulaanzuukh_SlabGrave	Koken_MLBA	Krasnoyarsk_MLBA	0.000238831	0.000138367	1.72606	1067334
Mbuti.DG	Ulchi.DG	Koken_MLBA	Krasnoyarsk_MLBA	7.66208e-05	0.000150314	0.50974	1050509
Mbuti.DG	UOO_M	Koken_MLBA	Krasnoyarsk_MLBA	8.86904e-05	0.000149653	0.592641	1035291
Mbuti.DG	Upper_YR_IA	Koken_MLBA	Krasnoyarsk_MLBA	9.81052e-05	0.000153405	0.639518	1036162
Mbuti.DG	Upper_YR_LN	Koken_MLBA	Krasnoyarsk_MLBA	7.99011e-05	0.000138931	0.575115	1068146
Mbuti.DG	UpperVolga	Koken_MLBA	Krasnoyarsk_MLBA	0.000251532	0.000140472	1.79061	1073419
Mbuti.DG	USR1	Koken_MLBA	Krasnoyarsk_MLBA	-0.000359155	0.000194166	-1.84973	1073485
Mbuti.DG	Ust_Ishim	Koken_MLBA	Krasnoyarsk_MLBA	-0.000141733	0.00017383	-0.815352	1071354
Mbuti.DG	UstIsha_HG	Koken_MLBA	Krasnoyarsk_MLBA	-0.00034187	0.000261811	-1.30579	241853
Mbuti.DG	Uygur.DG	Koken_MLBA	Krasnoyarsk_MLBA	-0.000140405	0.000138506	-1.01371	1050562
Mbuti.DG	Varna	Koken_MLBA	Krasnoyarsk_MLBA	0.0004223	0.000204548	2.06455	461403
Mbuti.DG	Vengerovo2_HG	Koken_MLBA	Krasnoyarsk_MLBA	-0.000168818	0.000148664	-1.13557	1069865
Mbuti.DG	Villabruna	Koken_MLBA	Krasnoyarsk_MLBA	9.34181e-05	0.00017634	0.529762	1048091
Mbuti.DG	WestBaikal_EN	Koken_MLBA	Krasnoyarsk_MLBA	-4.01028e-05	0.000131467	-0.30504	1073705
Mbuti.DG	WestBaikal_LNBA	Koken_MLBA	Krasnoyarsk_MLBA	-4.17868e-05	0.000131719	-0.317243	1073722
Mbuti.DG	WHG	Koken_MLBA	Krasnoyarsk_MLBA	0.000141562	0.000164074	0.862791	1073450
Mbuti.DG	WLR_BA	Koken_MLBA	Krasnoyarsk_MLBA	0.00028232	0.000183702	1.53683	592184
Mbuti.DG	WLR_BA_o	Koken_MLBA	Krasnoyarsk_MLBA	0.000310397	0.000186731	1.66227	749933
Mbuti.DG	WLR_LN	Koken_MLBA	Krasnoyarsk_MLBA	0.000105204	0.000160854	0.654036	902999
Mbuti.DG	WLR_MN	Koken_MLBA	Krasnoyarsk_MLBA	0.000206695	0.000162036	1.27562	1066757
Mbuti.DG	Wusun_TianShan_2200BP	Koken_MLBA	Krasnoyarsk_MLBA	-0.000213023	0.000153038	-1.39196	1042177
Mbuti.DG	Xiaogao	Koken_MLBA	Krasnoyarsk_MLBA	0.00027489	0.000178019	1.54416	899101
Mbuti.DG	Xiaojingshan	Koken_MLBA	Krasnoyarsk_MLBA	0.000654771	0.000171055	3.82784	559594
Mbuti.DG	Xibo.DG	Koken_MLBA	Krasnoyarsk_MLBA	0.000110017	0.000144023	0.763883	1050503
Mbuti.DG	Xitoucun	Koken_MLBA	Krasnoyarsk_MLBA	0.000142802	0.000172845	0.826186	556035
Mbuti.DG	Yadava.DG	Koken_MLBA	Krasnoyarsk_MLBA	-5.14867e-05	0.000140436	-0.366621	1050547
Mbuti.DG	Yakut.DG	Koken_MLBA	Krasnoyarsk_MLBA	0.000151771	0.000149257	1.01685	1050520
Mbuti.DG	Yakutia_LN	Koken_MLBA	Krasnoyarsk_MLBA	3.64677e-05	0.000146562	0.24882	1073674
Mbuti.DG	Yakutia_MN	Koken_MLBA	Krasnoyarsk_MLBA	-0.000375501	0.000238715	-1.57301	413343
Mbuti.DG	Yakutia_UP	Koken_MLBA	Krasnoyarsk_MLBA	0.000186639	0.000267527	0.697645	246418
Mbuti.DG	Yamnaya_Samara	Koken_MLBA	Krasnoyarsk_MLBA	4.1568e-05	0.000137762	0.301737	1064309
Mbuti.DG	Yemenite_Jew.DG	Koken_MLBA	Krasnoyarsk_MLBA	-6.54742e-05	0.0001434	-0.456584	1050565
Mbuti.DG	Yi.DG	Koken_MLBA	Krasnoyarsk_MLBA	4.10279e-05	0.000148951	0.275446	1050537
Mbuti.DG	YR_LBIA	Koken_MLBA	Krasnoyarsk_MLBA	0.000107881	0.000141805	0.760772	1068144
Mbuti.DG	YR_LN	Koken_MLBA	Krasnoyarsk_MLBA	8.45203e-05	0.000137679	0.613895	1073291
Mbuti.DG	YR_MN	Koken_MLBA	Krasnoyarsk_MLBA	0.000116628	0.000151265	0.771015	1068443
Mbuti.DG	Yumin	Koken_MLBA	Krasnoyarsk_MLBA	0.000272349	0.000181855	1.49761	850448
Mbuti.DG	Zapotec.DG	Koken_MLBA	Krasnoyarsk_MLBA	6.2025e-05	0.000163504	0.379348	1050510
Mbuti.DG	Zevakinskiy_LBA	Koken_MLBA	Krasnoyarsk_MLBA	0.000511856	0.000134203	3.81405	986169
Mbuti.DG	Zevakinskiy_LBA_o1	Koken_MLBA	Krasnoyarsk_MLBA	1.41216e-05	0.00018762	0.0752671	740565
Mbuti.DG	Zevakinskiy_LBA_o2	Koken_MLBA	Krasnoyarsk_MLBA	0.000174286	0.000190196	0.916348	767255
Mbuti.DG	Abkhasian.DG	Sintashta_MLBA	Koken_MLBA	-0.000294904	0.00012598	-2.34087	1089076
Mbuti.DG	Adygei.DG	Sintashta_MLBA	Koken_MLBA	-0.00025834	0.000134697	-1.91794	1089049
Mbuti.DG	Afanasievo	Sintashta_MLBA	Koken_MLBA	-0.000112325	0.000115068	-0.976154	1102103
Mbuti.DG	Afanasievo_Mongolia	Sintashta_MLBA	Koken_MLBA	0.000133754	0.000151656	0.881957	907421
Mbuti.DG	AfontovaGora_HG	Sintashta_MLBA	Koken_MLBA	0.000193586	0.000704261	0.274878	23821
Mbuti.DG	AG2	Sintashta_MLBA	Koken_MLBA	0.000335485	0.00035174	0.953787	84568
Mbuti.DG	AG3	Sintashta_MLBA	Koken_MLBA	0.00113684	0.000247512	4.59308	264989
Mbuti.DG	Aktogai_MLBA	Sintashta_MLBA	Koken_MLBA	-0.000105295	0.000131616	-0.800015	996119
Mbuti.DG	Alalakh_MLBA	Sintashta_MLBA	Koken_MLBA	-0.00024183	0.000107094	-2.2581	1103065
Mbuti.DG	Alan	Sintashta_MLBA	Koken_MLBA	3.88376e-05	0.000127927	0.303592	1108525
Mbuti.DG	Albanian.DG	Sintashta_MLBA	Koken_MLBA	-0.000217843	0.00016108	-1.35239	1087912
Mbuti.DG	Aleut.DG	Sintashta_MLBA	Koken_MLBA	0.000385596	0.000139315	2.7678	1089135
Mbuti.DG	Altai_5500BP	Sintashta_MLBA	Koken_MLBA	0.00105087	0.000169557	6.19776	698156
Mbuti.DG	Altai_6500BP	Sintashta_MLBA	Koken_MLBA	0.00135298	0.000202717	6.67422	408732
Mbuti.DG	Altai_7500BP	Sintashta_MLBA	Koken_MLBA	0.00090423	0.000180697	5.00411	639768
Mbuti.DG	Altai_MLBA	Sintashta_MLBA	Koken_MLBA	0.000213189	0.000124111	1.71773	1081761
Mbuti.DG	Altaian.DG	Sintashta_MLBA	Koken_MLBA	0.000129826	0.000154963	0.837791	1087198
Mbuti.DG	Ami.DG	Sintashta_MLBA	Koken_MLBA	0.000443209	0.000139896	3.16813	1089059
Mbuti.DG	Anatolia_BA	Sintashta_MLBA	Koken_MLBA	-0.000132822	0.000139311	-0.953417	1026509
Mbuti.DG	Anatolia_ChL	Sintashta_MLBA	Koken_MLBA	-0.000326471	0.000162751	-2.00595	959222
Mbuti.DG	Anatolia_N	Sintashta_MLBA	Koken_MLBA	-0.000523592	0.000118539	-4.41705	1109603
Mbuti.DG	AR_EN	Sintashta_MLBA	Koken_MLBA	0.000468786	0.000200051	2.34334	362468
Mbuti.DG	AR_Xianbei_IA	Sintashta_MLBA	Koken_MLBA	0.000482051	0.000215866	2.2331	347353
Mbuti.DG	Armenia_ChL	Sintashta_MLBA	Koken_MLBA	-0.000223759	0.000124686	-1.79458	1023881
Mbuti.DG	Armenia_EBA	Sintashta_MLBA	Koken_MLBA	-0.000274871	0.00012842	-2.1404	1002044
Mbuti.DG	Armenia_MBA	Sintashta_MLBA	Koken_MLBA	-0.000216599	0.000167023	-1.29682	825850
Mbuti.DG	Armenian.DG	Sintashta_MLBA	Koken_MLBA	-0.000129997	0.000130751	-0.994236	1089107
Mbuti.DG	Arslantepe_LC	Sintashta_MLBA	Koken_MLBA	-0.000199462	0.000110598	-1.80348	1099510
Mbuti.DG	Atayal.DG	Sintashta_MLBA	Koken_MLBA	0.000545057	0.000159892	3.40891	1087214
Mbuti.DG	Athabaskan_1100BP	Sintashta_MLBA	Koken_MLBA	0.00043507	0.000157968	2.75417	1041534
Mbuti.DG	Australian.DG	Sintashta_MLBA	Koken_MLBA	0.000223798	0.000166811	1.34162	1086200
Mbuti.DG	Balkans_BronzeAge	Sintashta_MLBA	Koken_MLBA	-0.000367588	0.000122399	-3.0032	1037105
Mbuti.DG	Balkans_Chalcolithic	Sintashta_MLBA	Koken_MLBA	-0.000523385	0.000121087	-4.32239	1060023
Mbuti.DG	Balkans_IronAge	Sintashta_MLBA	Koken_MLBA	-0.000362323	0.000175566	-2.06373	702023
Mbuti.DG	Balochi.DG	Sintashta_MLBA	Koken_MLBA	0.000135166	0.000128328	1.05328	1089017
Mbuti.DG	Ban_Chiang	Sintashta_MLBA	Koken_MLBA	0.000384605	0.000314832	1.22162	85957
Mbuti.DG	Basque.DG	Sintashta_MLBA	Koken_MLBA	-0.000278287	0.000133198	-2.08927	1089088
Mbuti.DG	BedouinB.DG	Sintashta_MLBA	Koken_MLBA	-0.000117852	0.000127401	-0.925045	1089014
Mbuti.DG	Bell_Beaker_Germany	Sintashta_MLBA	Koken_MLBA	-0.000341657	0.000123415	-2.76837	1078589
Mbuti.DG	Bengali.DG	Sintashta_MLBA	Koken_MLBA	0.00023552	0.000128841	1.82799	1089081
Mbuti.DG	Bergamo.DG	Sintashta_MLBA	Koken_MLBA	-0.000226455	0.00013234	-1.71117	1089041
Mbuti.DG	Bianbian	Sintashta_MLBA	Koken_MLBA	0.000488223	0.000165075	2.95758	691978
Mbuti.DG	Boncuklu.SG	Sintashta_MLBA	Koken_MLBA	-0.0003497	0.000172143	-2.03145	1018079
Mbuti.DG	Borovjanka17_HG	Sintashta_MLBA	Koken_MLBA	0.000850931	0.000191269	4.44887	739967
Mbuti.DG	Boshan	Sintashta_MLBA	Koken_MLBA	0.000519111	0.000160562	3.2331	959577
Mbuti.DG	Botai_Eneolithic	Sintashta_MLBA	Koken_MLBA	0.00089795	0.000154571	5.8093	1114348
Mbuti.DG	Bougainville.DG	Sintashta_MLBA	Koken_MLBA	6.14483e-05	0.000148101	0.414907	1088715
Mbuti.DG	BPgroup	Sintashta_MLBA	Koken_MLBA	6.70793e-05	0.000132737	0.505353	1076384
Mbuti.DG	Brahmin.DG	Sintashta_MLBA	Koken_MLBA	0.000214294	0.000126181	1.69831	1089100
Mbuti.DG	Brahui.DG	Sintashta_MLBA	Koken_MLBA	0.000255224	0.000125755	2.02953	1089073
Mbuti.DG	Bulgarian.DG	Sintashta_MLBA	Koken_MLBA	-0.000253546	0.000128477	-1.97347	1088963
Mbuti.DG	Burmese.DG	Sintashta_MLBA	Koken_MLBA	0.00029339	0.00013399	2.18964	1089100
Mbuti.DG	Burusho.DG	Sintashta_MLBA	Koken_MLBA	0.000215229	0.000136155	1.58077	1089007
Mbuti.DG	Bustan_BA	Sintashta_MLBA	Koken_MLBA	-5.65814e-05	0.000122353	-0.462443	964950
Mbuti.DG	Bustan_EN	Sintashta_MLBA	Koken_MLBA	-4.12207e-05	0.000179171	-0.230063	630690
Mbuti.DG	BZK002	Sintashta_MLBA	Koken_MLBA	0.000603851	0.000178504	3.38285	778129
Mbuti.DG	Cambodian.DG	Sintashta_MLBA	Koken_MLBA	0.000325836	0.000132255	2.4637	1089078
Mbuti.DG	CamlibelTarlasi_LC	Sintashta_MLBA	Koken_MLBA	-0.00026102	0.000121292	-2.152	1067767
Mbuti.DG	CentralSteppe_EMBA	Sintashta_MLBA	Koken_MLBA	0.000880738	0.000148158	5.9446	1114174
Mbuti.DG	Chandman_IA	Sintashta_MLBA	Koken_MLBA	0.000139824	0.00011992	1.16598	1092554
Mbuti.DG	Chane.DG	Sintashta_MLBA	Koken_MLBA	0.000395455	0.000169396	2.3345	1087445
Mbuti.DG	Chechen.DG	Sintashta_MLBA	Koken_MLBA	-0.000187456	0.000165962	-1.12952	1086722
Mbuti.DG	Chemurchek_northAlai	Sintashta_MLBA	Koken_MLBA	0.000736346	0.000162647	4.52727	1032474
Mbuti.DG	Chemurchek_southAltai	Sintashta_MLBA	Koken_MLBA	0.000280311	0.000186945	1.49943	974836
Mbuti.DG	CHG	Sintashta_MLBA	Koken_MLBA	7.85647e-05	0.000152007	0.516847	1113853
Mbuti.DG	Chipewyan.DG	Sintashta_MLBA	Koken_MLBA	0.000578195	0.00014846	3.89463	1089080
Mbuti.DG	Chokhopani.SG	Sintashta_MLBA	Koken_MLBA	0.000277984	0.000157448	1.76556	1111825
Mbuti.DG	Chuanyun	Sintashta_MLBA	Koken_MLBA	0.000439731	0.000205329	2.1416	312848
Mbuti.DG	Chukchi.DG	Sintashta_MLBA	Koken_MLBA	0.000401349	0.00015608	2.57143	1087965
Mbuti.DG	Clovis.SG	Sintashta_MLBA	Koken_MLBA	0.000748473	0.000176734	4.23502	1108236
Mbuti.DG	Corded_Ware_Czech_EN	Sintashta_MLBA	Koken_MLBA	-0.000310975	0.000131168	-2.37082	1043742
Mbuti.DG	Corded_Ware_Germany	Sintashta_MLBA	Koken_MLBA	-7.56678e-05	0.000128826	-0.587365	1088090
Mbuti.DG	Cree.DG	Sintashta_MLBA	Koken_MLBA	0.000539541	0.000138212	3.90373	1089113
Mbuti.DG	Crete.DG	Sintashta_MLBA	Koken_MLBA	-8.39648e-05	0.000137681	-0.609851	1088792
Mbuti.DG	Czech.DG	Sintashta_MLBA	Koken_MLBA	-0.000208341	0.0001614	-1.29083	1087158
Mbuti.DG	Dai.DG	Sintashta_MLBA	Koken_MLBA	0.000384255	0.000126966	3.02644	1114393
Mbuti.DG	Dali_MLBA	Sintashta_MLBA	Koken_MLBA	-0.000312399	0.000146662	-2.13007	924931
Mbuti.DG	Daur.DG	Sintashta_MLBA	Koken_MLBA	0.000473947	0.000152569	3.10644	1086461
Mbuti.DG	DevilsCave_N	Sintashta_MLBA	Koken_MLBA	0.00064218	0.000141006	4.55427	1113228
Mbuti.DG	DolgoeOzero_HG	Sintashta_MLBA	Koken_MLBA	0.000852007	0.000183904	4.63289	711992
Mbuti.DG	Druze.DG	Sintashta_MLBA	Koken_MLBA	-0.000148233	0.000130393	-1.13681	1089054
Mbuti.DG	Dusun.DG	Sintashta_MLBA	Koken_MLBA	0.000331688	0.000139794	2.37269	1089003
Mbuti.DG	Dzharkutan1_BA	Sintashta_MLBA	Koken_MLBA	-0.000173841	0.000116001	-1.49861	1042485
Mbuti.DG	Dzhylinda-1	Sintashta_MLBA	Koken_MLBA	0.000373713	0.00017994	2.07687	685871
Mbuti.DG	EastBaikal_BA	Sintashta_MLBA	Koken_MLBA	0.000156071	0.000319916	0.487849	141517
Mbuti.DG	EastBaikal_M	Sintashta_MLBA	Koken_MLBA	0.000545628	0.000168288	3.24224	1089874
Mbuti.DG	EastBaikal_N	Sintashta_MLBA	Koken_MLBA	0.000531148	0.000140718	3.77457	1111370
Mbuti.DG	eastMongolia_preBA	Sintashta_MLBA	Koken_MLBA	0.000735247	0.000173692	4.23306	625598
Mbuti.DG	Ebla_EMBA	Sintashta_MLBA	Koken_MLBA	-0.000135124	0.000113967	-1.18565	1025867
Mbuti.DG	Ekaterinovka	Sintashta_MLBA	Koken_MLBA	0.000135678	0.000131125	1.03472	1114202
Mbuti.DG	Ekven_IA	Sintashta_MLBA	Koken_MLBA	0.000631009	0.000137478	4.58988	1099596
Mbuti.DG	ElMiron	Sintashta_MLBA	Koken_MLBA	-3.5865e-05	0.000188317	-0.19045	625581
Mbuti.DG	English.DG	Sintashta_MLBA	Koken_MLBA	-0.000243546	0.000138641	-1.75667	1089097
Mbuti.DG	Eskimo_Chaplin.DG	Sintashta_MLBA	Koken_MLBA	0.000589745	0.000158497	3.72087	1088002
Mbuti.DG	Eskimo_Naukan.DG	Sintashta_MLBA	Koken_MLBA	0.000609121	0.000145096	4.19805	1089076
Mbuti.DG	Eskimo_Sireniki.DG	Sintashta_MLBA	Koken_MLBA	0.000594225	0.000143116	4.15206	1089097
Mbuti.DG	Estonia_MN_CCC	Sintashta_MLBA	Koken_MLBA	5.51083e-05	0.000201522	0.273461	316683
Mbuti.DG	Estonian.DG	Sintashta_MLBA	Koken_MLBA	-7.78742e-05	0.000143283	-0.543498	1089098
Mbuti.DG	Even.DG	Sintashta_MLBA	Koken_MLBA	0.000544637	0.000131556	4.13997	1089168
Mbuti.DG	Finnish.DG	Sintashta_MLBA	Koken_MLBA	-0.00026704	0.000121176	-2.20374	1089171
Mbuti.DG	Fofonovo_EN	Sintashta_MLBA	Koken_MLBA	0.000557948	0.000151792	3.67574	857633
Mbuti.DG	French.DG	Sintashta_MLBA	Koken_MLBA	-9.3565e-05	0.00011446	-0.817448	1114346
Mbuti.DG	Geoksyur_EN	Sintashta_MLBA	Koken_MLBA	-0.000123039	0.000113916	-1.08008	1010960
Mbuti.DG	Georgian.DG	Sintashta_MLBA	Koken_MLBA	-0.000118254	0.000125702	-0.940749	1089123
Mbuti.DG	Globular_Amphora	Sintashta_MLBA	Koken_MLBA	-0.000619005	0.000132944	-4.65612	1037485
Mbuti.DG	Gonur1_BA	Sintashta_MLBA	Koken_MLBA	-0.000105492	0.000114262	-0.92325	950999
Mbuti.DG	Greek.DG	Sintashta_MLBA	Koken_MLBA	-0.000276998	0.000132057	-2.09757	1089058
Mbuti.DG	Hajji_Firuz_C	Sintashta_MLBA	Koken_MLBA	-5.84445e-05	0.00012586	-0.46436	1021534
Mbuti.DG	Han.DG	Sintashta_MLBA	Koken_MLBA	0.000461493	0.000126674	3.64314	1114387
Mbuti.DG	Hawaiian.DG	Sintashta_MLBA	Koken_MLBA	0.000488273	0.000155307	3.14391	1085563
Mbuti.DG	Hazara.DG	Sintashta_MLBA	Koken_MLBA	0.000218229	0.000132692	1.64462	1089002
Mbuti.DG	Hezhen.DG	Sintashta_MLBA	Koken_MLBA	0.000504456	0.000132713	3.80112	1089110
Mbuti.DG	HMMH_MN	Sintashta_MLBA	Koken_MLBA	0.000677509	0.000179094	3.78298	667325
Mbuti.DG	Hun_TianShan_1700BP	Sintashta_MLBA	Koken_MLBA	0.000207671	0.000104996	1.9779	1114375
Mbuti.DG	Hungarian.DG	Sintashta_MLBA	Koken_MLBA	-0.000187211	0.000131647	-1.42207	1089042
Mbuti.DG	Iberia_ChL	Sintashta_MLBA	Koken_MLBA	-0.000524725	0.000126683	-4.14205	1063549
Mbuti.DG	Iberia_EN	Sintashta_MLBA	Koken_MLBA	-0.000441459	0.000141562	-3.11849	1008446
Mbuti.DG	Iberia_MN	Sintashta_MLBA	Koken_MLBA	-0.000371378	0.000139007	-2.67164	961582
Mbuti.DG	Icelandic.DG	Sintashta_MLBA	Koken_MLBA	-0.000137918	0.000134968	-1.02186	1089109
Mbuti.DG	Igbo.DG	Sintashta_MLBA	Koken_MLBA	-0.0001325	8.47312e-05	-1.56377	1089084
Mbuti.DG	Igorot.DG	Sintashta_MLBA	Koken_MLBA	0.000485461	0.000141071	3.44126	1089042
Mbuti.DG	Iran_ChL	Sintashta_MLBA	Koken_MLBA	-0.000276287	0.000123532	-2.23656	1016543
Mbuti.DG	Iran_N	Sintashta_MLBA	Koken_MLBA	4.87541e-05	0.000126241	0.386199	1046880
Mbuti.DG	Iranian.DG	Sintashta_MLBA	Koken_MLBA	0.000108913	0.000130606	0.833907	1089131
Mbuti.DG	Iraqi_Jew.DG	Sintashta_MLBA	Koken_MLBA	-0.00023294	0.000133085	-1.75031	1089125
Mbuti.DG	irk030	Sintashta_MLBA	Koken_MLBA	0.000687928	0.000166641	4.12821	1114019
Mbuti.DG	Irula.DG	Sintashta_MLBA	Koken_MLBA	0.000135394	0.000126571	1.06971	1089100
Mbuti.DG	Israel_C	Sintashta_MLBA	Koken_MLBA	-0.000438089	0.000116882	-3.74813	1050543
Mbuti.DG	Itelman.DG	Sintashta_MLBA	Koken_MLBA	0.00046894	0.00016453	2.85018	1087577
Mbuti.DG	Itkul_HG	Sintashta_MLBA	Koken_MLBA	0.000774342	0.000238945	3.24066	284638
Mbuti.DG	Japanese.DG	Sintashta_MLBA	Koken_MLBA	0.000405225	0.000128487	3.15383	1089147
Mbuti.DG	Jordan_EBA	Sintashta_MLBA	Koken_MLBA	-0.000256044	0.000130511	-1.96186	876509
Mbuti.DG	Jordanian.DG	Sintashta_MLBA	Koken_MLBA	-0.000146976	0.000118895	-1.23619	1089178
Mbuti.DG	Kairan_MLBA	Sintashta_MLBA	Koken_MLBA	-0.000328187	0.000135856	-2.4157	980969
Mbuti.DG	Kairan_MLBA_o	Sintashta_MLBA	Koken_MLBA	5.39668e-05	0.000169565	0.318267	471643
Mbuti.DG	Kalash.DG	Sintashta_MLBA	Koken_MLBA	3.4396e-05	0.000135788	0.253307	1089106
Mbuti.DG	Kangju_1800BP	Sintashta_MLBA	Koken_MLBA	0.000163462	0.000134425	1.21601	1089631
Mbuti.DG	Kapu.DG	Sintashta_MLBA	Koken_MLBA	0.00020036	0.00013263	1.51067	1089104
Mbuti.DG	Karagash_MLBA	Sintashta_MLBA	Koken_MLBA	-0.000382074	0.000160636	-2.37851	809174
Mbuti.DG	Karasuk.SG	Sintashta_MLBA	Koken_MLBA	0.000235846	0.000116868	2.01805	1113940
Mbuti.DG	Karitiana.DG	Sintashta_MLBA	Koken_MLBA	0.000564178	0.000149785	3.76659	1114367
Mbuti.DG	Karluk_TianShan	Sintashta_MLBA	Koken_MLBA	0.000438491	0.000143115	3.06391	1089728
Mbuti.DG	Kashmiri_Pandit.DG	Sintashta_MLBA	Koken_MLBA	1.21001e-05	0.000152055	0.079577	1085577
Mbuti.DG	Kazakh_Mys_MLBA	Sintashta_MLBA	Koken_MLBA	-0.000152741	0.000128867	-1.18526	941723
Mbuti.DG	Kennewick_WA.SG	Sintashta_MLBA	Koken_MLBA	0.000673065	0.000203924	3.30057	614761
Mbuti.DG	Kharia.DG	Sintashta_MLBA	Koken_MLBA	0.000275077	0.000149548	1.8394	1085689
Mbuti.DG	Khi	Sintashta_MLBA	Koken_MLBA	8.38554e-05	0.000131382	0.638256	1102283
Mbuti.DG	Khonda_Dora.DG	Sintashta_MLBA	Koken_MLBA	0.000212256	0.000157141	1.35074	1087734
Mbuti.DG	Khovsgol	Sintashta_MLBA	Koken_MLBA	0.000543765	0.000128505	4.23146	1081231
Mbuti.DG	Kimak_Kazakhstan_1350BP	Sintashta_MLBA	Koken_MLBA	-2.27348e-05	0.000276571	-0.0822026	215558
Mbuti.DG	Kinh.DG	Sintashta_MLBA	Koken_MLBA	0.000385805	0.000134812	2.86181	1089013
Mbuti.DG	Kipchak	Sintashta_MLBA	Koken_MLBA	0.000631128	0.000144396	4.37082	1043604
Mbuti.DG	Klo	Sintashta_MLBA	Koken_MLBA	9.07521e-06	0.000130938	0.0693091	1110916
Mbuti.DG	Kmed	Sintashta_MLBA	Koken_MLBA	5.01683e-05	0.000129277	0.388067	1107917
Mbuti.DG	Koken_EN1	Sintashta_MLBA	Koken_MLBA	0.000899387	0.000177976	5.05341	1114272
Mbuti.DG	Koken_EN2	Sintashta_MLBA	Koken_MLBA	0.000681946	0.00018457	3.69479	608551
Mbuti.DG	Koken_MLBA_o1	Sintashta_MLBA	Koken_MLBA	0.000221725	0.00018149	1.2217	939679
Mbuti.DG	Koken_MLBA_o2	Sintashta_MLBA	Koken_MLBA	0.000713041	0.000176537	4.03905	837638
Mbuti.DG	Kolyma_M	Sintashta_MLBA	Koken_MLBA	0.000496037	0.000172062	2.88289	1111922
Mbuti.DG	Kongo.DG	Sintashta_MLBA	Koken_MLBA	-0.000115307	0.000107194	-1.07568	1086100
Mbuti.DG	Korean.DG	Sintashta_MLBA	Koken_MLBA	0.00057787	0.000134376	4.30041	1089099
Mbuti.DG	Korean_Ulsan	Sintashta_MLBA	Koken_MLBA	0.000443911	0.00011647	3.81138	1114408
Mbuti.DG	Korean_Ulsan.SG	Sintashta_MLBA	Koken_MLBA	0.000441707	0.000116444	3.79329	1114408
Mbuti.DG	Krasnoyarsk_BA	Sintashta_MLBA	Koken_MLBA	0.000536672	0.000162271	3.30725	1114222
Mbuti.DG	Krasnoyarsk_MLBA	Sintashta_MLBA	Koken_MLBA	-0.000383156	0.000116494	-3.28906	1069384
Mbuti.DG	Krasnoyarsk_MLBA_o	Sintashta_MLBA	Koken_MLBA	0.000133862	0.000175818	0.761366	834410
Mbuti.DG	Kurumba.DG	Sintashta_MLBA	Koken_MLBA	0.000247419	0.000150164	1.64766	1079931
Mbuti.DG	Kusunda.DG	Sintashta_MLBA	Koken_MLBA	0.000179469	0.000132774	1.35169	1089014
Mbuti.DG	Kyrgyz.DG	Sintashta_MLBA	Koken_MLBA	0.000567159	0.000127404	4.45165	1089071
Mbuti.DG	Kyzlbulak_MLBA1	Sintashta_MLBA	Koken_MLBA	-0.000138105	0.000188351	-0.733235	728705
Mbuti.DG	Kyzlbulak_MLBA2	Sintashta_MLBA	Koken_MLBA	0.000228541	0.000182835	1.24998	774025
Mbuti.DG	Lahu.DG	Sintashta_MLBA	Koken_MLBA	0.00042394	0.000135259	3.13428	1089040
Mbuti.DG	LateDorset.SG	Sintashta_MLBA	Koken_MLBA	0.000512477	0.000229377	2.23421	308545
Mbuti.DG	LBK_EN	Sintashta_MLBA	Koken_MLBA	-0.000722257	0.000134988	-5.35053	1067105
Mbuti.DG	Lemande.DG	Sintashta_MLBA	Koken_MLBA	-6.28219e-05	8.097e-05	-0.775866	1089082
Mbuti.DG	Levant_N	Sintashta_MLBA	Koken_MLBA	-0.000263477	0.000139595	-1.88745	844857
Mbuti.DG	Lezgin.DG	Sintashta_MLBA	Koken_MLBA	-1.87769e-06	0.000133587	-0.014056	1089141
Mbuti.DG	Liangdao1	Sintashta_MLBA	Koken_MLBA	0.000574093	0.000184834	3.106	383125
Mbuti.DG	Liangdao2	Sintashta_MLBA	Koken_MLBA	0.000260335	0.000164772	1.57997	875200
Mbuti.DG	Lisakovskiy_MLBA_Alakul	Sintashta_MLBA	Koken_MLBA	-0.000251219	0.000175709	-1.42974	758894
Mbuti.DG	Loebanr_IA	Sintashta_MLBA	Koken_MLBA	-1.13433e-05	0.000103552	-0.109543	1097766
Mbuti.DG	MA1	Sintashta_MLBA	Koken_MLBA	0.000428561	0.000194212	2.20666	786415
Mbuti.DG	Madiga.DG	Sintashta_MLBA	Koken_MLBA	0.000239745	0.000126343	1.89757	1089117
Mbuti.DG	Maitan_MLBA_Alakul	Sintashta_MLBA	Koken_MLBA	-0.000433225	0.000127928	-3.38647	1066619
Mbuti.DG	Maitan_MLBA_Alakul_o	Sintashta_MLBA	Koken_MLBA	0.000105491	0.000150227	0.702213	955018
Mbuti.DG	Makrani.DG	Sintashta_MLBA	Koken_MLBA	-0.000100398	0.000125284	-0.801363	1089068
Mbuti.DG	Mala.DG	Sintashta_MLBA	Koken_MLBA	0.000180671	0.000122739	1.472	1089174
Mbuti.DG	Man_Bac	Sintashta_MLBA	Koken_MLBA	0.000260875	0.000176037	1.48193	317780
Mbuti.DG	Mansi.DG	Sintashta_MLBA	Koken_MLBA	0.00032696	0.000137281	2.38168	1089117
Mbuti.DG	Maori.DG	Sintashta_MLBA	Koken_MLBA	3.00635e-05	0.000146554	0.205136	1086067
Mbuti.DG	Mayan.DG	Sintashta_MLBA	Koken_MLBA	0.00037678	0.000154485	2.43895	1088944
Mbuti.DG	Mebrak.SG	Sintashta_MLBA	Koken_MLBA	0.000481156	0.000171844	2.79996	753191
Mbuti.DG	Mergen6_HG	Sintashta_MLBA	Koken_MLBA	0.000897183	0.000181601	4.9404	597162
Mbuti.DG	Miao.DG	Sintashta_MLBA	Koken_MLBA	0.000528249	0.000137548	3.84048	1089090
Mbuti.DG	Miaozigou_MN	Sintashta_MLBA	Koken_MLBA	0.000308781	0.000216748	1.42461	329999
Mbuti.DG	Minoan_Lasithi	Sintashta_MLBA	Koken_MLBA	-0.000384263	0.000129162	-2.97505	999364
Mbuti.DG	Minoan_Odigitria	Sintashta_MLBA	Koken_MLBA	-0.000230992	0.000202393	-1.14131	263965
Mbuti.DG	Mixe.DG	Sintashta_MLBA	Koken_MLBA	0.000576064	0.000149029	3.86546	1089140
Mbuti.DG	Mixtec.DG	Sintashta_MLBA	Koken_MLBA	0.000465013	0.000143909	3.23131	1089055
Mbuti.DG	Mongola.DG	Sintashta_MLBA	Koken_MLBA	0.000325166	0.000133264	2.44001	1089109
Mbuti.DG	Mongolia_EIA_SlabGrave_1	Sintashta_MLBA	Koken_MLBA	0.000421988	0.000121077	3.48529	1087080
Mbuti.DG	Mongolia_LBA_Ulaanzukh_2	Sintashta_MLBA	Koken_MLBA	0.000407223	0.000132906	3.064	963383
Mbuti.DG	Murzikha	Sintashta_MLBA	Koken_MLBA	3.95414e-05	0.00014239	0.277699	1090082
Mbuti.DG	Mycenaean	Sintashta_MLBA	Koken_MLBA	-0.000275429	0.000152943	-1.80086	438039
Mbuti.DG	Nahua.DG	Sintashta_MLBA	Koken_MLBA	0.00039018	0.000168316	2.31814	1087828
Mbuti.DG	Natufian	Sintashta_MLBA	Koken_MLBA	-0.000218637	0.000167075	-1.30861	533054
Mbuti.DG	Naxi.DG	Sintashta_MLBA	Koken_MLBA	0.00049385	0.000126672	3.89864	1089168
Mbuti.DG	Nomad_Kazakhstan_1700BP	Sintashta_MLBA	Koken_MLBA	0.000548147	0.000145784	3.75998	1078679
Mbuti.DG	Nomad_Kazakhstan_IA	Sintashta_MLBA	Koken_MLBA	0.000446801	0.000188246	2.37349	501737
Mbuti.DG	North_Ossetian.DG	Sintashta_MLBA	Koken_MLBA	-0.000246571	0.000125123	-1.97063	1089135
Mbuti.DG	Nui_Nap	Sintashta_MLBA	Koken_MLBA	0.00080676	0.000189194	4.2642	339778
Mbuti.DG	Okunevo	Sintashta_MLBA	Koken_MLBA	0.000626747	0.000123166	5.08863	1114351
Mbuti.DG	Omskaya_HG	Sintashta_MLBA	Koken_MLBA	0.000906463	0.000182738	4.96046	640951
Mbuti.DG	Onge.DG	Sintashta_MLBA	Koken_MLBA	0.000388149	0.000145429	2.669	1088516
Mbuti.DG	Orcadian.DG	Sintashta_MLBA	Koken_MLBA	-5.95883e-05	0.000138574	-0.430011	1089079
Mbuti.DG	Oroqen.DG	Sintashta_MLBA	Koken_MLBA	0.000413737	0.000133922	3.08938	1089045
Mbuti.DG	Oy_Dzhaylau_MLBA	Sintashta_MLBA	Koken_MLBA	-0.000242312	0.000134302	-1.80423	992850
Mbuti.DG	Oy_Dzhaylau_MLBA_o	Sintashta_MLBA	Koken_MLBA	0.000444041	0.000230337	1.92779	234502
Mbuti.DG	Palestinian.DG	Sintashta_MLBA	Koken_MLBA	-0.000332923	0.000113681	-2.92856	1089172
Mbuti.DG	Papuan.DG	Sintashta_MLBA	Koken_MLBA	0.00018622	0.00014045	1.32588	1114390
Mbuti.DG	Parkhai_EBA	Sintashta_MLBA	Koken_MLBA	-1.18188e-05	0.0001581	-0.0747554	859296
Mbuti.DG	Parkhai_EN	Sintashta_MLBA	Koken_MLBA	6.59473e-06	0.000129004	0.0511204	988573
Mbuti.DG	Parkhai_LBA	Sintashta_MLBA	Koken_MLBA	0.000246263	0.000166187	1.48185	817087
Mbuti.DG	Parkhai_MBA	Sintashta_MLBA	Koken_MLBA	-7.4061e-05	0.000165761	-0.446794	788788
Mbuti.DG	Pathan.DG	Sintashta_MLBA	Koken_MLBA	8.47602e-05	0.000131017	0.646942	1089112
Mbuti.DG	Petrovka	Sintashta_MLBA	Koken_MLBA	-0.000264029	0.000211318	-1.24944	315938
Mbuti.DG	Piapoco.DG	Sintashta_MLBA	Koken_MLBA	0.000371627	0.000153442	2.42194	1088993
Mbuti.DG	Pima.DG	Sintashta_MLBA	Koken_MLBA	0.000560766	0.000154416	3.63154	1089019
Mbuti.DG	Polish.DG	Sintashta_MLBA	Koken_MLBA	-0.000427113	0.000162112	-2.63468	1087027
Mbuti.DG	Priobrazhenka_LBA	Sintashta_MLBA	Koken_MLBA	0.000414977	0.000222078	1.86861	293597
Mbuti.DG	Priobrazhenka_MLBA	Sintashta_MLBA	Koken_MLBA	-0.000140535	0.000584801	-0.240312	29178
Mbuti.DG	Protoka_HG	Sintashta_MLBA	Koken_MLBA	0.000990531	0.000186881	5.30034	947588
Mbuti.DG	Punjabi.DG	Sintashta_MLBA	Koken_MLBA	0.000137469	0.000116366	1.18136	1089207
Mbuti.DG	Qihe	Sintashta_MLBA	Koken_MLBA	0.000615473	0.000186734	3.29598	328354
Mbuti.DG	Quechua.DG	Sintashta_MLBA	Koken_MLBA	0.000567227	0.000144537	3.92444	1089145
Mbuti.DG	Relli.DG	Sintashta_MLBA	Koken_MLBA	0.000103412	0.000130367	0.793241	1089146
Mbuti.DG	Russia_Bolshoy	Sintashta_MLBA	Koken_MLBA	0.000487235	0.000136502	3.56944	1013332
Mbuti.DG	Russian.DG	Sintashta_MLBA	Koken_MLBA	-0.000218593	0.00013073	-1.67209	1089128
Mbuti.DG	Saka_Kazakhstan_2500BP	Sintashta_MLBA	Koken_MLBA	0.000183179	0.000130591	1.40269	1089873
Mbuti.DG	Saka_TianShan_2150BP	Sintashta_MLBA	Koken_MLBA	0.000241255	0.000122838	1.96401	1098640
Mbuti.DG	Samaritan.DG	Sintashta_MLBA	Koken_MLBA	-0.00020193	0.000156785	-1.28794	1083227
Mbuti.DG	Samdzong.SG	Sintashta_MLBA	Koken_MLBA	0.000383482	0.000140107	2.73707	1113744
Mbuti.DG	Sappali_Tepe_BA	Sintashta_MLBA	Koken_MLBA	-0.000179481	0.000107887	-1.6636	1102266
Mbuti.DG	Saqqaq.SG	Sintashta_MLBA	Koken_MLBA	0.000626691	0.000173456	3.61296	1048929
Mbuti.DG	Sarazm_EN	Sintashta_MLBA	Koken_MLBA	0.000213389	0.000159003	1.34204	862758
Mbuti.DG	Sardinian.DG	Sintashta_MLBA	Koken_MLBA	-0.00038315	0.000121949	-3.14189	1114401
Mbuti.DG	Sarmatian	Sintashta_MLBA	Koken_MLBA	6.94266e-05	0.000114549	0.606088	1113937
Mbuti.DG	Satan_MLBA_Alakul	Sintashta_MLBA	Koken_MLBA	-0.000213156	0.000185599	-1.14848	863895
Mbuti.DG	Scythian_Hungary_2400BP	Sintashta_MLBA	Koken_MLBA	0.000115664	0.000134381	0.860718	1039715
Mbuti.DG	Shahr_I_Sokhta_BA1	Sintashta_MLBA	Koken_MLBA	-9.31351e-05	0.000120479	-0.77304	935765
Mbuti.DG	She.DG	Sintashta_MLBA	Koken_MLBA	0.000417958	0.00013921	3.00235	1088951
Mbuti.DG	SHG	Sintashta_MLBA	Koken_MLBA	5.03052e-05	0.000153465	0.327796	1027106
Mbuti.DG	Shimao_LN	Sintashta_MLBA	Koken_MLBA	0.000356451	0.000147693	2.41346	1101870
Mbuti.DG	Shoendykol_MLBA_Fedorovo	Sintashta_MLBA	Koken_MLBA	-1.69211e-05	0.000141562	-0.119531	975173
Mbuti.DG	Sindhi.DG	Sintashta_MLBA	Koken_MLBA	-1.64364e-05	0.000132904	-0.123671	1089044
Mbuti.DG	Sintashta_MLBA_o	Sintashta_MLBA	Koken_MLBA	-0.000197878	0.000141566	-1.39778	1023281
Mbuti.DG	Solyanka_MLBA	Sintashta_MLBA	Koken_MLBA	-0.000295194	0.000208107	-1.41848	379327
Mbuti.DG	Sosnoviy_HG	Sintashta_MLBA	Koken_MLBA	0.000685491	0.000183623	3.73315	624097
Mbuti.DG	Spanish.DG	Sintashta_MLBA	Koken_MLBA	-0.000245231	0.000138755	-1.76736	1089031
Mbuti.DG	Srubnaya	Sintashta_MLBA	Koken_MLBA	-0.000409521	0.00012259	-3.34057	1100702
Mbuti.DG	Srubnaya_o	Sintashta_MLBA	Koken_MLBA	0.000238353	0.000204588	1.16504	509370
Mbuti.DG	Suogang	Sintashta_MLBA	Koken_MLBA	0.000448127	0.000323398	1.38568	73728
Mbuti.DG	Surui.DG	Sintashta_MLBA	Koken_MLBA	0.000569225	0.000160002	3.55762	1089004
Mbuti.DG	Tagar	Sintashta_MLBA	Koken_MLBA	-4.5855e-05	0.000118313	-0.387572	1109547
Mbuti.DG	Tajik.DG	Sintashta_MLBA	Koken_MLBA	-5.37458e-06	0.000127696	-0.0420889	1089116
Mbuti.DG	Tanshishan	Sintashta_MLBA	Koken_MLBA	-7.69151e-05	0.000171488	-0.448517	410088
Mbuti.DG	Tarim_EMBA1	Sintashta_MLBA	Koken_MLBA	0.000917932	0.000164078	5.59449	1098485
Mbuti.DG	TellKurdu_EC	Sintashta_MLBA	Koken_MLBA	-0.000452805	0.000149899	-3.02074	642800
Mbuti.DG	Tepe_Anau_EN	Sintashta_MLBA	Koken_MLBA	-1.34602e-05	0.000128182	-0.105009	926129
Mbuti.DG	Tepe_Hissar_C	Sintashta_MLBA	Koken_MLBA	-0.000115343	0.000116055	-0.993858	979656
Mbuti.DG	Tepecik.SG	Sintashta_MLBA	Koken_MLBA	-0.000333817	0.000155064	-2.15278	736666
Mbuti.DG	Thai.DG	Sintashta_MLBA	Koken_MLBA	0.000385485	0.000128581	2.99799	1089044
Mbuti.DG	Tianyuan	Sintashta_MLBA	Koken_MLBA	0.000387351	0.000173949	2.22681	881423
Mbuti.DG	Tlingit.DG	Sintashta_MLBA	Koken_MLBA	0.000174532	0.000139638	1.24989	1089127
Mbuti.DG	Tu.DG	Sintashta_MLBA	Koken_MLBA	0.000449549	0.00012973	3.46527	1089057
Mbuti.DG	Tubalar.DG	Sintashta_MLBA	Koken_MLBA	0.000378563	0.000136651	2.7703	1089119
Mbuti.DG	Tujia.DG	Sintashta_MLBA	Koken_MLBA	0.0005155	0.000137531	3.74824	1089035
Mbuti.DG	Turkish.DG	Sintashta_MLBA	Koken_MLBA	-0.000190563	0.000128946	-1.47785	1089123
Mbuti.DG	Tuscan.DG	Sintashta_MLBA	Koken_MLBA	-0.000245265	0.000132868	-1.84593	1089075
Mbuti.DG	Ukraine_N	Sintashta_MLBA	Koken_MLBA	3.22508e-05	0.000149577	0.215614	1005514
Mbuti.DG	UKY	Sintashta_MLBA	Koken_MLBA	0.000935536	0.000168666	5.54667	868594
Mbuti.DG	Ulaanzuukh_SlabGrave	Sintashta_MLBA	Koken_MLBA	0.000537329	0.000124368	4.32049	1102325
Mbuti.DG	Ulchi.DG	Sintashta_MLBA	Koken_MLBA	0.000530806	0.000136479	3.88928	1089037
Mbuti.DG	UOO_M	Sintashta_MLBA	Koken_MLBA	0.00037259	0.000142478	2.61507	1060072
Mbuti.DG	Upper_YR_IA	Sintashta_MLBA	Koken_MLBA	0.000344463	0.000138778	2.48212	1071865
Mbuti.DG	Upper_YR_LN	Sintashta_MLBA	Koken_MLBA	0.000500085	0.000134044	3.73074	1108222
Mbuti.DG	UpperVolga	Sintashta_MLBA	Koken_MLBA	5.73333e-05	0.000134638	0.425832	1113545
Mbuti.DG	USR1	Sintashta_MLBA	Koken_MLBA	0.000811696	0.000171725	4.72672	1114137
Mbuti.DG	Ust_Ishim	Sintashta_MLBA	Koken_MLBA	9.3982e-05	0.000158985	0.591138	1111991
Mbuti.DG	UstIsha_HG	Sintashta_MLBA	Koken_MLBA	0.00124387	0.000252109	4.93385	247874
Mbuti.DG	Uygur.DG	Sintashta_MLBA	Koken_MLBA	0.000194463	0.000126812	1.53347	1089088
Mbuti.DG	Varna	Sintashta_MLBA	Koken_MLBA	-0.000311774	0.000189627	-1.64415	463358
Mbuti.DG	Vengerovo2_HG	Sintashta_MLBA	Koken_MLBA	0.000932513	0.000140302	6.64647	1110065
Mbuti.DG	Villabruna	Sintashta_MLBA	Koken_MLBA	-0.000174266	0.000161674	-1.07789	1078940
Mbuti.DG	WestBaikal_EN	Sintashta_MLBA	Koken_MLBA	0.000654404	0.000119349	5.48313	1114386
Mbuti.DG	WestBaikal_LNBA	Sintashta_MLBA	Koken_MLBA	0.000690967	0.000119499	5.78218	1114403
Mbuti.DG	WHG	Sintashta_MLBA	Koken_MLBA	-0.000238668	0.000158996	-1.50109	1114079
Mbuti.DG	WLR_BA	Sintashta_MLBA	Koken_MLBA	0.000452704	0.00016322	2.77359	605790
Mbuti.DG	WLR_BA_o	Sintashta_MLBA	Koken_MLBA	0.00028041	0.000169433	1.65499	771059
Mbuti.DG	WLR_LN	Sintashta_MLBA	Koken_MLBA	0.000405201	0.000146694	2.76222	926033
Mbuti.DG	WLR_MN	Sintashta_MLBA	Koken_MLBA	0.000369233	0.000149525	2.46938	1106573
Mbuti.DG	Wusun_TianShan_2200BP	Sintashta_MLBA	Koken_MLBA	0.000259398	0.000136344	1.90253	1081556
Mbuti.DG	Xiaogao	Sintashta_MLBA	Koken_MLBA	0.000637516	0.000157088	4.05833	909112
Mbuti.DG	Xiaojingshan	Sintashta_MLBA	Koken_MLBA	0.000482309	0.000156718	3.07756	561275
Mbuti.DG	Xibo.DG	Sintashta_MLBA	Koken_MLBA	0.000392014	0.000130711	2.99908	1089025
Mbuti.DG	Xitoucun	Sintashta_MLBA	Koken_MLBA	0.00054113	0.000160062	3.38075	559116
Mbuti.DG	Yadava.DG	Sintashta_MLBA	Koken_MLBA	6.78058e-05	0.000127783	0.530632	1089076
Mbuti.DG	Yakut.DG	Sintashta_MLBA	Koken_MLBA	0.000509477	0.000138586	3.67626	1089041
Mbuti.DG	Yakutia_LN	Sintashta_MLBA	Koken_MLBA	0.000554261	0.000133671	4.14645	1114352
Mbuti.DG	Yakutia_MN	Sintashta_MLBA	Koken_MLBA	0.00104148	0.000210214	4.95437	430605
Mbuti.DG	Yakutia_UP	Sintashta_MLBA	Koken_MLBA	0.000243261	0.000251289	0.968055	255489
Mbuti.DG	Yamnaya_Samara	Sintashta_MLBA	Koken_MLBA	-0.000112063	0.000128917	-0.869262	1099622
Mbuti.DG	Yemenite_Jew.DG	Sintashta_MLBA	Koken_MLBA	-0.000144793	0.000126828	-1.14165	1089092
Mbuti.DG	Yi.DG	Sintashta_MLBA	Koken_MLBA	0.00041464	0.000135142	3.06818	1089062
Mbuti.DG	YR_LBIA	Sintashta_MLBA	Koken_MLBA	0.000396063	0.000129322	3.0626	1107220
Mbuti.DG	YR_LN	Sintashta_MLBA	Koken_MLBA	0.000381338	0.00013145	2.901	1113618
Mbuti.DG	YR_MN	Sintashta_MLBA	Koken_MLBA	0.00039471	0.000136397	2.89383	1108068
Mbuti.DG	Yumin	Sintashta_MLBA	Koken_MLBA	0.000704684	0.000164593	4.28137	856891
Mbuti.DG	Zapotec.DG	Sintashta_MLBA	Koken_MLBA	0.000435736	0.000150146	2.90209	1089033
Mbuti.DG	Zevakinskiy_LBA	Sintashta_MLBA	Koken_MLBA	0.000105932	0.000117887	0.89859	998337
Mbuti.DG	Zevakinskiy_LBA_o1	Sintashta_MLBA	Koken_MLBA	0.000173123	0.000179739	0.963193	744050
Mbuti.DG	Zevakinskiy_LBA_o2	Sintashta_MLBA	Koken_MLBA	-2.3183e-06	0.000184497	-0.0125655	770223
Mbuti.DG	Abkhasian.DG	Sintashta_MLBA	Krasnoyarsk_MLBA	-0.000286532	0.000119457	-2.39863	1053328
Mbuti.DG	Adygei.DG	Sintashta_MLBA	Krasnoyarsk_MLBA	-0.000188808	0.000123965	-1.52307	1053298
Mbuti.DG	Afanasievo	Sintashta_MLBA	Krasnoyarsk_MLBA	0.000251462	0.000109889	2.28834	1070956
Mbuti.DG	Afanasievo_Mongolia	Sintashta_MLBA	Krasnoyarsk_MLBA	0.000184875	0.000145794	1.26805	899548
Mbuti.DG	AfontovaGora_HG	Sintashta_MLBA	Krasnoyarsk_MLBA	0.00032214	0.000693928	0.464227	23016
Mbuti.DG	AG2	Sintashta_MLBA	Krasnoyarsk_MLBA	0.000386475	0.000332805	1.16127	83874
Mbuti.DG	AG3	Sintashta_MLBA	Krasnoyarsk_MLBA	0.00112285	0.00021039	5.33697	264051
Mbuti.DG	Aktogai_MLBA	Sintashta_MLBA	Krasnoyarsk_MLBA	0.000255075	0.000122324	2.08524	986576
Mbuti.DG	Alalakh_MLBA	Sintashta_MLBA	Krasnoyarsk_MLBA	3.08343e-06	0.000104833	0.0294126	1070593
Mbuti.DG	Alan	Sintashta_MLBA	Krasnoyarsk_MLBA	-0.000227192	0.000116974	-1.94224	1071058
Mbuti.DG	Albanian.DG	Sintashta_MLBA	Krasnoyarsk_MLBA	-0.000360115	0.00015272	-2.35802	1052194
Mbuti.DG	Aleut.DG	Sintashta_MLBA	Krasnoyarsk_MLBA	0.000252947	0.000126597	1.99805	1053387
Mbuti.DG	Altai_5500BP	Sintashta_MLBA	Krasnoyarsk_MLBA	0.000974343	0.000159022	6.1271	689063
Mbuti.DG	Altai_6500BP	Sintashta_MLBA	Krasnoyarsk_MLBA	0.000956383	0.000191332	4.99856	405038
Mbuti.DG	Altai_7500BP	Sintashta_MLBA	Krasnoyarsk_MLBA	0.00113236	0.000160408	7.05924	630811
Mbuti.DG	Altai_MLBA	Sintashta_MLBA	Krasnoyarsk_MLBA	0.000615646	0.000112631	5.46604	1054534
Mbuti.DG	Altaian.DG	Sintashta_MLBA	Krasnoyarsk_MLBA	0.000237838	0.000150793	1.57725	1051519
Mbuti.DG	Ami.DG	Sintashta_MLBA	Krasnoyarsk_MLBA	0.000446341	0.000137069	3.25634	1053312
Mbuti.DG	Anatolia_BA	Sintashta_MLBA	Krasnoyarsk_MLBA	0.000148342	0.000130533	1.13644	1013684
Mbuti.DG	Anatolia_ChL	Sintashta_MLBA	Krasnoyarsk_MLBA	5.59147e-06	0.000160428	0.0348535	947758
Mbuti.DG	Anatolia_N	Sintashta_MLBA	Krasnoyarsk_MLBA	-1.08383e-05	0.000108267	-0.100107	1074696
Mbuti.DG	AR_EN	Sintashta_MLBA	Krasnoyarsk_MLBA	0.000574541	0.000185522	3.09689	355368
Mbuti.DG	AR_Xianbei_IA	Sintashta_MLBA	Krasnoyarsk_MLBA	0.000454821	0.000193853	2.34622	339361
Mbuti.DG	Armenia_ChL	Sintashta_MLBA	Krasnoyarsk_MLBA	0.000232632	0.000118202	1.96809	1006904
Mbuti.DG	Armenia_EBA	Sintashta_MLBA	Krasnoyarsk_MLBA	5.65434e-05	0.000125466	0.450665	986966
Mbuti.DG	Armenia_MBA	Sintashta_MLBA	Krasnoyarsk_MLBA	4.58701e-05	0.00016709	0.274523	818996
Mbuti.DG	Armenian.DG	Sintashta_MLBA	Krasnoyarsk_MLBA	-0.000193854	0.000120764	-1.60522	1053356
Mbuti.DG	Arslantepe_LC	Sintashta_MLBA	Krasnoyarsk_MLBA	6.08849e-05	0.000106236	0.57311	1068922
Mbuti.DG	Atayal.DG	Sintashta_MLBA	Krasnoyarsk_MLBA	0.000546834	0.000149225	3.6645	1051550
Mbuti.DG	Athabaskan_1100BP	Sintashta_MLBA	Krasnoyarsk_MLBA	0.000742498	0.000147099	5.0476	1024403
Mbuti.DG	Australian.DG	Sintashta_MLBA	Krasnoyarsk_MLBA	0.000301431	0.000154061	1.95657	1050475
Mbuti.DG	Balkans_BronzeAge	Sintashta_MLBA	Krasnoyarsk_MLBA	0.000254977	0.000114483	2.22721	1023837
Mbuti.DG	Balkans_Chalcolithic	Sintashta_MLBA	Krasnoyarsk_MLBA	0.000130423	0.00011206	1.16387	1040796
Mbuti.DG	Balkans_IronAge	Sintashta_MLBA	Krasnoyarsk_MLBA	7.79381e-05	0.000161554	0.482428	700589
Mbuti.DG	Balochi.DG	Sintashta_MLBA	Krasnoyarsk_MLBA	0.000158186	0.000115693	1.36729	1053276
Mbuti.DG	Ban_Chiang	Sintashta_MLBA	Krasnoyarsk_MLBA	0.00052669	0.000301716	1.74565	85512
Mbuti.DG	Basque.DG	Sintashta_MLBA	Krasnoyarsk_MLBA	-0.000296333	0.000129747	-2.28393	1053338
Mbuti.DG	BedouinB.DG	Sintashta_MLBA	Krasnoyarsk_MLBA	-0.000280708	0.000120084	-2.33759	1053270
Mbuti.DG	Bell_Beaker_Germany	Sintashta_MLBA	Krasnoyarsk_MLBA	-7.5325e-05	0.00011286	-0.667417	1050695
Mbuti.DG	Bengali.DG	Sintashta_MLBA	Krasnoyarsk_MLBA	4.20021e-05	0.000118053	0.35579	1053329
Mbuti.DG	Bergamo.DG	Sintashta_MLBA	Krasnoyarsk_MLBA	-0.000389613	0.000128036	-3.043	1053294
Mbuti.DG	Bianbian	Sintashta_MLBA	Krasnoyarsk_MLBA	0.00077356	0.00015055	5.13821	689823
Mbuti.DG	Boncuklu.SG	Sintashta_MLBA	Krasnoyarsk_MLBA	-0.000407143	0.000155066	-2.6256	986216
Mbuti.DG	Borovjanka17_HG	Sintashta_MLBA	Krasnoyarsk_MLBA	0.000557484	0.000171133	3.2576	718449
Mbuti.DG	Boshan	Sintashta_MLBA	Krasnoyarsk_MLBA	0.000941398	0.000146789	6.41327	947674
Mbuti.DG	Botai_Eneolithic	Sintashta_MLBA	Krasnoyarsk_MLBA	0.000776052	0.000137217	5.65565	1076721
Mbuti.DG	Bougainville.DG	Sintashta_MLBA	Krasnoyarsk_MLBA	0.000195844	0.000133718	1.4646	1052976
Mbuti.DG	BPgroup	Sintashta_MLBA	Krasnoyarsk_MLBA	0.000276462	0.000123367	2.24097	1052110
Mbuti.DG	Brahmin.DG	Sintashta_MLBA	Krasnoyarsk_MLBA	-2.24715e-05	0.0001159	-0.193888	1053346
Mbuti.DG	Brahui.DG	Sintashta_MLBA	Krasnoyarsk_MLBA	2.06056e-05	0.000118185	0.17435	1053325
Mbuti.DG	Bulgarian.DG	Sintashta_MLBA	Krasnoyarsk_MLBA	-0.000355854	0.000121052	-2.93968	1053222
Mbuti.DG	Burmese.DG	Sintashta_MLBA	Krasnoyarsk_MLBA	0.000508584	0.000123706	4.11124	1053350
Mbuti.DG	Burusho.DG	Sintashta_MLBA	Krasnoyarsk_MLBA	3.63042e-05	0.000122599	0.296122	1053257
Mbuti.DG	Bustan_BA	Sintashta_MLBA	Krasnoyarsk_MLBA	0.000228265	0.000123252	1.85202	953053
Mbuti.DG	Bustan_EN	Sintashta_MLBA	Krasnoyarsk_MLBA	0.000327404	0.000152252	2.15041	627170
Mbuti.DG	BZK002	Sintashta_MLBA	Krasnoyarsk_MLBA	0.00114683	0.000161827	7.08677	768333
Mbuti.DG	Cambodian.DG	Sintashta_MLBA	Krasnoyarsk_MLBA	0.000273915	0.000123313	2.2213	1053327
Mbuti.DG	CamlibelTarlasi_LC	Sintashta_MLBA	Krasnoyarsk_MLBA	-6.46448e-05	0.000113128	-0.571433	1042791
Mbuti.DG	CentralSteppe_EMBA	Sintashta_MLBA	Krasnoyarsk_MLBA	0.000715532	0.000140868	5.07944	1076517
Mbuti.DG	Chandman_IA	Sintashta_MLBA	Krasnoyarsk_MLBA	0.000375686	0.000106492	3.52783	1062934
Mbuti.DG	Chane.DG	Sintashta_MLBA	Krasnoyarsk_MLBA	0.000408968	0.000157698	2.59335	1051757
Mbuti.DG	Chechen.DG	Sintashta_MLBA	Krasnoyarsk_MLBA	-0.000222429	0.000149647	-1.48636	1051065
Mbuti.DG	Chemurchek_northAlai	Sintashta_MLBA	Krasnoyarsk_MLBA	0.000745347	0.000143472	5.19509	1012688
Mbuti.DG	Chemurchek_southAltai	Sintashta_MLBA	Krasnoyarsk_MLBA	0.000205644	0.000155494	1.32252	961305
Mbuti.DG	CHG	Sintashta_MLBA	Krasnoyarsk_MLBA	-0.000174901	0.00014386	-1.21577	1076227
Mbuti.DG	Chipewyan.DG	Sintashta_MLBA	Krasnoyarsk_MLBA	0.000636181	0.000139849	4.54905	1053330
Mbuti.DG	Chokhopani.SG	Sintashta_MLBA	Krasnoyarsk_MLBA	0.000402111	0.000151853	2.64802	1074252
Mbuti.DG	Chuanyun	Sintashta_MLBA	Krasnoyarsk_MLBA	0.000914572	0.000190878	4.79141	312135
Mbuti.DG	Chukchi.DG	Sintashta_MLBA	Krasnoyarsk_MLBA	0.00025443	0.000146816	1.73299	1052237
Mbuti.DG	Clovis.SG	Sintashta_MLBA	Krasnoyarsk_MLBA	0.0008037	0.000168315	4.77497	1072557
Mbuti.DG	Corded_Ware_Czech_EN	Sintashta_MLBA	Krasnoyarsk_MLBA	4.20714e-05	0.000116171	0.362149	1026595
Mbuti.DG	Corded_Ware_Germany	Sintashta_MLBA	Krasnoyarsk_MLBA	-3.87475e-06	0.000120508	-0.0321534	1058010
Mbuti.DG	Cree.DG	Sintashta_MLBA	Krasnoyarsk_MLBA	0.000393867	0.000126839	3.10526	1053362
Mbuti.DG	Crete.DG	Sintashta_MLBA	Krasnoyarsk_MLBA	-0.000341962	0.000127028	-2.69201	1053044
Mbuti.DG	Czech.DG	Sintashta_MLBA	Krasnoyarsk_MLBA	-0.000261291	0.000150111	-1.74066	1051487
Mbuti.DG	Dai.DG	Sintashta_MLBA	Krasnoyarsk_MLBA	0.000399136	0.000117896	3.3855	1076814
Mbuti.DG	Dali_MLBA	Sintashta_MLBA	Krasnoyarsk_MLBA	-6.01915e-05	0.000145255	-0.414383	911278
Mbuti.DG	Daur.DG	Sintashta_MLBA	Krasnoyarsk_MLBA	0.000628382	0.000139505	4.50437	1050833
Mbuti.DG	DevilsCave_N	Sintashta_MLBA	Krasnoyarsk_MLBA	0.000549132	0.000134053	4.09638	1075629
Mbuti.DG	DolgoeOzero_HG	Sintashta_MLBA	Krasnoyarsk_MLBA	0.000739001	0.000171187	4.31691	687967
Mbuti.DG	Druze.DG	Sintashta_MLBA	Krasnoyarsk_MLBA	-0.000125285	0.000120149	-1.04274	1053301
Mbuti.DG	Dusun.DG	Sintashta_MLBA	Krasnoyarsk_MLBA	0.000484997	0.000128421	3.77661	1053250
Mbuti.DG	Dzharkutan1_BA	Sintashta_MLBA	Krasnoyarsk_MLBA	0.000372984	0.000109581	3.40373	1024250
Mbuti.DG	Dzhylinda-1	Sintashta_MLBA	Krasnoyarsk_MLBA	0.000486225	0.000176693	2.75181	670599
Mbuti.DG	EastBaikal_BA	Sintashta_MLBA	Krasnoyarsk_MLBA	-0.000143438	0.00031092	-0.461334	135762
Mbuti.DG	EastBaikal_M	Sintashta_MLBA	Krasnoyarsk_MLBA	0.00059093	0.000151794	3.89297	1052624
Mbuti.DG	EastBaikal_N	Sintashta_MLBA	Krasnoyarsk_MLBA	0.000608777	0.000131339	4.63516	1073765
Mbuti.DG	eastMongolia_preBA	Sintashta_MLBA	Krasnoyarsk_MLBA	0.000831317	0.000158559	5.24294	620656
Mbuti.DG	Ebla_EMBA	Sintashta_MLBA	Krasnoyarsk_MLBA	-0.00011569	0.000113367	-1.02049	1005297
Mbuti.DG	Ekaterinovka	Sintashta_MLBA	Krasnoyarsk_MLBA	0.00048433	0.000118196	4.09769	1076784
Mbuti.DG	Ekven_IA	Sintashta_MLBA	Krasnoyarsk_MLBA	0.000660265	0.000129096	5.11454	1063027
Mbuti.DG	ElMiron	Sintashta_MLBA	Krasnoyarsk_MLBA	0.000172166	0.00016987	1.01352	622624
Mbuti.DG	English.DG	Sintashta_MLBA	Krasnoyarsk_MLBA	-0.000279063	0.000130952	-2.13104	1053347
Mbuti.DG	Eskimo_Chaplin.DG	Sintashta_MLBA	Krasnoyarsk_MLBA	0.000734201	0.000147507	4.9774	1052274
Mbuti.DG	Eskimo_Naukan.DG	Sintashta_MLBA	Krasnoyarsk_MLBA	0.000536709	0.000136301	3.93767	1053330
Mbuti.DG	Eskimo_Sireniki.DG	Sintashta_MLBA	Krasnoyarsk_MLBA	0.000720357	0.000136458	5.27895	1053347
Mbuti.DG	Estonia_MN_CCC	Sintashta_MLBA	Krasnoyarsk_MLBA	0.000569658	0.000192405	2.96072	315102
Mbuti.DG	Estonian.DG	Sintashta_MLBA	Krasnoyarsk_MLBA	-0.000239159	0.000126385	-1.89231	1053352
Mbuti.DG	Even.DG	Sintashta_MLBA	Krasnoyarsk_MLBA	0.000535127	0.00012297	4.35169	1053419
Mbuti.DG	Finnish.DG	Sintashta_MLBA	Krasnoyarsk_MLBA	-0.000330321	0.000119591	-2.7621	1053422
Mbuti.DG	Fofonovo_EN	Sintashta_MLBA	Krasnoyarsk_MLBA	0.000889805	0.000142462	6.2459	847539
Mbuti.DG	French.DG	Sintashta_MLBA	Krasnoyarsk_MLBA	-0.00023279	0.000109297	-2.12988	1076765
Mbuti.DG	Geoksyur_EN	Sintashta_MLBA	Krasnoyarsk_MLBA	0.000470571	0.000113106	4.16042	999157
Mbuti.DG	Georgian.DG	Sintashta_MLBA	Krasnoyarsk_MLBA	-0.000257248	0.000120913	-2.12754	1053376
Mbuti.DG	Globular_Amphora	Sintashta_MLBA	Krasnoyarsk_MLBA	1.91506e-05	0.000124336	0.154023	1021532
Mbuti.DG	Gonur1_BA	Sintashta_MLBA	Krasnoyarsk_MLBA	0.000250925	0.000114361	2.19414	941892
Mbuti.DG	Greek.DG	Sintashta_MLBA	Krasnoyarsk_MLBA	-0.000432479	0.000126535	-3.41786	1053309
Mbuti.DG	Hajji_Firuz_C	Sintashta_MLBA	Krasnoyarsk_MLBA	0.000249452	0.00012381	2.0148	1008315
Mbuti.DG	Han.DG	Sintashta_MLBA	Krasnoyarsk_MLBA	0.000440257	0.000117994	3.7312	1076807
Mbuti.DG	Hawaiian.DG	Sintashta_MLBA	Krasnoyarsk_MLBA	0.000436887	0.000147352	2.96492	1049914
Mbuti.DG	Hazara.DG	Sintashta_MLBA	Krasnoyarsk_MLBA	0.000183731	0.000125601	1.46282	1053258
Mbuti.DG	Hezhen.DG	Sintashta_MLBA	Krasnoyarsk_MLBA	0.000569712	0.000125166	4.55166	1053357
Mbuti.DG	HMMH_MN	Sintashta_MLBA	Krasnoyarsk_MLBA	0.000501005	0.000181645	2.75816	645698
Mbuti.DG	Hun_TianShan_1700BP	Sintashta_MLBA	Krasnoyarsk_MLBA	4.09141e-05	9.90999e-05	0.412857	1076714
Mbuti.DG	Hungarian.DG	Sintashta_MLBA	Krasnoyarsk_MLBA	-0.000292631	0.000123409	-2.37123	1053296
Mbuti.DG	Iberia_ChL	Sintashta_MLBA	Krasnoyarsk_MLBA	6.38239e-06	0.000122341	0.0521689	1040691
Mbuti.DG	Iberia_EN	Sintashta_MLBA	Krasnoyarsk_MLBA	-0.000140092	0.000130306	-1.0751	992790
Mbuti.DG	Iberia_MN	Sintashta_MLBA	Krasnoyarsk_MLBA	8.75346e-05	0.000127827	0.684789	951177
Mbuti.DG	Icelandic.DG	Sintashta_MLBA	Krasnoyarsk_MLBA	-0.00038852	0.000132092	-2.94128	1053359
Mbuti.DG	Igbo.DG	Sintashta_MLBA	Krasnoyarsk_MLBA	-6.21786e-05	7.77836e-05	-0.799379	1053334
Mbuti.DG	Igorot.DG	Sintashta_MLBA	Krasnoyarsk_MLBA	0.000504793	0.000131929	3.82625	1053294
Mbuti.DG	Iran_ChL	Sintashta_MLBA	Krasnoyarsk_MLBA	7.64957e-05	0.000118836	0.643708	998566
Mbuti.DG	Iran_N	Sintashta_MLBA	Krasnoyarsk_MLBA	0.000277319	0.000123205	2.25087	1028598
Mbuti.DG	Iranian.DG	Sintashta_MLBA	Krasnoyarsk_MLBA	-0.000180702	0.000123692	-1.4609	1053384
Mbuti.DG	Iraqi_Jew.DG	Sintashta_MLBA	Krasnoyarsk_MLBA	-0.000382833	0.000119436	-3.20535	1053374
Mbuti.DG	irk030	Sintashta_MLBA	Krasnoyarsk_MLBA	0.000689318	0.000156813	4.39579	1076386
Mbuti.DG	Irula.DG	Sintashta_MLBA	Krasnoyarsk_MLBA	0.00015544	0.000119369	1.30218	1053349
Mbuti.DG	Israel_C	Sintashta_MLBA	Krasnoyarsk_MLBA	0.000130539	0.000114088	1.1442	1034508
Mbuti.DG	Itelman.DG	Sintashta_MLBA	Krasnoyarsk_MLBA	0.000546721	0.000154174	3.54614	1051891
Mbuti.DG	Itkul_HG	Sintashta_MLBA	Krasnoyarsk_MLBA	0.000955359	0.000221537	4.31242	280513
Mbuti.DG	Japanese.DG	Sintashta_MLBA	Krasnoyarsk_MLBA	0.000547944	0.000119897	4.57012	1053400
Mbuti.DG	Jordan_EBA	Sintashta_MLBA	Krasnoyarsk_MLBA	0.000365086	0.000124046	2.94316	872750
Mbuti.DG	Jordanian.DG	Sintashta_MLBA	Krasnoyarsk_MLBA	-0.000285391	0.000113921	-2.50517	1053430
Mbuti.DG	Kairan_MLBA	Sintashta_MLBA	Krasnoyarsk_MLBA	0.000176777	0.000127542	1.38603	971573
Mbuti.DG	Kairan_MLBA_o	Sintashta_MLBA	Krasnoyarsk_MLBA	0.000423655	0.00016218	2.61225	470113
Mbuti.DG	Kalash.DG	Sintashta_MLBA	Krasnoyarsk_MLBA	3.07944e-05	0.000133253	0.231097	1053354
Mbuti.DG	Kangju_1800BP	Sintashta_MLBA	Krasnoyarsk_MLBA	-0.000139566	0.000114853	-1.21518	1052674
Mbuti.DG	Kapu.DG	Sintashta_MLBA	Krasnoyarsk_MLBA	0.000205528	0.000123508	1.66409	1053353
Mbuti.DG	Karagash_MLBA	Sintashta_MLBA	Krasnoyarsk_MLBA	0.000160088	0.000150541	1.06342	806427
Mbuti.DG	Karasuk.SG	Sintashta_MLBA	Krasnoyarsk_MLBA	0.000267424	0.000111715	2.3938	1076476
Mbuti.DG	Karitiana.DG	Sintashta_MLBA	Krasnoyarsk_MLBA	0.000503534	0.000143778	3.50217	1076786
Mbuti.DG	Karluk_TianShan	Sintashta_MLBA	Krasnoyarsk_MLBA	0.00029971	0.000136603	2.19403	1052821
Mbuti.DG	Kashmiri_Pandit.DG	Sintashta_MLBA	Krasnoyarsk_MLBA	-1.32407e-05	0.000138364	-0.0956949	1049886
Mbuti.DG	Kazakh_Mys_MLBA	Sintashta_MLBA	Krasnoyarsk_MLBA	0.00048518	0.000121631	3.98896	935291
Mbuti.DG	Kennewick_WA.SG	Sintashta_MLBA	Krasnoyarsk_MLBA	0.000437112	0.000192078	2.2757	587712
Mbuti.DG	Kharia.DG	Sintashta_MLBA	Krasnoyarsk_MLBA	0.000492668	0.000140575	3.50466	1049984
Mbuti.DG	Khi	Sintashta_MLBA	Krasnoyarsk_MLBA	0.000324211	0.000119743	2.70756	1071066
Mbuti.DG	Khonda_Dora.DG	Sintashta_MLBA	Krasnoyarsk_MLBA	0.000438681	0.000140023	3.13292	1052036
Mbuti.DG	Khovsgol	Sintashta_MLBA	Krasnoyarsk_MLBA	0.00100897	0.000113783	8.86752	1055861
Mbuti.DG	Kimak_Kazakhstan_1350BP	Sintashta_MLBA	Krasnoyarsk_MLBA	7.88121e-05	0.000250148	0.315062	207384
Mbuti.DG	Kinh.DG	Sintashta_MLBA	Krasnoyarsk_MLBA	0.000526688	0.000120951	4.35456	1053267
Mbuti.DG	Kipchak	Sintashta_MLBA	Krasnoyarsk_MLBA	0.000349525	0.000137362	2.54455	1007439
Mbuti.DG	Klo	Sintashta_MLBA	Krasnoyarsk_MLBA	0.000364479	0.000121327	3.00411	1075572
Mbuti.DG	Kmed	Sintashta_MLBA	Krasnoyarsk_MLBA	0.000363995	0.000128238	2.83843	1073957
Mbuti.DG	Koken_EN1	Sintashta_MLBA	Krasnoyarsk_MLBA	0.000753349	0.000165447	4.55342	1076598
Mbuti.DG	Koken_EN2	Sintashta_MLBA	Krasnoyarsk_MLBA	0.000872805	0.00017025	5.1266	603313
Mbuti.DG	Koken_MLBA	Sintashta_MLBA	Krasnoyarsk_MLBA	-7.15086e-05	0.000110436	-0.647513	1069384
Mbuti.DG	Koken_MLBA_o1	Sintashta_MLBA	Krasnoyarsk_MLBA	0.000146659	0.000169969	0.862857	922307
Mbuti.DG	Koken_MLBA_o2	Sintashta_MLBA	Krasnoyarsk_MLBA	0.000514456	0.000166183	3.09571	824888
Mbuti.DG	Kolyma_M	Sintashta_MLBA	Krasnoyarsk_MLBA	0.00040465	0.000159869	2.53114	1074368
Mbuti.DG	Kongo.DG	Sintashta_MLBA	Krasnoyarsk_MLBA	-9.53005e-05	9.60498e-05	-0.9922	1050461
Mbuti.DG	Korean.DG	Sintashta_MLBA	Krasnoyarsk_MLBA	0.000554057	0.000128902	4.29829	1053349
Mbuti.DG	Korean_Ulsan	Sintashta_MLBA	Krasnoyarsk_MLBA	0.000471656	0.00010812	4.36233	1076836
Mbuti.DG	Korean_Ulsan.SG	Sintashta_MLBA	Krasnoyarsk_MLBA	0.000480623	0.000108503	4.4296	1076834
Mbuti.DG	Krasnoyarsk_BA	Sintashta_MLBA	Krasnoyarsk_MLBA	0.000564351	0.000149753	3.76856	1076583
Mbuti.DG	Krasnoyarsk_MLBA_o	Sintashta_MLBA	Krasnoyarsk_MLBA	0.00107858	0.000174716	6.17333	829830
Mbuti.DG	Kurumba.DG	Sintashta_MLBA	Krasnoyarsk_MLBA	0.00027962	0.000131847	2.12079	1044284
Mbuti.DG	Kusunda.DG	Sintashta_MLBA	Krasnoyarsk_MLBA	0.000345426	0.000124294	2.7791	1053273
Mbuti.DG	Kyrgyz.DG	Sintashta_MLBA	Krasnoyarsk_MLBA	0.00049036	0.000122352	4.00779	1053320
Mbuti.DG	Kyzlbulak_MLBA1	Sintashta_MLBA	Krasnoyarsk_MLBA	0.000125838	0.000175097	0.718679	726918
Mbuti.DG	Kyzlbulak_MLBA2	Sintashta_MLBA	Krasnoyarsk_MLBA	0.000385301	0.000160885	2.39489	771674
Mbuti.DG	Lahu.DG	Sintashta_MLBA	Krasnoyarsk_MLBA	0.000389092	0.000124678	3.12079	1053291
Mbuti.DG	LateDorset.SG	Sintashta_MLBA	Krasnoyarsk_MLBA	0.000540605	0.000209435	2.58125	305055
Mbuti.DG	LBK_EN	Sintashta_MLBA	Krasnoyarsk_MLBA	-0.000396957	0.000125237	-3.16965	1041056
Mbuti.DG	Lemande.DG	Sintashta_MLBA	Krasnoyarsk_MLBA	5.18598e-05	7.98581e-05	0.649399	1053330
Mbuti.DG	Levant_N	Sintashta_MLBA	Krasnoyarsk_MLBA	0.000178005	0.000134088	1.32752	839479
Mbuti.DG	Lezgin.DG	Sintashta_MLBA	Krasnoyarsk_MLBA	-0.000101961	0.00012045	-0.846496	1053389
Mbuti.DG	Liangdao1	Sintashta_MLBA	Krasnoyarsk_MLBA	0.000723229	0.000175023	4.13218	381017
Mbuti.DG	Liangdao2	Sintashta_MLBA	Krasnoyarsk_MLBA	0.000601157	0.00015196	3.95601	866607
Mbuti.DG	Lisakovskiy_MLBA_Alakul	Sintashta_MLBA	Krasnoyarsk_MLBA	-8.29351e-05	0.000159844	-0.518849	753549
Mbuti.DG	Loebanr_IA	Sintashta_MLBA	Krasnoyarsk_MLBA	0.000465243	9.47291e-05	4.9113	1068900
Mbuti.DG	MA1	Sintashta_MLBA	Krasnoyarsk_MLBA	0.000346311	0.000188263	1.83951	764288
Mbuti.DG	Madiga.DG	Sintashta_MLBA	Krasnoyarsk_MLBA	0.000139527	0.000120538	1.15754	1053371
Mbuti.DG	Maitan_MLBA_Alakul	Sintashta_MLBA	Krasnoyarsk_MLBA	3.82889e-05	0.000115954	0.330208	1045730
Mbuti.DG	Maitan_MLBA_Alakul_o	Sintashta_MLBA	Krasnoyarsk_MLBA	0.000585333	0.000140552	4.16454	945922
Mbuti.DG	Makrani.DG	Sintashta_MLBA	Krasnoyarsk_MLBA	-1.35068e-05	0.000123686	-0.109202	1053321
Mbuti.DG	Mala.DG	Sintashta_MLBA	Krasnoyarsk_MLBA	0.000204813	0.000112037	1.82808	1053418
Mbuti.DG	Man_Bac	Sintashta_MLBA	Krasnoyarsk_MLBA	0.000861548	0.00016479	5.22817	316870
Mbuti.DG	Mansi.DG	Sintashta_MLBA	Krasnoyarsk_MLBA	0.000340981	0.000128395	2.65571	1053368
Mbuti.DG	Maori.DG	Sintashta_MLBA	Krasnoyarsk_MLBA	-4.78321e-05	0.000138779	-0.344663	1050400
Mbuti.DG	Mayan.DG	Sintashta_MLBA	Krasnoyarsk_MLBA	0.000499579	0.000139433	3.58294	1053196
Mbuti.DG	Mebrak.SG	Sintashta_MLBA	Krasnoyarsk_MLBA	0.000350398	0.000159433	2.19777	732220
Mbuti.DG	Mergen6_HG	Sintashta_MLBA	Krasnoyarsk_MLBA	0.000701568	0.000171464	4.09164	587387
Mbuti.DG	Miao.DG	Sintashta_MLBA	Krasnoyarsk_MLBA	0.000532713	0.000124224	4.28831	1053347
Mbuti.DG	Miaozigou_MN	Sintashta_MLBA	Krasnoyarsk_MLBA	0.000378034	0.000198972	1.89994	322521
Mbuti.DG	Minoan_Lasithi	Sintashta_MLBA	Krasnoyarsk_MLBA	-6.03486e-05	0.000124794	-0.483585	980679
Mbuti.DG	Minoan_Odigitria	Sintashta_MLBA	Krasnoyarsk_MLBA	0.000184763	0.000201119	0.918674	262788
Mbuti.DG	Mixe.DG	Sintashta_MLBA	Krasnoyarsk_MLBA	0.000483713	0.000137291	3.52326	1053387
Mbuti.DG	Mixtec.DG	Sintashta_MLBA	Krasnoyarsk_MLBA	0.000423235	0.000130383	3.24608	1053307
Mbuti.DG	Mongola.DG	Sintashta_MLBA	Krasnoyarsk_MLBA	0.000514094	0.000129382	3.97346	1053360
Mbuti.DG	Mongolia_EIA_SlabGrave_1	Sintashta_MLBA	Krasnoyarsk_MLBA	0.000963019	0.000114211	8.43192	1061548
Mbuti.DG	Mongolia_LBA_Ulaanzukh_2	Sintashta_MLBA	Krasnoyarsk_MLBA	0.000825958	0.000126726	6.51769	956025
Mbuti.DG	Murzikha	Sintashta_MLBA	Krasnoyarsk_MLBA	0.000412426	0.000131582	3.13437	1063323
Mbuti.DG	Mycenaean	Sintashta_MLBA	Krasnoyarsk_MLBA	7.72613e-05	0.000150695	0.512698	429515
Mbuti.DG	Nahua.DG	Sintashta_MLBA	Krasnoyarsk_MLBA	0.000339861	0.000154291	2.20272	1052129
Mbuti.DG	Natufian	Sintashta_MLBA	Krasnoyarsk_MLBA	-0.000144494	0.000162381	-0.889843	529715
Mbuti.DG	Naxi.DG	Sintashta_MLBA	Krasnoyarsk_MLBA	0.000466195	0.000117942	3.95274	1053416
Mbuti.DG	Nomad_Kazakhstan_1700BP	Sintashta_MLBA	Krasnoyarsk_MLBA	0.000398561	0.000137443	2.89983	1041825
Mbuti.DG	Nomad_Kazakhstan_IA	Sintashta_MLBA	Krasnoyarsk_MLBA	-0.000102569	0.000178889	-0.573365	484307
Mbuti.DG	North_Ossetian.DG	Sintashta_MLBA	Krasnoyarsk_MLBA	-0.000183591	0.000122247	-1.50181	1053388
Mbuti.DG	Nui_Nap	Sintashta_MLBA	Krasnoyarsk_MLBA	0.000915662	0.000180375	5.07642	338434
Mbuti.DG	Okunevo	Sintashta_MLBA	Krasnoyarsk_MLBA	0.000459701	0.000114734	4.00668	1076688
Mbuti.DG	Omskaya_HG	Sintashta_MLBA	Krasnoyarsk_MLBA	0.000738951	0.000161226	4.58332	629369
Mbuti.DG	Onge.DG	Sintashta_MLBA	Krasnoyarsk_MLBA	0.000446115	0.000132793	3.35947	1052767
Mbuti.DG	Orcadian.DG	Sintashta_MLBA	Krasnoyarsk_MLBA	-0.000133506	0.000126162	-1.05821	1053330
Mbuti.DG	Oroqen.DG	Sintashta_MLBA	Krasnoyarsk_MLBA	0.000403403	0.000129239	3.12137	1053296
Mbuti.DG	Oy_Dzhaylau_MLBA	Sintashta_MLBA	Krasnoyarsk_MLBA	0.000332403	0.000123565	2.69011	982459
Mbuti.DG	Oy_Dzhaylau_MLBA_o	Sintashta_MLBA	Krasnoyarsk_MLBA	0.00102091	0.000213438	4.78315	234476
Mbuti.DG	Palestinian.DG	Sintashta_MLBA	Krasnoyarsk_MLBA	-0.000337044	0.000108743	-3.09947	1053422
Mbuti.DG	Papuan.DG	Sintashta_MLBA	Krasnoyarsk_MLBA	0.000168452	0.000123323	1.36594	1076806
Mbuti.DG	Parkhai_EBA	Sintashta_MLBA	Krasnoyarsk_MLBA	0.000199145	0.000152805	1.30326	852283
Mbuti.DG	Parkhai_EN	Sintashta_MLBA	Krasnoyarsk_MLBA	0.000475015	0.000119414	3.9779	977575
Mbuti.DG	Parkhai_LBA	Sintashta_MLBA	Krasnoyarsk_MLBA	0.000224866	0.000156038	1.44109	810445
Mbuti.DG	Parkhai_MBA	Sintashta_MLBA	Krasnoyarsk_MLBA	8.87512e-05	0.000160774	0.552025	782303
Mbuti.DG	Pathan.DG	Sintashta_MLBA	Krasnoyarsk_MLBA	8.37243e-05	0.000122251	0.684858	1053367
Mbuti.DG	Petrovka	Sintashta_MLBA	Krasnoyarsk_MLBA	0.00017686	0.000188962	0.935952	313333
Mbuti.DG	Piapoco.DG	Sintashta_MLBA	Krasnoyarsk_MLBA	0.000466035	0.00013808	3.3751	1053244
Mbuti.DG	Pima.DG	Sintashta_MLBA	Krasnoyarsk_MLBA	0.00066072	0.000144279	4.57948	1053273
Mbuti.DG	Polish.DG	Sintashta_MLBA	Krasnoyarsk_MLBA	-0.000359151	0.000151574	-2.36948	1051343
Mbuti.DG	Priobrazhenka_LBA	Sintashta_MLBA	Krasnoyarsk_MLBA	0.00069081	0.000205975	3.35385	291612
Mbuti.DG	Priobrazhenka_MLBA	Sintashta_MLBA	Krasnoyarsk_MLBA	-3.52662e-05	0.000551974	-0.063891	29059
Mbuti.DG	Protoka_HG	Sintashta_MLBA	Krasnoyarsk_MLBA	0.000687176	0.000171992	3.99539	916506
Mbuti.DG	Punjabi.DG	Sintashta_MLBA	Krasnoyarsk_MLBA	3.87454e-05	0.000102545	0.377839	1053459
Mbuti.DG	Qihe	Sintashta_MLBA	Krasnoyarsk_MLBA	0.000862516	0.000185037	4.66133	327551
Mbuti.DG	Quechua.DG	Sintashta_MLBA	Krasnoyarsk_MLBA	0.000488315	0.000131843	3.70376	1053394
Mbuti.DG	Relli.DG	Sintashta_MLBA	Krasnoyarsk_MLBA	0.000287446	0.000120496	2.38552	1053395
Mbuti.DG	Russia_Bolshoy	Sintashta_MLBA	Krasnoyarsk_MLBA	0.000697437	0.000128406	5.43149	999342
Mbuti.DG	Russian.DG	Sintashta_MLBA	Krasnoyarsk_MLBA	-0.000247689	0.000124054	-1.99662	1053378
Mbuti.DG	Saka_Kazakhstan_2500BP	Sintashta_MLBA	Krasnoyarsk_MLBA	0.000192478	0.000117936	1.63206	1053277
Mbuti.DG	Saka_TianShan_2150BP	Sintashta_MLBA	Krasnoyarsk_MLBA	4.61954e-05	0.000114649	0.40293	1061375
Mbuti.DG	Samaritan.DG	Sintashta_MLBA	Krasnoyarsk_MLBA	-0.000384097	0.000152628	-2.51655	1047732
Mbuti.DG	Samdzong.SG	Sintashta_MLBA	Krasnoyarsk_MLBA	0.000376351	0.00012618	2.98264	1076214
Mbuti.DG	Sappali_Tepe_BA	Sintashta_MLBA	Krasnoyarsk_MLBA	0.000158793	0.000104913	1.51357	1070219
Mbuti.DG	Saqqaq.SG	Sintashta_MLBA	Krasnoyarsk_MLBA	0.000890382	0.000154007	5.78143	1021131
Mbuti.DG	Sarazm_EN	Sintashta_MLBA	Krasnoyarsk_MLBA	0.000565289	0.000143677	3.93445	853262
Mbuti.DG	Sardinian.DG	Sintashta_MLBA	Krasnoyarsk_MLBA	-0.000450754	0.00011913	-3.78371	1076816
Mbuti.DG	Sarmatian	Sintashta_MLBA	Krasnoyarsk_MLBA	-0.000119754	0.000106132	-1.12835	1076377
Mbuti.DG	Satan_MLBA_Alakul	Sintashta_MLBA	Krasnoyarsk_MLBA	-5.30487e-06	0.000164763	-0.032197	857516
Mbuti.DG	Scythian_Hungary_2400BP	Sintashta_MLBA	Krasnoyarsk_MLBA	-0.000342342	0.000126483	-2.70662	1004128
Mbuti.DG	Shahr_I_Sokhta_BA1	Sintashta_MLBA	Krasnoyarsk_MLBA	0.000357435	0.000117635	3.0385	929393
Mbuti.DG	She.DG	Sintashta_MLBA	Krasnoyarsk_MLBA	0.000418694	0.000129591	3.2309	1053214
Mbuti.DG	SHG	Sintashta_MLBA	Krasnoyarsk_MLBA	-4.34136e-05	0.000137281	-0.316238	1006660
Mbuti.DG	Shimao_LN	Sintashta_MLBA	Krasnoyarsk_MLBA	0.000468347	0.000137626	3.40303	1065575
Mbuti.DG	Shoendykol_MLBA_Fedorovo	Sintashta_MLBA	Krasnoyarsk_MLBA	0.000353351	0.000126441	2.7946	966900
Mbuti.DG	Sindhi.DG	Sintashta_MLBA	Krasnoyarsk_MLBA	-0.000129753	0.000126475	-1.02592	1053296
Mbuti.DG	Sintashta_MLBA_o	Sintashta_MLBA	Krasnoyarsk_MLBA	0.000383493	0.000129026	2.97222	1005412
Mbuti.DG	Solyanka_MLBA	Sintashta_MLBA	Krasnoyarsk_MLBA	0.000267103	0.000199716	1.33741	379248
Mbuti.DG	Sosnoviy_HG	Sintashta_MLBA	Krasnoyarsk_MLBA	0.000919699	0.000167208	5.50032	623604
Mbuti.DG	Spanish.DG	Sintashta_MLBA	Krasnoyarsk_MLBA	-0.000338362	0.000127628	-2.65117	1053290
Mbuti.DG	Srubnaya	Sintashta_MLBA	Krasnoyarsk_MLBA	-8.99865e-05	0.000111477	-0.807223	1069369
Mbuti.DG	Srubnaya_o	Sintashta_MLBA	Krasnoyarsk_MLBA	0.000443958	0.000184793	2.40247	503103
Mbuti.DG	Suogang	Sintashta_MLBA	Krasnoyarsk_MLBA	0.000608902	0.000292548	2.08138	73673
Mbuti.DG	Surui.DG	Sintashta_MLBA	Krasnoyarsk_MLBA	0.000665092	0.00014738	4.51278	1053263
Mbuti.DG	Tagar	Sintashta_MLBA	Krasnoyarsk_MLBA	-0.000161039	0.000114143	-1.41086	1072025
Mbuti.DG	Tajik.DG	Sintashta_MLBA	Krasnoyarsk_MLBA	-0.000109298	0.000124726	-0.876305	1053361
Mbuti.DG	Tanshishan	Sintashta_MLBA	Krasnoyarsk_MLBA	0.000787642	0.000161231	4.88518	408705
Mbuti.DG	Tarim_EMBA1	Sintashta_MLBA	Krasnoyarsk_MLBA	0.000925103	0.000148013	6.25015	1064942
Mbuti.DG	TellKurdu_EC	Sintashta_MLBA	Krasnoyarsk_MLBA	-0.00021339	0.000142422	-1.4983	637522
Mbuti.DG	Tepe_Anau_EN	Sintashta_MLBA	Krasnoyarsk_MLBA	0.000647405	0.000126222	5.12911	920070
Mbuti.DG	Tepe_Hissar_C	Sintashta_MLBA	Krasnoyarsk_MLBA	0.000529923	0.000109086	4.85786	971387
Mbuti.DG	Tepecik.SG	Sintashta_MLBA	Krasnoyarsk_MLBA	-0.000185416	0.000149764	-1.23805	715365
Mbuti.DG	Thai.DG	Sintashta_MLBA	Krasnoyarsk_MLBA	0.000435215	0.000120076	3.62448	1053291
Mbuti.DG	Tianyuan	Sintashta_MLBA	Krasnoyarsk_MLBA	0.000681934	0.000166609	4.09301	874896
Mbuti.DG	Tlingit.DG	Sintashta_MLBA	Krasnoyarsk_MLBA	7.40756e-05	0.000127039	0.583095	1053379
Mbuti.DG	Tu.DG	Sintashta_MLBA	Krasnoyarsk_MLBA	0.000493025	0.000121801	4.0478	1053316
Mbuti.DG	Tubalar.DG	Sintashta_MLBA	Krasnoyarsk_MLBA	0.000499913	0.000122264	4.08882	1053367
Mbuti.DG	Tujia.DG	Sintashta_MLBA	Krasnoyarsk_MLBA	0.000545827	0.000124489	4.38454	1053289
Mbuti.DG	Turkish.DG	Sintashta_MLBA	Krasnoyarsk_MLBA	-0.000235824	0.000122888	-1.91901	1053369
Mbuti.DG	Tuscan.DG	Sintashta_MLBA	Krasnoyarsk_MLBA	-0.000467498	0.000125362	-3.72919	1053330
Mbuti.DG	Ukraine_N	Sintashta_MLBA	Krasnoyarsk_MLBA	4.27979e-05	0.000132308	0.323473	982396
Mbuti.DG	UKY	Sintashta_MLBA	Krasnoyarsk_MLBA	0.000521818	0.000156526	3.33375	841260
Mbuti.DG	Ulaanzuukh_SlabGrave	Sintashta_MLBA	Krasnoyarsk_MLBA	0.000784317	0.000118244	6.63304	1070284
Mbuti.DG	Ulchi.DG	Sintashta_MLBA	Krasnoyarsk_MLBA	0.000643212	0.000129827	4.95439	1053286
Mbuti.DG	UOO_M	Sintashta_MLBA	Krasnoyarsk_MLBA	0.000483042	0.000130838	3.6919	1037686
Mbuti.DG	Upper_YR_IA	Sintashta_MLBA	Krasnoyarsk_MLBA	0.000486025	0.000130608	3.72125	1038925
Mbuti.DG	Upper_YR_LN	Sintashta_MLBA	Krasnoyarsk_MLBA	0.00061895	0.000121989	5.07381	1071117
Mbuti.DG	UpperVolga	Sintashta_MLBA	Krasnoyarsk_MLBA	0.00034707	0.000122509	2.83301	1076571
Mbuti.DG	USR1	Sintashta_MLBA	Krasnoyarsk_MLBA	0.000409658	0.000163328	2.50819	1076509
Mbuti.DG	Ust_Ishim	Sintashta_MLBA	Krasnoyarsk_MLBA	-1.76816e-05	0.000145338	-0.121658	1074426
Mbuti.DG	UstIsha_HG	Sintashta_MLBA	Krasnoyarsk_MLBA	0.00103068	0.000239646	4.30084	242196
Mbuti.DG	Uygur.DG	Sintashta_MLBA	Krasnoyarsk_MLBA	0.000106514	0.000121902	0.873767	1053337
Mbuti.DG	Varna	Sintashta_MLBA	Krasnoyarsk_MLBA	0.000100887	0.000163831	0.6158	461754
Mbuti.DG	Vengerovo2_HG	Sintashta_MLBA	Krasnoyarsk_MLBA	0.000741272	0.000132944	5.57583	1072830
Mbuti.DG	Villabruna	Sintashta_MLBA	Krasnoyarsk_MLBA	-0.000113924	0.00015269	-0.74611	1050486
Mbuti.DG	WestBaikal_EN	Sintashta_MLBA	Krasnoyarsk_MLBA	0.000629491	0.000111503	5.64552	1076754
Mbuti.DG	WestBaikal_LNBA	Sintashta_MLBA	Krasnoyarsk_MLBA	0.000675661	0.000111006	6.0867	1076807
Mbuti.DG	WHG	Sintashta_MLBA	Krasnoyarsk_MLBA	-8.22497e-05	0.000141147	-0.582725	1076544
Mbuti.DG	WLR_BA	Sintashta_MLBA	Krasnoyarsk_MLBA	0.000732756	0.000162788	4.5013	593388
Mbuti.DG	WLR_BA_o	Sintashta_MLBA	Krasnoyarsk_MLBA	0.000656007	0.000165166	3.9718	751642
Mbuti.DG	WLR_LN	Sintashta_MLBA	Krasnoyarsk_MLBA	0.000514957	0.000143382	3.5915	904994
Mbuti.DG	WLR_MN	Sintashta_MLBA	Krasnoyarsk_MLBA	0.000596105	0.000140059	4.2561	1069674
Mbuti.DG	Wusun_TianShan_2200BP	Sintashta_MLBA	Krasnoyarsk_MLBA	4.85462e-05	0.000128317	0.378332	1045033
Mbuti.DG	Xiaogao	Sintashta_MLBA	Krasnoyarsk_MLBA	0.000939802	0.0001515	6.20331	900390
Mbuti.DG	Xiaojingshan	Sintashta_MLBA	Krasnoyarsk_MLBA	0.00114337	0.000145527	7.85675	559956
Mbuti.DG	Xibo.DG	Sintashta_MLBA	Krasnoyarsk_MLBA	0.00052496	0.000123996	4.23369	1053283
Mbuti.DG	Xitoucun	Sintashta_MLBA	Krasnoyarsk_MLBA	0.000687527	0.00014359	4.78814	556460
Mbuti.DG	Yadava.DG	Sintashta_MLBA	Krasnoyarsk_MLBA	4.20307e-05	0.000115435	0.364106	1053328
Mbuti.DG	Yakut.DG	Sintashta_MLBA	Krasnoyarsk_MLBA	0.000701636	0.000126674	5.53889	1053294
Mbuti.DG	Yakutia_LN	Sintashta_MLBA	Krasnoyarsk_MLBA	0.000600554	0.000124046	4.8414	1076712
Mbuti.DG	Yakutia_MN	Sintashta_MLBA	Krasnoyarsk_MLBA	0.000692286	0.00020671	3.34907	414337
Mbuti.DG	Yakutia_UP	Sintashta_MLBA	Krasnoyarsk_MLBA	0.000527249	0.000233266	2.26029	247110
Mbuti.DG	Yamnaya_Samara	Sintashta_MLBA	Krasnoyarsk_MLBA	-6.52582e-05	0.000121885	-0.53541	1067652
Mbuti.DG	Yemenite_Jew.DG	Sintashta_MLBA	Krasnoyarsk_MLBA	-0.000186521	0.00012303	-1.51607	1053346
Mbuti.DG	Yi.DG	Sintashta_MLBA	Krasnoyarsk_MLBA	0.000500296	0.000126524	3.95415	1053317
Mbuti.DG	YR_LBIA	Sintashta_MLBA	Krasnoyarsk_MLBA	0.000538233	0.000124041	4.33915	1071060
Mbuti.DG	YR_LN	Sintashta_MLBA	Krasnoyarsk_MLBA	0.000521506	0.000121002	4.30989	1076304
Mbuti.DG	YR_MN	Sintashta_MLBA	Krasnoyarsk_MLBA	0.000534193	0.000133435	4.00339	1071382
Mbuti.DG	Yumin	Sintashta_MLBA	Krasnoyarsk_MLBA	0.00097164	0.000151767	6.40219	851581
Mbuti.DG	Zapotec.DG	Sintashta_MLBA	Krasnoyarsk_MLBA	0.000518578	0.000138847	3.7349	1053286
Mbuti.DG	Zevakinskiy_LBA	Sintashta_MLBA	Krasnoyarsk_MLBA	0.000617424	0.000118206	5.22328	988236
Mbuti.DG	Zevakinskiy_LBA_o1	Sintashta_MLBA	Krasnoyarsk_MLBA	0.000175573	0.000160077	1.0968	741359
Mbuti.DG	Zevakinskiy_LBA_o2	Sintashta_MLBA	Krasnoyarsk_MLBA	0.000193546	0.00016657	1.16195	768074

## Sheet: Data S7
Data S7. QpAdm and qpWave modeling of EN Koken and Siberian forest-steppe ancient individuals. We provide (A) proximal qpWave/qpAdm admixture modeling results for Koken EN individuals, (B-C) distal qpAdm modeling results for the Siberian forest-steppe hunter-gatherer populations to compare candidate proxies for APS and EEHG ancestry, (D) distal qpAdm modeling results for the Siberian forest-stepp…
A. QpAdm modeling results on EN Koken individuals
			Outgroup = Base
Target	Ref1	Ref2	p-value	Coeff1	Coeff2	SE1	SE2
Koken_EN1	Koken_EN2	-	0.000829093	1	0	0	0
Koken_EN1	Koken_EN2	irk030	0.847245	0.756809	0.243191	0.0511615	0.0511615
Koken_EN2	Koken_EN1	Sosnoviy_HG	0.938337	0.78016	0.21984	0.0562432	0.0562432
B. Distal qpAdm modeling results for the Siberian forest-steppe hunter-gatherer populations to compare candidate proxies for EEHG ancestry
		baseoutgroup
Group	targets.IID	lefts	p-value	coeff1	coeff2	coeff3	SE1	SE2	SE3
Tobol_HG	Tobol_HG	Tarim_EMBA1;Ukraine_N;irk030	0.0008064	0.808865	0.158569	0.0325659	0.0373834	0.0150271	0.0264836
Tobol_HG	Tobol_HG	Tarim_EMBA1;UpperVolga;irk030	0.00191768	0.726281	0.220031	0.0536876	0.0418554	0.0200277	0.0261611
Tobol_HG	Tobol_HG	Tarim_EMBA1;Murzikha;irk030	0.0013786	0.695567	0.244893	0.0595398	0.0439029	0.0223137	0.0260088
Tobol_HG	Tobol_HG	Tarim_EMBA1;UOO_M;irk030	0.0281064	0.621297	0.298422	0.080281	0.0482349	0.0262391	0.0263118
Tobol_HG	Tobol_HG	Tarim_EMBA1;Ekaterinovka;irk030	8.42976e-06	0.621483	0.291926	0.0865902	0.05529	0.0289824	0.0297603
Tobol_HG	Tobol_HG	Tarim_EMBA1;Klo;irk030	8.93723e-09	0.658957	0.267292	0.0737515	0.0649686	0.0325239	0.035571
Tobol_HG	Tobol_HG	Tarim_EMBA1;Kmed;irk030	1.56519e-13	0.736986	0.228132	0.0348828	0.0785746	0.0394161	0.0421347
Tobol_HG	Tobol_HG	Tarim_EMBA1;Khi;irk030	3.54581e-19	0.939895	0.121211	-0.061106	0.115923	0.0547223	0.0641159
Tobol_HG	Tobol_HG	Tarim_EMBA1;BPgroup;irk030	6.37106e-20	1.08018	0.0525225	-0.132698	0.128555	0.0592102	0.0726195
Irtysh_HG_1	Irtysh_HG_1	Tarim_EMBA1;Ukraine_N;irk030	0.00883823	0.726	0.0993	0.1747	0.04477	0.0180515	0.0322017
Irtysh_HG_1	Irtysh_HG_1	Tarim_EMBA1;UpperVolga;irk030	0.0141062	0.674843	0.138802	0.186355	0.0515509	0.0245362	0.0331197
Irtysh_HG_1	Irtysh_HG_1	Tarim_EMBA1;Murzikha;irk030	0.0114062	0.647987	0.157761	0.194252	0.0541002	0.0274466	0.0329617
Irtysh_HG_1	Irtysh_HG_1	Tarim_EMBA1;UOO_M;irk030	0.051259	0.609128	0.187574	0.203298	0.0590756	0.0321485	0.0334142
Irtysh_HG_1	Irtysh_HG_1	Tarim_EMBA1;Ekaterinovka;irk030	0.00318141	0.611366	0.183512	0.205122	0.0642441	0.0343457	0.0357
Irtysh_HG_1	Irtysh_HG_1	Tarim_EMBA1;Klo;irk030	0.000579598	0.628741	0.1715	0.199759	0.0661792	0.0348922	0.0369367
Irtysh_HG_1	Irtysh_HG_1	Tarim_EMBA1;Kmed;irk030	2.19503e-05	0.665162	0.152354	0.182484	0.0712303	0.0386128	0.038315
Irtysh_HG_1	Irtysh_HG_1	Tarim_EMBA1;Khi;irk030	3.77882e-07	0.741907	0.105369	0.152724	0.0793035	0.0414774	0.0429581
Irtysh_HG_1	Irtysh_HG_1	Tarim_EMBA1;BPgroup;irk030	1.55486e-07	0.788449	0.0796034	0.131948	0.0770133	0.0393708	0.0428865
Irtysh_HG_2	Irtysh_HG_2	Tarim_EMBA1;Ukraine_N;irk030	0.0307035	0.528917	0.0600056	0.411077	0.0378148	0.014476	0.0268708
Irtysh_HG_2	Irtysh_HG_2	Tarim_EMBA1;UpperVolga;irk030	0.0489823	0.495125	0.0840441	0.420831	0.043728	0.0198589	0.0278029
Irtysh_HG_2	Irtysh_HG_2	Tarim_EMBA1;Murzikha;irk030	0.0419986	0.482002	0.0944355	0.423563	0.04645	0.0222954	0.0282487
Irtysh_HG_2	Irtysh_HG_2	Tarim_EMBA1;UOO_M;irk030	0.0908938	0.457591	0.112689	0.429719	0.0509322	0.0263242	0.0289128
Irtysh_HG_2	Irtysh_HG_2	Tarim_EMBA1;Ekaterinovka;irk030	0.00854787	0.460081	0.108056	0.431863	0.0580898	0.0295736	0.0321171
Irtysh_HG_2	Irtysh_HG_2	Tarim_EMBA1;Klo;irk030	0.002047	0.476254	0.0973919	0.426355	0.0618602	0.0310416	0.0342009
Irtysh_HG_2	Irtysh_HG_2	Tarim_EMBA1;Kmed;irk030	0.000165237	0.514543	0.0773839	0.408073	0.0670217	0.0343642	0.0359742
Irtysh_HG_2	Irtysh_HG_2	Tarim_EMBA1;Khi;irk030	1.58582e-05	0.572622	0.0442938	0.383085	0.0732538	0.0368235	0.0394549
Irtysh_HG_2	Irtysh_HG_2	Tarim_EMBA1;BPgroup;irk030	7.72587e-06	0.622471	0.0171277	0.360401	0.066843	0.0330485	0.0371167
UpperOB_HG	UpperOB_HG	Tarim_EMBA1;Ukraine_N;irk030	0.262092	0.411403	0.0446094	0.543988	0.0431964	0.0173716	0.0301675
UpperOB_HG	UpperOB_HG	Tarim_EMBA1;UpperVolga;irk030	0.1975	0.401136	0.0559691	0.542895	0.0504375	0.0238712	0.0313359
UpperOB_HG	UpperOB_HG	Tarim_EMBA1;Murzikha;irk030	0.214578	0.388361	0.0644857	0.547153	0.0532971	0.0266032	0.0316685
UpperOB_HG	UpperOB_HG	Tarim_EMBA1;UOO_M;irk030	0.125065	0.391112	0.0653353	0.543553	0.0598424	0.0316291	0.0331877
UpperOB_HG	UpperOB_HG	Tarim_EMBA1;Ekaterinovka;irk030	0.168216	0.368082	0.0771548	0.554763	0.0654451	0.0342248	0.0356271
UpperOB_HG	UpperOB_HG	Tarim_EMBA1;Klo;irk030	0.160564	0.367346	0.0764684	0.556185	0.0671792	0.0347264	0.0366883
UpperOB_HG	UpperOB_HG	Tarim_EMBA1;Kmed;irk030	0.116885	0.371011	0.07529	0.553699	0.0713522	0.0374842	0.0380063
UpperOB_HG	UpperOB_HG	Tarim_EMBA1;Khi;irk030	0.0799693	0.378067	0.0707149	0.551219	0.0725853	0.0377835	0.0387761
UpperOB_HG	UpperOB_HG	Tarim_EMBA1;BPgroup;irk030	0.0379293	0.419187	0.0462692	0.534544	0.0674848	0.0342595	0.0373064
C. Distal qpAdm modeling results for the Siberian forest-steppe hunter-gatherer populations to compare candidate proxies for APS ancestry
		baseoutgroup								baseoutgroup + irk030								baseoutgroup + UKY								baseoutgroup + Dzhylinda-1								baseoutgroup + Kolyma_M
Group	targets.PID	lefts	p-value	coeff1	coeff2	coeff3	SE1	SE2	SE3	lefts	p-value	coeff1	coeff2	coeff3	SE1	SE2	SE3	lefts	p-value	coeff1	coeff2	coeff3	SE1	SE2	SE3	lefts	p-value	coeff1	coeff2	coeff3	SE1	SE2	SE3	lefts	p-value	coeff1	coeff2	coeff3	SE1	SE2	SE3
Tobol_HG	Tobol_HG	Tarim_EMBA1;UOO_M;irk030	0.0281064	0.621297	0.298422	0.080281	0.0482349	0.0262391	0.0263118									Tarim_EMBA1;UOO_M;irk030	0.00407375	0.617414	0.295935	0.0866512	0.0514886	0.0276234	0.0280829	Tarim_EMBA1;UOO_M;irk030	0.0663206	0.651224	0.286908	0.0618681	0.0510063	0.0274255	0.027737	Tarim_EMBA1;UOO_M;irk030	0.0412331	0.626939	0.294479	0.0785817	0.0477285	0.0256602	0.0263055
Tobol_HG	Tobol_HG	Tarim_EMBA1;UOO_M;UKY	0.03323	0.623183	0.299286	0.0775305	0.0462135	0.0254526	0.025116	Tarim_EMBA1;UOO_M;UKY	0.0414463	0.639638	0.289395	0.0709679	0.0435027	0.0235838	0.024499									Tarim_EMBA1;UOO_M;UKY	0.0705263	0.646535	0.288082	0.0653834	0.0500324	0.0270467	0.0272139	Tarim_EMBA1;UOO_M;UKY	0.0529579	0.624904	0.297436	0.0776603	0.0462617	0.0252387	0.0252095
Tobol_HG	Tobol_HG	Tarim_EMBA1;UOO_M;Dzhylinda-1	0.0700231	0.637504	0.295301	0.0671952	0.0488002	0.0275491	0.0255851	Tarim_EMBA1;UOO_M;Dzhylinda-1	0.0931104	0.648838	0.287953	0.0632091	0.0472585	0.0263185	0.0253262	Tarim_EMBA1;UOO_M;Dzhylinda-1	0.00804282	0.632319	0.293706	0.0739745	0.052704	0.0297064	0.0271679									Tarim_EMBA1;UOO_M;Dzhylinda-1	0.0370456	0.643078	0.288462	0.0684603	0.0502607	0.0280548	0.0262272
Tobol_HG	Tobol_HG	Tarim_EMBA1;UOO_M;Kolyma_M	0.0300904	0.622339	0.298944	0.0787174	0.0454613	0.0253506	0.0245018	Tarim_EMBA1;UOO_M;Kolyma_M	0.0339899	0.640949	0.287709	0.0713418	0.042726	0.0233304	0.0240001	Tarim_EMBA1;UOO_M;Kolyma_M	0.00726322	0.612748	0.300001	0.0872506	0.0471458	0.0262933	0.0251056	Tarim_EMBA1;UOO_M;Kolyma_M	0.062562	0.654034	0.286697	0.0592688	0.0487812	0.0269545	0.0258938
Irtysh_HG_1	Irtysh_HG_1	Tarim_EMBA1;UOO_M;irk030	0.051259	0.609128	0.187574	0.203298	0.0590756	0.0321485	0.0334142									Tarim_EMBA1;UOO_M;irk030	0.00346653	0.615399	0.17548	0.20912	0.0629877	0.0333024	0.0360931	Tarim_EMBA1;UOO_M;irk030	0.106137	0.620513	0.191432	0.188055	0.0652866	0.0348892	0.0361831	Tarim_EMBA1;UOO_M;irk030	0.0167797	0.62543	0.17467	0.1999	0.0585266	0.0312561	0.0337429
Irtysh_HG_1	Irtysh_HG_1	Tarim_EMBA1;UOO_M;UKY	0.0840575	0.605507	0.19329	0.201203	0.0592048	0.0325859	0.0329547	Tarim_EMBA1;UOO_M;UKY	0.00129056	0.673786	0.152734	0.17348	0.0624635	0.0330821	0.0354344									Tarim_EMBA1;UOO_M;UKY	0.252612	0.638549	0.181303	0.180149	0.0652257	0.035483	0.0358278	Tarim_EMBA1;UOO_M;UKY	0.0475838	0.611303	0.18529	0.203407	0.0599137	0.0322864	0.0337461
Irtysh_HG_1	Irtysh_HG_1	Tarim_EMBA1;UOO_M;Dzhylinda-1	0.360667	0.594476	0.214798	0.190726	0.0631903	0.0352823	0.0336158	Tarim_EMBA1;UOO_M;Dzhylinda-1	0.030347	0.636605	0.187388	0.176008	0.0676765	0.0366308	0.0363028	Tarim_EMBA1;UOO_M;Dzhylinda-1	0.0081471	0.641638	0.178724	0.179638	0.0731738	0.0401177	0.0384318									Tarim_EMBA1;UOO_M;Dzhylinda-1	0.15081	0.600099	0.206968	0.192933	0.0636942	0.0352141	0.0339926
Irtysh_HG_1	Irtysh_HG_1	Tarim_EMBA1;UOO_M;Kolyma_M	0.0688737	0.611144	0.188441	0.200416	0.0580811	0.0320402	0.0323886	Tarim_EMBA1;UOO_M;Kolyma_M	0.00170335	0.673259	0.150608	0.176132	0.0587523	0.0311308	0.0338783	Tarim_EMBA1;UOO_M;Kolyma_M	0.010836	0.609435	0.180279	0.210286	0.0625782	0.0334706	0.03513	Tarim_EMBA1;UOO_M;Kolyma_M	0.142266	0.620991	0.191884	0.187125	0.0639944	0.0342797	0.0353501
Irtysh_HG_2	Irtysh_HG_2	Tarim_EMBA1;UOO_M;irk030	0.0908938	0.457591	0.112689	0.429719	0.0509322	0.0263242	0.0289128									Tarim_EMBA1;UOO_M;irk030	0.0587622	0.440957	0.115885	0.443158	0.0527688	0.0269634	0.0299895	Tarim_EMBA1;UOO_M;irk030	0.0797986	0.443139	0.126242	0.430619	0.053722	0.02787	0.0300187	Tarim_EMBA1;UOO_M;irk030	0.11047	0.46189	0.109016	0.429094	0.0512388	0.0258974	0.0294507
Irtysh_HG_2	Irtysh_HG_2	Tarim_EMBA1;UOO_M;UKY	0.00730973	0.465057	0.120663	0.414279	0.0490656	0.0254393	0.0275565	Tarim_EMBA1;UOO_M;UKY	3.26793e-06	0.509752	0.0888239	0.401424	0.0529659	0.0263937	0.0301338									Tarim_EMBA1;UOO_M;UKY	0.020898	0.451535	0.125519	0.422946	0.0519508	0.0270441	0.0288818	Tarim_EMBA1;UOO_M;UKY	0.0158854	0.463858	0.121739	0.414404	0.0488313	0.0251092	0.0274891
Irtysh_HG_2	Irtysh_HG_2	Tarim_EMBA1;UOO_M;Dzhylinda-1	0.121281	0.443805	0.142305	0.413889	0.048763	0.0266843	0.0271159	Tarim_EMBA1;UOO_M;Dzhylinda-1	0.00625486	0.471837	0.120185	0.407979	0.0482784	0.0254697	0.0277187	Tarim_EMBA1;UOO_M;Dzhylinda-1	0.202024	0.444359	0.140005	0.415637	0.0512633	0.0281622	0.0279309									Tarim_EMBA1;UOO_M;Dzhylinda-1	0.208167	0.445838	0.14189	0.412273	0.0485722	0.0265244	0.0267787
Irtysh_HG_2	Irtysh_HG_2	Tarim_EMBA1;UOO_M;Kolyma_M	0.167073	0.481974	0.109832	0.408194	0.0448017	0.0247019	0.0251187	Tarim_EMBA1;UOO_M;Kolyma_M	0.000569668	0.525121	0.0782041	0.396675	0.0461136	0.0239582	0.0268704	Tarim_EMBA1;UOO_M;Kolyma_M	0.239628	0.468962	0.116731	0.414307	0.0451742	0.0251194	0.0247055	Tarim_EMBA1;UOO_M;Kolyma_M	0.0382692	0.491247	0.11227	0.396483	0.0486634	0.0267486	0.0271698
UpperOB_HG	UpperOB_HG	Tarim_EMBA1;UOO_M;irk030	0.125065	0.391112	0.0653353	0.543553	0.0598424	0.0316291	0.0331877									Tarim_EMBA1;UOO_M;irk030	0.0205913	0.363254	0.0694141	0.567332	0.0632196	0.0328632	0.0354096	Tarim_EMBA1;UOO_M;irk030	0.917483	0.383454	0.0726567	0.54389	0.0587933	0.0310687	0.0329623	Tarim_EMBA1;UOO_M;irk030	0.161364	0.393876	0.0618319	0.544292	0.0604044	0.0314189	0.0336539
UpperOB_HG	UpperOB_HG	Tarim_EMBA1;UOO_M;UKY	0.507315	0.404289	0.0741907	0.52152	0.056088	0.0298275	0.0315046	Tarim_EMBA1;UOO_M;UKY	1.51894e-06	0.475526	0.0225191	0.501955	0.0626354	0.0313677	0.0360628									Tarim_EMBA1;UOO_M;UKY	0.679584	0.398038	0.0688578	0.533104	0.0604667	0.0317269	0.0336767	Tarim_EMBA1;UOO_M;UKY	0.660413	0.403903	0.0757812	0.520315	0.0558742	0.0294911	0.031291
UpperOB_HG	UpperOB_HG	Tarim_EMBA1;UOO_M;Dzhylinda-1	0.148022	0.382314	0.0947248	0.522961	0.0621617	0.0332395	0.0341401	Tarim_EMBA1;UOO_M;Dzhylinda-1	0.000750153	0.425864	0.0629467	0.511189	0.0619572	0.0319967	0.0352729	Tarim_EMBA1;UOO_M;Dzhylinda-1	0.100146	0.384738	0.0852204	0.530042	0.0658966	0.0353472	0.0356706									Tarim_EMBA1;UOO_M;Dzhylinda-1	0.232775	0.383462	0.0958413	0.520696	0.0620183	0.0331215	0.0338341
UpperOB_HG	UpperOB_HG	Tarim_EMBA1;UOO_M;Kolyma_M	0.297565	0.424784	0.0588654	0.516351	0.0517497	0.0287926	0.0295706	Tarim_EMBA1;UOO_M;Kolyma_M	2.64762e-06	0.483188	0.0120397	0.504773	0.0562127	0.0289303	0.0335543	Tarim_EMBA1;UOO_M;Kolyma_M	0.326752	0.406058	0.0660887	0.527854	0.0532368	0.0299219	0.029562	Tarim_EMBA1;UOO_M;Kolyma_M	0.384597	0.420746	0.0653266	0.513928	0.0540097	0.029394	0.0309688
D. Distal qpAdm modeling results for the Siberian forest-steppe hunter-gatherer individuals
			baseoutgroup								baseoutgroup + UOO_M							baseoutgroup + irk030
Group	targets.IID	targets.PID	lefts	p-value	coeff1	coeff2	coeff3	SE1	SE2	SE3	lefts	p-value	coeff1	coeff2	SE1	SE2	nested p-value	lefts	p-value	coeff1	coeff2	SE1	SE2	nested p-value
Tobol_HG	BOT14	Botai_Eneolithic	Tarim_EMBA1;UOO_M;irk030	0.345774	0.681682	0.213382	0.104936	0.0806741	0.0430864	0.0448811	Tarim_EMBA1;irk030	1.4043e-09	0.935069	0.0649307	0.0248074	0.0248074	8.76299e-13	Tarim_EMBA1;UOO_M	0.110488	0.852561	0.147439	0.0314999	0.0314999	0.00163128
Tobol_HG	BOT15	Botai_Eneolithic	Tarim_EMBA1;UOO_M;irk030	0.0862908	0.470645	0.393175	0.13618	0.0860032	0.0474665	0.0466308	Tarim_EMBA1;irk030	2.05018e-22	0.997864	0.002136	0.0303114	0.0303114	0	Tarim_EMBA1;UOO_M	0.00449182	0.707574	0.292426	0.03384	0.03384	1.75172e-05
Tobol_HG	BOT2016	Botai_Eneolithic	Tarim_EMBA1;UOO_M;irk030	0.140964	0.595536	0.277362	0.127102	0.0794361	0.0439491	0.0427268	Tarim_EMBA1;irk030	5.62051e-14	0.951033	0.0489665	0.027058	0.027058	0	Tarim_EMBA1;UOO_M	0.0121233	0.809208	0.190792	0.0321355	0.0321355	2.17275e-05
Tobol_HG	NEO72	Mergen6_HG	Tarim_EMBA1;UOO_M;irk030	0.872509	0.854857	0.23568	-0.0905371	0.118621	0.063592	0.0643786	Tarim_EMBA1;irk030	7.30328e-07	1.10625	-0.106247	0.0339971	0.0339971	2.19427e-06	Tarim_EMBA1;UOO_M	0.568026	0.710255	0.289745	0.0418059	0.0418059	0.0241564
Tobol_HG	NEO73	Mergen6_HG	Tarim_EMBA1;UOO_M;irk030	0.247045	0.804095	0.264874	-0.0689682	0.0874077	0.0464689	0.0489964	Tarim_EMBA1;irk030	7.12022e-10	1.15687	-0.156868	0.0300958	0.0300958	1.07731e-11	Tarim_EMBA1;UOO_M	0.257271	0.689044	0.310956	0.0328722	0.0328722	0.0101184
Tobol_HG	Sosnoviy_HG	Sosnoviy_HG	Tarim_EMBA1;UOO_M;irk030	0.355759	0.702388	0.354037	-0.0564253	0.0855795	0.0469658	0.0469934	Tarim_EMBA1;irk030	1.12235e-13	1.19197	-0.191969	0.0305007	0.0305007	0	Tarim_EMBA1;UOO_M	0.418256	0.608104	0.391896	0.0331527	0.0331527	0.0166471
Irtysh_HG_1	NEO83	Borovjanka17_HG	Tarim_EMBA1;UOO_M;irk030	0.447588	0.505996	0.233726	0.260279	0.0759125	0.0430252	0.0424867	Tarim_EMBA1;irk030	1.48689e-08	0.797098	0.202902	0.0269907	0.0269907	0	Tarim_EMBA1;UOO_M	3.12961e-08	0.958885	0.0411146	0.0372642	0.0372642	5.37348e-13
Irtysh_HG_1	NEO75	Omskaya_HG	Tarim_EMBA1;UOO_M;irk030	0.192141	0.77367	0.15083	0.0755006	0.123265	0.0626583	0.0706884	Tarim_EMBA1;irk030	6.05877e-06	0.873707	0.126293	0.0368917	0.0368917	3.33116e-05	Tarim_EMBA1;UOO_M	0.210818	0.907406	0.0925938	0.04435	0.04435	0.034305
Irtysh_HG_1	NEO78	Omskaya_HG	Tarim_EMBA1;UOO_M;irk030	0.082348	0.700591	0.148106	0.151302	0.0863004	0.0453291	0.0482606	Tarim_EMBA1;irk030	1.25408e-09	0.830636	0.169364	0.0284337	0.0284337	1.43881e-08	Tarim_EMBA1;UOO_M	0.005812	0.955693	0.0443066	0.0333331	0.0333331	3.58028e-05
Irtysh_HG_2	Koken_EN1	Koken_EN1	Tarim_EMBA1;UOO_M;irk030	0.173127	0.348712	0.125956	0.525332	0.0866484	0.0461176	0.0492658	Tarim_EMBA1;irk030	0.00907874	0.524763	0.475237	0.0271883	0.0271883	1.40172e-06	Tarim_EMBA1;UOO_M	3.28901e-23	1.21491	-0.21491	0.0381261	0.0381261	0
Irtysh_HG_2	Koken_EN2	Koken_EN2	Tarim_EMBA1;UOO_M;irk030	0.266471	0.534398	0.145317	0.320285	0.0909758	0.0458488	0.0529214	Tarim_EMBA1;irk030	7.95572e-05	0.705615	0.294385	0.0298085	0.0298085	4.56492e-08	Tarim_EMBA1;UOO_M	3.80763e-08	1.0659	-0.0658954	0.0348369	0.0348369	4.4742e-14
Irtysh_HG_2	NEO309	Protoka_HG	Tarim_EMBA1;UOO_M;irk030	0.671146	0.48638	0.121828	0.391792	0.0795383	0.0427117	0.044711	Tarim_EMBA1;irk030	0.00163168	0.614718	0.385282	0.0251326	0.0251326	3.70823e-06	Tarim_EMBA1;UOO_M	1.20401e-13	1.15094	-0.15094	0.03547	0.03547	0
Irtysh_HG_2	NEO922	Vengerovo2_HG	Tarim_EMBA1;UOO_M;irk030	0.141621	0.569382	0.121905	0.308713	0.119306	0.0637952	0.0645057	Tarim_EMBA1;irk030	0.0550147	0.74147	0.25853	0.0328302	0.0328302	2.34297e-05	Tarim_EMBA1;UOO_M	5.51543e-05	1.12305	-0.123049	0.0469182	0.0469182	8.09388e-09
Irtysh_HG_2	NEO912	Vengerovo2_HG	Tarim_EMBA1;UOO_M;irk030	0.478196	0.447359	0.140739	0.411902	0.0830183	0.0448156	0.0467561	Tarim_EMBA1;irk030	0.0074028	0.633583	0.366417	0.0247937	0.0247937	2.94972e-07	Tarim_EMBA1;UOO_M	3.57925e-13	1.14818	-0.148177	0.0384651	0.0384651	0
Irtysh_HG_2	NEO907	Vengerovo2_HG	Tarim_EMBA1;UOO_M;irk030	0.258094	0.583338	0.0670701	0.349592	0.089357	0.0451186	0.0518018	Tarim_EMBA1;irk030	0.00158025	0.615005	0.384995	0.0278307	0.0278307	0.000276945	Tarim_EMBA1;UOO_M	4.69215e-10	1.18264	-0.182645	0.0361465	0.0361465	4.44089e-16
Irtysh_HG_2	NEO911	Vengerovo2_HG	Tarim_EMBA1;UOO_M;irk030	0.00190566	0.482033	0.0917785	0.426189	0.0863454	0.0448334	0.0486767	Tarim_EMBA1;irk030	0.000202932	0.592342	0.407658	0.0251859	0.0251859	2.4549e-08	Tarim_EMBA1;UOO_M	2.93011e-15	1.20394	-0.203937	0.0357012	0.0357012	0
Irtysh_HG_2	NEO917	Vengerovo2_HG	Tarim_EMBA1;UOO_M;irk030	0.211724	0.423567	0.104713	0.471719	0.0770557	0.0410542	0.0445557	Tarim_EMBA1;irk030	0.0339525	0.569212	0.430788	0.0253055	0.0253055	8.52704e-06	Tarim_EMBA1;UOO_M	4.24158e-19	1.21594	-0.215939	0.037643	0.037643	0
Irtysh_HG_2	NEO918	Vengerovo2_HG	Tarim_EMBA1;UOO_M;irk030	0.351475	0.58122	0.0233328	0.395447	0.12221	0.0621049	0.069124	Tarim_EMBA1;irk030	0.553042	0.60382	0.39618	0.0353339	0.0353339	0.0110185	Tarim_EMBA1;UOO_M	5.03002e-06	1.24034	-0.240336	0.0467195	0.0467195	2.42919e-10
Irtysh_HG_2	NEO923	Vengerovo2_HG	Tarim_EMBA1;UOO_M;irk030	0.669916	0.42005	0.106704	0.473246	0.150437	0.0819591	0.0784799	Tarim_EMBA1;irk030	0.621164	0.585184	0.414816	0.0362302	0.0362302	0.00605541	Tarim_EMBA1;UOO_M	1.5028e-05	1.29399	-0.293988	0.064642	0.064642	4.46554e-10
UpperOB_HG	TZB001.A0201	Altai_5500BP	Tarim_EMBA1;UOO_M;irk030	0.0618502	0.389657	0.0462502	0.564093	0.0973004	0.0518924	0.0542772	Tarim_EMBA1;irk030	0.00350176	0.381636	0.618364	0.0288548	0.0288548	0.000215934	Tarim_EMBA1;UOO_M	6.46507e-19	1.3543	-0.354297	0.0452463	0.0452463	0
UpperOB_HG	TZB002.A0201	Altai_5500BP	Tarim_EMBA1;UOO_M;irk030	0.127263	0.403219	0.120148	0.476633	0.114075	0.0574618	0.065459	Tarim_EMBA1;irk030	0.000509039	0.505924	0.494076	0.0353897	0.0353897	4.09172e-06	Tarim_EMBA1;UOO_M	1.36541e-10	1.21843	-0.218429	0.0447854	0.0447854	0
UpperOB_HG	NVR001.A0201	Altai_6500BP	Tarim_EMBA1;UOO_M;irk030	0.357003	0.447561	0.0691242	0.483315	0.0976448	0.0497058	0.055882	Tarim_EMBA1;irk030	0.0412086	0.496666	0.503334	0.0288002	0.0288002	0.00127933	Tarim_EMBA1;UOO_M	4.42657e-13	1.26382	-0.263818	0.0412664	0.0412664	0
UpperOB_HG	FRS001.A0201	Altai_7500BP	Tarim_EMBA1;UOO_M;irk030	0.161438	0.287228	0.150484	0.562289	0.164088	0.0773109	0.0984363	Tarim_EMBA1;irk030	0.00807565	0.437085	0.562915	0.0462264	0.0462264	6.20348e-05	Tarim_EMBA1;UOO_M	2.9544e-06	1.21849	-0.218491	0.0591775	0.0591775	6.84646e-11
UpperOB_HG	FRS002.A0201	Altai_7500BP	Tarim_EMBA1;UOO_M;irk030	0.971922	0.448695	0.0469755	0.504329	0.0890241	0.0451676	0.0532316	Tarim_EMBA1;irk030	0.351494	0.464388	0.535612	0.0272047	0.0272047	0.088229	Tarim_EMBA1;UOO_M	3.51559e-18	1.29345	-0.293454	0.0400891	0.0400891	0
UpperOB_HG	BZK002	BZK002	Tarim_EMBA1;UOO_M;irk030	0.730122	0.358134	0.042451	0.599415	0.0887778	0.045872	0.0512024	Tarim_EMBA1;irk030	0.034864	0.34061	0.659389	0.0276779	0.0276779	0.0641293	Tarim_EMBA1;UOO_M	1.28632e-22	1.37606	-0.376059	0.0438328	0.0438328	0
UpperOB_HG	NEO64	Itkul_HG	Tarim_EMBA1;UOO_M;irk030	0.849555	0.240493	0.185688	0.573818	0.108566	0.0576888	0.0600712	Tarim_EMBA1;irk030	7.15016e-06	0.408274	0.591726	0.0310345	0.0310345	3.43714e-07	Tarim_EMBA1;UOO_M	8.33952e-16	1.24107	-0.241074	0.046959	0.046959	0
UpperOB_HG	NEO67	UstIsha_HG	Tarim_EMBA1;UOO_M;irk030	0.466982	0.288767	0.0794972	0.631735	0.116429	0.0605832	0.0654103	Tarim_EMBA1;irk030	0.0305543	0.324824	0.675176	0.0334376	0.0334376	0.00869886	Tarim_EMBA1;UOO_M	1.02083e-15	1.37629	-0.376289	0.0520938	0.0520938	0
DolgoeOzero_HG	NEO292	DolgoeOzero_HG	Tarim_EMBA1;UOO_M;irk030	0.497413	0.116107	0.0636693	0.820224	0.0911929	0.0477699	0.0522828	Tarim_EMBA1;irk030	0.29861	0.184457	0.815543	0.028535	0.028535	0.0274401	Tarim_EMBA1;UOO_M	8.57989e-36	1.59342	-0.593421	0.0478564	0.0478564	0
E. Proximal qpWave modeling results on Tobol_HG and Irtysh_HG individuals
			baseoutgroup
Group	targets.IID	targets.PID	p-value (Mergen6_HG)	p-value (Koken_EN1)
Tobol_HG	I5766	Sosnoviy_HG	0.259379	1.8679e-56
Tobol_HG	BOT14	Botai_pub	4.10352e-05	5.24781e-27
Tobol_HG	BOT15	Botai_pub	0.0119932	1.02518e-39
Tobol_HG	BOT2016	Botai_pub	0.00121698	3.17359e-27
Irtysh_HG_1	NEO75	Omskaya_HG	0.004229	8.31682e-11
Irtysh_HG_1	NEO78	Omskaya_HG	2.51185e-11	9.71492e-16
Irtysh_HG_1	NEO83	Borovjanka17_HG	2.31886e-12	8.6392e-12
Irtysh_HG_2	NEO309	Protoka_HG	9.95425e-40	0.0404374
Irtysh_HG_2	NEO907	Vengerovo2_HG	7.0074e-42	0.00420608
Irtysh_HG_2	NEO911	Vengerovo2_HG	4.10467e-51	0.0111378
Irtysh_HG_2	NEO912	Vengerovo2_HG	3.30014e-31	0.245488
Irtysh_HG_2	NEO917	Vengerovo2_HG	2.00767e-52	0.0457834
Irtysh_HG_2	NEO918	Vengerovo2_HG	1.20164e-22	0.534253
Irtysh_HG_2	NEO922	Vengerovo2_HG	3.76118e-13	0.0130959
Irtysh_HG_2	NEO923	Vengerovo2_HG	3.79617e-17	0.472633
Irtysh_HG_2	Koken_EN2	Koken_EN2	2.58749e-26	0.000829093
F. Proximal qpAdm modeling results on Tobol_HG and Irtysh_HG individuals
				baseoutgroup					baseoutgroup + Tarim_EMBA1					baseoutgroup + Tarim_EMBA1 + UOO_M
Group	targets.IID	targets.PID	lefts	p-value	coeff1	coeff2	SE1	SE2	p-value	coeff1	coeff2	SE1	SE2	p-value	coeff1	coeff2	SE1	SE2
Tobol_HG	I5766	Sosnoviy_HG	Koken_EN1;Mergen6_HG	0.287575	-0.0748694	1.07487	0.0670123	0.0670123	0.0585252	-0.0160094	1.01601	0.0600752	0.0600752	0.0423914	-0.0639326	1.06393	0.052923	0.052923
Tobol_HG	BOT14	Botai_pub	Koken_EN1;Mergen6_HG	0.37196	0.279713	0.720287	0.0558139	0.0558139	0.488468	0.28417	0.71583	0.051692	0.051692	0.542516	0.295797	0.704203	0.0441449	0.0441449
Tobol_HG	BOT15	Botai_pub	Koken_EN1;Mergen6_HG	0.0697365	0.143033	0.856967	0.059358	0.059358	0.107731	0.127322	0.872678	0.0553621	0.0553621	0.07687	0.167333	0.832667	0.0473145	0.0473145
Tobol_HG	BOT2016	Botai_pub	Koken_EN1;Mergen6_HG	0.695858	0.244722	0.755278	0.0543729	0.0543729	0.377791	0.268954	0.731046	0.0527655	0.0527655	0.417214	0.257767	0.742233	0.0456153	0.0456153
Irtysh_HG_1	NEO75	Omskaya_HG	Koken_EN1;Mergen6_HG	0.819244	0.345372	0.654628	0.0779975	0.0779975	0.836288	0.366903	0.633097	0.0686344	0.0686344	0.774665	0.40237	0.59763	0.0574592	0.0574592
Irtysh_HG_1	NEO78	Omskaya_HG	Koken_EN1;Mergen6_HG	0.398355	0.456251	0.543749	0.0589354	0.0589354	0.465904	0.472543	0.527457	0.055529	0.055529	0.414306	0.505904	0.494096	0.0506472	0.0506472
Irtysh_HG_1	NEO83	Borovjanka17_HG	Koken_EN1;Mergen6_HG	0.752731	0.488362	0.511638	0.0619056	0.0619056	0.670077	0.509927	0.490073	0.0567892	0.0567892	0.780628	0.506848	0.493152	0.0496427	0.0496427
Irtysh_HG_2	NEO309	Protoka_HG	Koken_EN1;Mergen6_HG	0.606342	0.80532	0.19468	0.0642411	0.0642411	0.62115	0.822209	0.177791	0.0616433	0.0616433	0.675275	0.823555	0.176445	0.0532276	0.0532276
Irtysh_HG_2	NEO907	Vengerovo2_HG	Koken_EN1;Mergen6_HG	0.0349131	0.868956	0.131044	0.0653339	0.0653339	0.0511546	0.861445	0.138555	0.061705	0.061705	0.0587328	0.880759	0.119241	0.0531769	0.0531769
Irtysh_HG_2	NEO911	Vengerovo2_HG	Koken_EN1;Mergen6_HG	0.00923975	0.92891	0.0710899	0.0739747	0.0739747	0.0189737	0.916147	0.0838526	0.0688933	0.0688933	0.0243461	0.927701	0.0722991	0.0583369	0.0583369
Irtysh_HG_2	NEO912	Vengerovo2_HG	Koken_EN1;Mergen6_HG	0.900716	0.813421	0.186579	0.0669643	0.0669643	0.870325	0.83307	0.16693	0.0632315	0.0632315	0.824633	0.808846	0.191154	0.0526607	0.0526607
Irtysh_HG_2	NEO917	Vengerovo2_HG	Koken_EN1;Mergen6_HG	0.0601915	0.920764	0.0792361	0.0684016	0.0684016	0.0871773	0.905591	0.0944094	0.0626503	0.0626503	0.146216	0.901058	0.0989425	0.0538247	0.0538247
Irtysh_HG_2	NEO918	Vengerovo2_HG	Koken_EN1;Mergen6_HG	0.476233	0.9862	0.0138003	0.107077	0.107077	0.631011	0.994785	0.00521531	0.101339	0.101339	0.734194	0.975984	0.0240161	0.0880738	0.0880738
Irtysh_HG_2	NEO922	Vengerovo2_HG	Koken_EN1;Mergen6_HG	0.374674	0.763571	0.236429	0.0922566	0.0922566	0.177235	0.697398	0.302602	0.0851197	0.0851197	0.394822	0.702906	0.297094	0.0749819	0.0749819
Irtysh_HG_2	NEO923	Vengerovo2_HG	Koken_EN1;Mergen6_HG	0.321506	0.988682	0.0113181	0.115184	0.115184	0.490035	1.00246	-0.00246333	0.102996	0.102996	0.621805	0.986885	0.0131149	0.0905016	0.0905016
Irtysh_HG_2	Koken_EN2	Koken_EN2	Koken_EN1;Mergen6_HG	0.940291	0.742046	0.257954	0.0617418	0.0617418	0.815689	0.721649	0.278351	0.0584585	0.0584585	0.88205	0.732231	0.267769	0.0503346	0.0503346
G. Proximal qpAdm modeling results on Tobol_HG and Irtysh_HG populations
			baseoutgroup					baseoutgroup + Tarim_EMBA1					baseoutgroup + Tarim_EMBA1 + UOO_M
Group	targets.PID	lefts	p-value	coeff1	coeff2	SE1	SE2	p-value	coeff1	coeff2	SE1	SE2	p-value	coeff1	coeff2	SE1	SE2
Tobol_HG	Tobol_HG	Koken_EN1;Mergen6_HG	0.974887	0.141261	0.858739	0.0485821	0.0485821	0.58118	0.173876	0.826124	0.0433177	0.0433177	0.939283	0.167292	0.832708	0.0374197	0.0374197
Irtysh_HG_1	Irtysh_HG_1	Koken_EN1;Mergen6_HG	0.908808	0.494369	0.505631	0.0556104	0.0556104	0.886751	0.511931	0.488069	0.0502984	0.0502984	0.867246	0.528431	0.471569	0.0453502	0.0453502
Irtysh_HG_2	Irtysh_HG_2	Koken_EN1;Mergen6_HG	0.208305	0.917815	0.0821846	0.0597472	0.0597472	0.260372	0.908498	0.0915015	0.0550693	0.0550693	0.225136	0.897216	0.102784	0.0465184	0.0465184

## Sheet: Data S8
Data S8. QpAdm and qpWave modeling of MLBA Koken and Siberian forest-steppe ancient individuals. We provide (A) qpWave results for Koken_MLBA, central steppe_MLBA and western steppe_MLBA populations, (B) proximal qpAdm modeling results for central steppe_MLBA populations, (C) evaluation of Koken_EN1 as an ancestral proxy in proximal qpAdm models of Koken_MLBA and Krasnoyarsk_MLBA, and (D) proxima…
A. QpWave modeling results on Koken_MLBA and steppe_MLBA populations from western and central Asia
		Outgroup = Base
			central steppe_MLBA				western steppe_MLBA
		Koken_MLBA	Kazakh_Mys_MLBA	Krasnoyarsk_MLBA	Oy_Dzhaylau_MLBA	Shoendykol_MLBA_Fedorovo	Aktogai_MLBA	Corded_Ware_Czech_EN	Corded_Ware_Germany	Kairan_MLBA	Maitan_MLBA_Alakul	Petrovka	Sintashta_MLBA	Srubnaya
	Koken_MLBA	NA	0.377055	0.00995756	0.849593	0.254773	1.75684e-09	8.95902e-11	0.00105626	6.72036e-05	2.72252e-16	0.0223241	1.03379e-11	0.00115371
central steppe_MLBA	Kazakh_Mys_MLBA	0.377055	NA	0.0768948	0.570932	0.483254	0.000612009	6.64054e-05	0.126027	0.0106171	3.6742e-07	0.139439	0.000357409	0.0326044
	Krasnoyarsk_MLBA	0.00995756	0.0768948	NA	0.417972	0.439788	0.000119211	0.00012736	0.00298794	0.0724501	4.19536e-07	0.0837306	6.27496e-06	0.0618646
	Oy_Dzhaylau_MLBA	0.849593	0.570932	0.417972	NA	0.901108	4.96973e-05	4.80149e-06	0.0495471	0.00666175	3.34259e-08	0.27039	0.000107934	0.151562
	Shoendykol_MLBA_Fedorovo	0.254773	0.483254	0.439788	0.901108	NA	0.000170576	6.09969e-05	0.132681	0.0380854	5.7536e-06	0.0613781	6.69937e-05	0.0427247
western steppe_MLBA	Aktogai_MLBA	1.75684e-09	0.000612009	0.000119211	4.96973e-05	0.000170576	NA	0.949994	0.000322701	0.23247	0.47487	0.0257304	0.0588058	0.0123641
	Corded_Ware_Czech_EN	8.95902e-11	6.64054e-05	0.00012736	4.80149e-06	6.09969e-05	0.949994	NA	1.4344e-05	0.265805	0.678995	0.0169482	0.0119634	0.000560649
	Corded_Ware_Germany	0.00105626	0.126027	0.00298794	0.0495471	0.132681	0.000322701	1.4344e-05	NA	0.00150909	1.67631e-07	0.0680342	2.90512e-06	0.00322713
	Kairan_MLBA	6.72036e-05	0.0106171	0.0724501	0.00666175	0.0380854	0.23247	0.265805	0.00150909	NA	0.196279	0.132294	0.721727	0.241231
	Maitan_MLBA_Alakul	2.72252e-16	3.6742e-07	4.19536e-07	3.34259e-08	5.7536e-06	0.47487	0.678995	1.67631e-07	0.196279	NA	0.00505038	0.000804639	9.7596e-05
	Petrovka	0.0223241	0.139439	0.0837306	0.27039	0.0613781	0.0257304	0.0169482	0.0680342	0.132294	0.00505038	NA	0.106908	0.212762
	Sintashta_MLBA	1.03379e-11	0.000357409	6.27496e-06	0.000107934	6.69937e-05	0.0588058	0.0119634	2.90512e-06	0.721727	0.000804639	0.106908	NA	0.362725
	Srubnaya	0.00115371	0.0326044	0.0618646	0.151562	0.0427247	0.0123641	0.000560649	0.00322713	0.241231	9.7596e-05	0.212762	0.362725	NA
B. Proximal qpAdm modeling results for central steppe_MLBA populations
		baseoutgroup + Tarim_EMBA1 + UOO_M + WestBaikal_LNBA
targets.PID	lefts	p-value	coeff1	coeff2	SE1	SE2
Koken_MLBA	Sintashta_MLBA;Mergen6_HG	0.251872	0.927352	0.0726481	0.00811285	0.00811285
Koken_MLBA	Sintashta_MLBA;Sosnoviy_HG	0.134949	0.929585	0.0704149	0.00813249	0.00813249
Koken_MLBA	Sintashta_MLBA;Botai_pub	0.270774	0.927068	0.072932	0.00782311	0.00782311
Koken_MLBA	Sintashta_MLBA;Omskaya_HG	0.55953	0.93137	0.06863	0.00770629	0.00770629
Koken_MLBA	Sintashta_MLBA;Borovjanka17_HG	0.628806	0.931113	0.0688868	0.00795437	0.00795437
Koken_MLBA	Sintashta_MLBA;Vengerovo2_HG	0.037845	0.941043	0.0589568	0.00668602	0.00668602
Koken_MLBA	Sintashta_MLBA;Protoka_HG	0.111185	0.938582	0.0614184	0.00709969	0.00709969
Koken_MLBA	Sintashta_MLBA;Koken_EN2	0.126972	0.937991	0.0620089	0.0069335	0.0069335
Koken_MLBA	Sintashta_MLBA;Koken_EN1	0.00752169	0.943162	0.056838	0.00665444	0.00665444
Koken_MLBA	Sintashta_MLBA;Altai_7500BP	0.00706621	0.946346	0.0536535	0.00650044	0.00650044
Koken_MLBA	Sintashta_MLBA;Altai_6500BP	0.0146838	0.942975	0.0570249	0.00717048	0.00717048
Koken_MLBA	Sintashta_MLBA;Altai_5500BP	0.00155115	0.950384	0.0496162	0.00630242	0.00630242
Koken_MLBA	Sintashta_MLBA;Itkul_HG	0.0410911	0.947558	0.0524425	0.00776912	0.00776912
Koken_MLBA	Sintashta_MLBA;UstIsha_HG	0.00856464	0.958407	0.0415929	0.00753196	0.00753196
Koken_MLBA	Sintashta_MLBA;BZK002	6.27173e-05	0.95478	0.0452202	0.00606902	0.00606902
Koken_MLBA	Sintashta_MLBA;DolgoeOzero_HG	3.37313e-06	0.96029	0.0397104	0.00544766	0.00544766
Kazakh_Mys_MLBA	Sintashta_MLBA;Mergen6_HG	0.328878	0.930361	0.0696385	0.0117568	0.0117568
Kazakh_Mys_MLBA	Sintashta_MLBA;Sosnoviy_HG	0.110533	0.919515	0.0804846	0.0115281	0.0115281
Kazakh_Mys_MLBA	Sintashta_MLBA;Botai_pub	0.0316372	0.930839	0.0691606	0.0113237	0.0113237
Kazakh_Mys_MLBA	Sintashta_MLBA;Omskaya_HG	0.339759	0.938439	0.0615612	0.0110839	0.0110839
Kazakh_Mys_MLBA	Sintashta_MLBA;Borovjanka17_HG	0.00832656	0.936707	0.0632934	0.01105	0.01105
Kazakh_Mys_MLBA	Sintashta_MLBA;Vengerovo2_HG	0.000491319	0.950687	0.0493128	0.00944213	0.00944213
Kazakh_Mys_MLBA	Sintashta_MLBA;Protoka_HG	0.00128683	0.949121	0.0508786	0.00988946	0.00988946
Kazakh_Mys_MLBA	Sintashta_MLBA;Koken_EN2	0.0358881	0.939667	0.0603326	0.0101861	0.0101861
Kazakh_Mys_MLBA	Sintashta_MLBA;Koken_EN1	0.000117911	0.954436	0.0455643	0.00959631	0.00959631
Kazakh_Mys_MLBA	Sintashta_MLBA;Altai_7500BP	0.013769	0.951044	0.0489558	0.0089973	0.0089973
Kazakh_Mys_MLBA	Sintashta_MLBA;Altai_6500BP	0.00570066	0.947077	0.0529226	0.00999037	0.00999037
Kazakh_Mys_MLBA	Sintashta_MLBA;Altai_5500BP	0.000287644	0.953995	0.0460046	0.00872262	0.00872262
Kazakh_Mys_MLBA	Sintashta_MLBA;Itkul_HG	0.0232088	0.951899	0.0481008	0.0106806	0.0106806
Kazakh_Mys_MLBA	Sintashta_MLBA;UstIsha_HG	0.00738786	0.957816	0.0421839	0.0102943	0.0102943
Kazakh_Mys_MLBA	Sintashta_MLBA;BZK002	7.77176e-05	0.962005	0.0379949	0.00821391	0.00821391
Kazakh_Mys_MLBA	Sintashta_MLBA;DolgoeOzero_HG	1.5539e-06	0.976095	0.0239052	0.00754753	0.00754753
Krasnoyarsk_MLBA	Sintashta_MLBA;Mergen6_HG	0.000288699	0.950155	0.0498452	0.00744996	0.00744996
Krasnoyarsk_MLBA	Sintashta_MLBA;Sosnoviy_HG	0.00234488	0.939993	0.060007	0.00734218	0.00734218
Krasnoyarsk_MLBA	Sintashta_MLBA;Botai_pub	0.00371242	0.949241	0.0507591	0.00713261	0.00713261
Krasnoyarsk_MLBA	Sintashta_MLBA;Omskaya_HG	0.00459383	0.948663	0.0513369	0.00698376	0.00698376
Krasnoyarsk_MLBA	Sintashta_MLBA;Borovjanka17_HG	0.00504737	0.954639	0.0453613	0.00711727	0.00711727
Krasnoyarsk_MLBA	Sintashta_MLBA;Vengerovo2_HG	0.000417742	0.959394	0.040606	0.00607245	0.00607245
Krasnoyarsk_MLBA	Sintashta_MLBA;Protoka_HG	0.000875625	0.957943	0.0420572	0.00640719	0.00640719
Krasnoyarsk_MLBA	Sintashta_MLBA;Koken_EN2	0.0193496	0.949784	0.0502159	0.00665911	0.00665911
Krasnoyarsk_MLBA	Sintashta_MLBA;Koken_EN1	0.000130665	0.960774	0.0392256	0.00607333	0.00607333
Krasnoyarsk_MLBA	Sintashta_MLBA;Altai_7500BP	0.0013087	0.96248	0.0375197	0.00599929	0.00599929
Krasnoyarsk_MLBA	Sintashta_MLBA;Altai_6500BP	0.000677993	0.959771	0.0402294	0.00654276	0.00654276
Krasnoyarsk_MLBA	Sintashta_MLBA;Altai_5500BP	9.31664e-06	0.959351	0.0406491	0.00582125	0.00582125
Krasnoyarsk_MLBA	Sintashta_MLBA;Itkul_HG	0.000828697	0.960178	0.0398224	0.0069803	0.0069803
Krasnoyarsk_MLBA	Sintashta_MLBA;UstIsha_HG	0.00035511	0.976543	0.0234569	0.00689795	0.00689795
Krasnoyarsk_MLBA	Sintashta_MLBA;BZK002	1.48332e-06	0.96317	0.03683	0.00550704	0.00550704
Krasnoyarsk_MLBA	Sintashta_MLBA;DolgoeOzero_HG	7.12283e-07	0.975486	0.0245138	0.00495719	0.00495719
Oy_Dzhaylau_MLBA	Sintashta_MLBA;Mergen6_HG	0.51572	0.922413	0.0775874	0.010638	0.010638
Oy_Dzhaylau_MLBA	Sintashta_MLBA;Sosnoviy_HG	0.497823	0.901429	0.0985714	0.010578	0.010578
Oy_Dzhaylau_MLBA	Sintashta_MLBA;Botai_pub	0.223489	0.929076	0.070924	0.0101075	0.0101075
Oy_Dzhaylau_MLBA	Sintashta_MLBA;Omskaya_HG	0.316732	0.932645	0.0673552	0.00986685	0.00986685
Oy_Dzhaylau_MLBA	Sintashta_MLBA;Borovjanka17_HG	0.0421277	0.932114	0.0678861	0.00994682	0.00994682
Oy_Dzhaylau_MLBA	Sintashta_MLBA;Vengerovo2_HG	0.0086084	0.945874	0.054126	0.00863247	0.00863247
Oy_Dzhaylau_MLBA	Sintashta_MLBA;Protoka_HG	0.0172291	0.94009	0.0599104	0.00930282	0.00930282
Oy_Dzhaylau_MLBA	Sintashta_MLBA;Koken_EN2	0.110606	0.932104	0.0678962	0.00927995	0.00927995
Oy_Dzhaylau_MLBA	Sintashta_MLBA;Koken_EN1	0.00295596	0.947714	0.0522861	0.00873154	0.00873154
Oy_Dzhaylau_MLBA	Sintashta_MLBA;Altai_7500BP	0.00182702	0.943773	0.0562268	0.00855168	0.00855168
Oy_Dzhaylau_MLBA	Sintashta_MLBA;Altai_6500BP	0.00898624	0.938226	0.0617736	0.00955132	0.00955132
Oy_Dzhaylau_MLBA	Sintashta_MLBA;Altai_5500BP	0.000664999	0.944496	0.055504	0.008461	0.008461
Oy_Dzhaylau_MLBA	Sintashta_MLBA;Itkul_HG	0.0709402	0.941006	0.0589943	0.00982348	0.00982348
Oy_Dzhaylau_MLBA	Sintashta_MLBA;UstIsha_HG	0.00370102	0.960164	0.0398362	0.0102374	0.0102374
Oy_Dzhaylau_MLBA	Sintashta_MLBA;BZK002	2.32024e-05	0.95153	0.0484698	0.00816273	0.00816273
Oy_Dzhaylau_MLBA	Sintashta_MLBA;DolgoeOzero_HG	3.25371e-05	0.9687	0.0313	0.00730087	0.00730087
Shoendykol_MLBA_Fedorovo	Sintashta_MLBA;Mergen6_HG	0.0338525	0.940749	0.0592514	0.0129083	0.0129083
Shoendykol_MLBA_Fedorovo	Sintashta_MLBA;Sosnoviy_HG	0.00784352	0.934803	0.065197	0.0134155	0.0134155
Shoendykol_MLBA_Fedorovo	Sintashta_MLBA;Botai_pub	0.0285978	0.936212	0.0637882	0.0126617	0.0126617
Shoendykol_MLBA_Fedorovo	Sintashta_MLBA;Omskaya_HG	0.171286	0.937923	0.0620773	0.0125792	0.0125792
Shoendykol_MLBA_Fedorovo	Sintashta_MLBA;Borovjanka17_HG	0.243243	0.94022	0.0597802	0.0122642	0.0122642
Shoendykol_MLBA_Fedorovo	Sintashta_MLBA;Vengerovo2_HG	0.0414248	0.945913	0.0540867	0.0105269	0.0105269
Shoendykol_MLBA_Fedorovo	Sintashta_MLBA;Protoka_HG	0.109009	0.942286	0.0577145	0.0107387	0.0107387
Shoendykol_MLBA_Fedorovo	Sintashta_MLBA;Koken_EN2	0.103615	0.935033	0.0649668	0.0116164	0.0116164
Shoendykol_MLBA_Fedorovo	Sintashta_MLBA;Koken_EN1	0.0276857	0.947631	0.0523686	0.0106635	0.0106635
Shoendykol_MLBA_Fedorovo	Sintashta_MLBA;Altai_7500BP	0.122219	0.948304	0.0516962	0.0102558	0.0102558
Shoendykol_MLBA_Fedorovo	Sintashta_MLBA;Altai_6500BP	0.276611	0.939674	0.060326	0.0113304	0.0113304
Shoendykol_MLBA_Fedorovo	Sintashta_MLBA;Altai_5500BP	0.164615	0.946554	0.0534458	0.0102402	0.0102402
Shoendykol_MLBA_Fedorovo	Sintashta_MLBA;Itkul_HG	0.279349	0.945345	0.0546551	0.0113869	0.0113869
Shoendykol_MLBA_Fedorovo	Sintashta_MLBA;UstIsha_HG	0.272952	0.953104	0.0468958	0.0112907	0.0112907
Shoendykol_MLBA_Fedorovo	Sintashta_MLBA;BZK002	0.035984	0.950915	0.0490849	0.00937428	0.00937428
Shoendykol_MLBA_Fedorovo	Sintashta_MLBA;DolgoeOzero_HG	0.00710257	0.962445	0.0375548	0.00822556	0.00822556
C. Evaluation of Koken_EN1 as an ancestral proxy in proximal qpAdm models of Koken_MLBA and Krasnoyarsk_MLBA
		baseoutgroup + Tarim_EMBA1 + UOO_M + WestBaikal_LNBA
targets.PID	lefts	p-value	coeff1	coeff2	coef3	SE1	SE2	SE3	nested p-value
Koken_MLBA	Sintashta_MLBA;Koken_EN1;irk030	0.0323143	0.934538	0.0878589	-0.0223966	0.00747146	0.0152722	0.0102145	0.0100542
Kazakh_Mys_MLBA	Sintashta_MLBA;Koken_EN1;irk030	0.00200469	0.940973	0.09746	-0.0384335	0.0107272	0.0207464	0.01358	0.000171138
Krasnoyarsk_MLBA	Sintashta_MLBA;Koken_EN1;irk030	0.000469625	0.954303	0.0642773	-0.0185799	0.00686791	0.0137028	0.00912417	0.0152811
Oy_Dzhaylau_MLBA	Sintashta_MLBA;Koken_EN1;irk030	0.0295431	0.936945	0.0983962	-0.0353414	0.00937782	0.0194297	0.0136726	0.00044124
Shoendykol_MLBA_Fedorovo	Sintashta_MLBA;Koken_EN1;irk030	0.016275	0.945408	0.0598355	-0.00524351	0.0124248	0.0241222	0.0153215	0.121281
		baseoutgroup + Tarim_EMBA1 + WestBaikal_LNBA
targets.PID	lefts	p-value	coeff1	coeff2	coeff3	SE1	SE2	SE3	nested p-value
Koken_MLBA	Sintashta_MLBA;Koken_EN1;UOO_M	0.0713824	0.911485	0.0414603	0.0470542	0.0131902	0.00903145	0.0177807	0.00107591
Kazakh_Mys_MLBA	Sintashta_MLBA;Koken_EN1;UOO_M	0.0014224	0.916678	0.0286972	0.0546244	0.0181948	0.0128037	0.024346	1.4215e-05
Krasnoyarsk_MLBA	Sintashta_MLBA;Koken_EN1;UOO_M	0.000151252	0.948654	0.0352064	0.0161392	0.011928	0.00862455	0.0162442	0.0263726
Oy_Dzhaylau_MLBA	Sintashta_MLBA;Koken_EN1;UOO_M	0.0517357	0.908204	0.0310831	0.0607125	0.0170739	0.012639	0.024266	0.000278968
Shoendykol_MLBA_Fedorovo	Sintashta_MLBA;Koken_EN1;UOO_M	0.0151283	0.946087	0.0554977	-0.00158429	0.0215083	0.0145329	0.0281707	0.000556156
D. Proximal qpAdm modeling results on MLBA steppe outliers
Sintashta_MLBA + Mergen6_HG model			baseoutgroup
targets	PID	Group	p-value	Sintashta_MLBA	Mergen6_HG	SE1	SE2	p-value	Sintashta_MLBA	Mergen6_HG	Geoksyur_EN	SE1	SE2	SE3
I1057	Sintashta_MLBA_o	outlier1	0.267177	0.817534	0.182467	0.0287287	0.0287287	0.281655	0.791849	0.179038	0.0291128	0.0406696	0.0293392	0.0348277
I1028	Sintashta_MLBA_o	outlier1	0.0565053	0.26565	0.73435	0.0310378	0.0310378	0.0356359	0.270484	0.733608	-0.00409222	0.0417715	0.0318887	0.0364326
I1017	Sintashta_MLBA_o	outlier1	1.70522e-08	0.276271	0.723729	0.0337858	0.0337858	0.0453183	0.0902854	0.665934	0.243781	0.0463039	0.0331017	0.0416192
[truncated: 63 more rows]
